# Supplementary material for: Thyroid cancer among children and adolescents aged 5–19 years from 1990 to 2021: a global, regional, and national perspective
Source: Front Oncol. 2026 Feb 19;16:1694476. doi: 10.3389/fonc.2026.1694476 (PMC12960148; doi:10.3389/fonc.2026.1694476)
Supplement: Supplementary Table 1 — Classification of countries according to GBD region, SDI quintile. [file Table1.xlsx]

## Sheet: SDI_1950_2021
Classification of countries according to GBD region, SDI quintile.
covariate_name_short	location_id	location_name	year_id	age_group_id	age_group_name	sex_id	sex	mean_value	lower_value	upper_value
sdi	1	Global	1950	22	All Ages	3	Both	0.369235	0.369235	0.369235
sdi	4	Southeast Asia, East Asia, and Oceania	1950	22	All Ages	3	Both	0.205729	0.205729	0.205729
sdi	5	East Asia	1950	22	All Ages	3	Both	0.193972	0.193972	0.193972
sdi	6	China	1950	22	All Ages	3	Both	0.184144	0.184144	0.184144
sdi	7	Democratic People's Republic of Korea	1950	22	All Ages	3	Both	0.323069	0.323069	0.323069
sdi	8	Taiwan (Province of China)	1950	22	All Ages	3	Both	0.295925	0.295925	0.295925
sdi	9	Southeast Asia	1950	22	All Ages	3	Both	0.224048	0.224048	0.224048
sdi	10	Cambodia	1950	22	All Ages	3	Both	0.188151	0.188151	0.188151
sdi	11	Indonesia	1950	22	All Ages	3	Both	0.197775	0.197775	0.197775
sdi	12	Lao People's Democratic Republic	1950	22	All Ages	3	Both	0.136231	0.136231	0.136231
sdi	13	Malaysia	1950	22	All Ages	3	Both	0.214103	0.214103	0.214103
sdi	14	Maldives	1950	22	All Ages	3	Both	0.196661	0.196661	0.196661
sdi	15	Myanmar	1950	22	All Ages	3	Both	0.137807	0.137807	0.137807
sdi	16	Philippines	1950	22	All Ages	3	Both	0.336157	0.336157	0.336157
sdi	17	Sri Lanka	1950	22	All Ages	3	Both	0.328663	0.328663	0.328663
sdi	18	Thailand	1950	22	All Ages	3	Both	0.235012	0.235012	0.235012
sdi	19	Timor-Leste	1950	22	All Ages	3	Both	0.103453	0.103453	0.103453
sdi	20	Viet Nam	1950	22	All Ages	3	Both	0.208889	0.208889	0.208889
sdi	21	Oceania	1950	22	All Ages	3	Both	0.220002	0.220002	0.220002
sdi	22	Fiji	1950	22	All Ages	3	Both	0.298636	0.298636	0.298636
sdi	23	Kiribati	1950	22	All Ages	3	Both	0.276751	0.276751	0.276751
sdi	24	Marshall Islands	1950	22	All Ages	3	Both	0.237158	0.237158	0.237158
sdi	25	Micronesia (Federated States of)	1950	22	All Ages	3	Both	0.235773	0.235773	0.235773
sdi	26	Papua New Guinea	1950	22	All Ages	3	Both	0.138628	0.138628	0.138628
sdi	27	Samoa	1950	22	All Ages	3	Both	0.284367	0.284367	0.284367
sdi	28	Solomon Islands	1950	22	All Ages	3	Both	0.168912	0.168912	0.168912
sdi	29	Tonga	1950	22	All Ages	3	Both	0.2669	0.2669	0.2669
sdi	30	Vanuatu	1950	22	All Ages	3	Both	0.196424	0.196424	0.196424
sdi	31	Central Europe, Eastern Europe, and Central Asia	1950	22	All Ages	3	Both	0.525915	0.525915	0.525915
sdi	32	Central Asia	1950	22	All Ages	3	Both	0.432763	0.432763	0.432763
sdi	33	Armenia	1950	22	All Ages	3	Both	0.453518	0.453518	0.453518
sdi	34	Azerbaijan	1950	22	All Ages	3	Both	0.41295	0.41295	0.41295
sdi	35	Georgia	1950	22	All Ages	3	Both	0.552055	0.552055	0.552055
sdi	36	Kazakhstan	1950	22	All Ages	3	Both	0.447574	0.447574	0.447574
sdi	37	Kyrgyzstan	1950	22	All Ages	3	Both	0.43854	0.43854	0.43854
sdi	38	Mongolia	1950	22	All Ages	3	Both	0.305923	0.305923	0.305923
sdi	39	Tajikistan	1950	22	All Ages	3	Both	0.31489	0.31489	0.31489
sdi	40	Turkmenistan	1950	22	All Ages	3	Both	0.425193	0.425193	0.425193
sdi	41	Uzbekistan	1950	22	All Ages	3	Both	0.371074	0.371074	0.371074
sdi	42	Central Europe	1950	22	All Ages	3	Both	0.482313	0.482313	0.482313
sdi	43	Albania	1950	22	All Ages	3	Both	0.349282	0.349282	0.349282
sdi	44	Bosnia and Herzegovina	1950	22	All Ages	3	Both	0.293422	0.293422	0.293422
sdi	45	Bulgaria	1950	22	All Ages	3	Both	0.462107	0.462107	0.462107
sdi	46	Croatia	1950	22	All Ages	3	Both	0.471246	0.471246	0.471246
sdi	47	Czechia	1950	22	All Ages	3	Both	0.572979	0.572979	0.572979
sdi	48	Hungary	1950	22	All Ages	3	Both	0.502327	0.502327	0.502327
sdi	49	North Macedonia	1950	22	All Ages	3	Both	0.412207	0.412207	0.412207
sdi	50	Montenegro	1950	22	All Ages	3	Both	0.457012	0.457012	0.457012
sdi	51	Poland	1950	22	All Ages	3	Both	0.494197	0.494197	0.494197
sdi	52	Romania	1950	22	All Ages	3	Both	0.401225	0.401225	0.401225
sdi	53	Serbia	1950	22	All Ages	3	Both	0.477357	0.477357	0.477357
sdi	54	Slovakia	1950	22	All Ages	3	Both	0.523675	0.523675	0.523675
sdi	55	Slovenia	1950	22	All Ages	3	Both	0.559861	0.559861	0.559861
sdi	56	Eastern Europe	1950	22	All Ages	3	Both	0.554108	0.554108	0.554108
sdi	57	Belarus	1950	22	All Ages	3	Both	0.480656	0.480656	0.480656
sdi	58	Estonia	1950	22	All Ages	3	Both	0.559353	0.559353	0.559353
sdi	59	Latvia	1950	22	All Ages	3	Both	0.568873	0.568873	0.568873
sdi	60	Lithuania	1950	22	All Ages	3	Both	0.502806	0.502806	0.502806
sdi	61	Republic of Moldova	1950	22	All Ages	3	Both	0.459021	0.459021	0.459021
sdi	62	Russian Federation	1950	22	All Ages	3	Both	0.560027	0.560027	0.560027
sdi	63	Ukraine	1950	22	All Ages	3	Both	0.54944	0.54944	0.54944
sdi	64	High-income	1950	22	All Ages	3	Both	0.58494	0.58494	0.58494
sdi	65	High-income Asia Pacific	1950	22	All Ages	3	Both	0.505852	0.505852	0.505852
sdi	66	Brunei Darussalam	1950	22	All Ages	3	Both	0.379203	0.379203	0.379203
sdi	67	Japan	1950	22	All Ages	3	Both	0.5431	0.5431	0.5431
sdi	68	Republic of Korea	1950	22	All Ages	3	Both	0.303972	0.303972	0.303972
sdi	69	Singapore	1950	22	All Ages	3	Both	0.318369	0.318369	0.318369
sdi	70	Australasia	1950	22	All Ages	3	Both	0.570681	0.570681	0.570681
sdi	71	Australia	1950	22	All Ages	3	Both	0.560717	0.560717	0.560717
sdi	72	New Zealand	1950	22	All Ages	3	Both	0.60351	0.60351	0.60351
sdi	73	Western Europe	1950	22	All Ages	3	Both	0.582396	0.582396	0.582396
sdi	74	Andorra	1950	22	All Ages	3	Both	0.60875	0.60875	0.60875
sdi	75	Austria	1950	22	All Ages	3	Both	0.600577	0.600577	0.600577
sdi	76	Belgium	1950	22	All Ages	3	Both	0.573464	0.573464	0.573464
sdi	77	Cyprus	1950	22	All Ages	3	Both	0.451021	0.451021	0.451021
sdi	78	Denmark	1950	22	All Ages	3	Both	0.634151	0.634151	0.634151
sdi	79	Finland	1950	22	All Ages	3	Both	0.565769	0.565769	0.565769
sdi	80	France	1950	22	All Ages	3	Both	0.540785	0.540785	0.540785
sdi	81	Germany	1950	22	All Ages	3	Both	0.640369	0.640369	0.640369
sdi	82	Greece	1950	22	All Ages	3	Both	0.508331	0.508331	0.508331
sdi	83	Iceland	1950	22	All Ages	3	Both	0.563962	0.563962	0.563962
sdi	84	Ireland	1950	22	All Ages	3	Both	0.578382	0.578382	0.578382
sdi	85	Israel	1950	22	All Ages	3	Both	0.508747	0.508747	0.508747
sdi	86	Italy	1950	22	All Ages	3	Both	0.525607	0.525607	0.525607
sdi	87	Luxembourg	1950	22	All Ages	3	Both	0.643187	0.643187	0.643187
sdi	88	Malta	1950	22	All Ages	3	Both	0.414459	0.414459	0.414459
sdi	89	Netherlands	1950	22	All Ages	3	Both	0.650974	0.650974	0.650974
sdi	90	Norway	1950	22	All Ages	3	Both	0.655818	0.655818	0.655818
sdi	91	Portugal	1950	22	All Ages	3	Both	0.421596	0.421596	0.421596
sdi	92	Spain	1950	22	All Ages	3	Both	0.440266	0.440266	0.440266
sdi	93	Sweden	1950	22	All Ages	3	Both	0.641208	0.641208	0.641208
sdi	94	Switzerland	1950	22	All Ages	3	Both	0.748829	0.748829	0.748829
sdi	95	United Kingdom	1950	22	All Ages	3	Both	0.588086	0.588086	0.588086
sdi	96	Southern Latin America	1950	22	All Ages	3	Both	0.470229	0.470229	0.470229
sdi	97	Argentina	1950	22	All Ages	3	Both	0.479474	0.479474	0.479474
sdi	98	Chile	1950	22	All Ages	3	Both	0.438383	0.438383	0.438383
sdi	99	Uruguay	1950	22	All Ages	3	Both	0.477362	0.477362	0.477362
sdi	100	High-income North America	1950	22	All Ages	3	Both	0.615406	0.615406	0.615406
sdi	101	Canada	1950	22	All Ages	3	Both	0.621815	0.621815	0.621815
sdi	102	United States of America	1950	22	All Ages	3	Both	0.61425	0.61425	0.61425
sdi	103	Latin America and Caribbean	1950	22	All Ages	3	Both	0.27807	0.27807	0.27807
sdi	104	Caribbean	1950	22	All Ages	3	Both	0.323185	0.323185	0.323185
sdi	105	Antigua and Barbuda	1950	22	All Ages	3	Both	0.33115	0.33115	0.33115
sdi	106	Bahamas	1950	22	All Ages	3	Both	0.478686	0.478686	0.478686
sdi	107	Barbados	1950	22	All Ages	3	Both	0.414856	0.414856	0.414856
sdi	108	Belize	1950	22	All Ages	3	Both	0.284624	0.284624	0.284624
sdi	109	Cuba	1950	22	All Ages	3	Both	0.375371	0.375371	0.375371
sdi	110	Dominica	1950	22	All Ages	3	Both	0.379561	0.379561	0.379561
sdi	111	Dominican Republic	1950	22	All Ages	3	Both	0.161989	0.161989	0.161989
sdi	112	Grenada	1950	22	All Ages	3	Both	0.230028	0.230028	0.230028
sdi	113	Guyana	1950	22	All Ages	3	Both	0.290249	0.290249	0.290249
sdi	114	Haiti	1950	22	All Ages	3	Both	0.185039	0.185039	0.185039
sdi	115	Jamaica	1950	22	All Ages	3	Both	0.359081	0.359081	0.359081
sdi	116	Saint Lucia	1950	22	All Ages	3	Both	0.279793	0.279793	0.279793
sdi	117	Saint Vincent and the Grenadines	1950	22	All Ages	3	Both	0.255203	0.255203	0.255203
sdi	118	Suriname	1950	22	All Ages	3	Both	0.279715	0.279715	0.279715
sdi	119	Trinidad and Tobago	1950	22	All Ages	3	Both	0.393243	0.393243	0.393243
sdi	120	Andean Latin America	1950	22	All Ages	3	Both	0.289483	0.289483	0.289483
sdi	121	Bolivia (Plurinational State of)	1950	22	All Ages	3	Both	0.247141	0.247141	0.247141
sdi	122	Ecuador	1950	22	All Ages	3	Both	0.32107	0.32107	0.32107
sdi	123	Peru	1950	22	All Ages	3	Both	0.28957	0.28957	0.28957
sdi	124	Central Latin America	1950	22	All Ages	3	Both	0.278621	0.278621	0.278621
sdi	125	Colombia	1950	22	All Ages	3	Both	0.272654	0.272654	0.272654
sdi	126	Costa Rica	1950	22	All Ages	3	Both	0.311276	0.311276	0.311276
sdi	127	El Salvador	1950	22	All Ages	3	Both	0.191344	0.191344	0.191344
sdi	128	Guatemala	1950	22	All Ages	3	Both	0.203053	0.203053	0.203053
sdi	129	Honduras	1950	22	All Ages	3	Both	0.182498	0.182498	0.182498
sdi	130	Mexico	1950	22	All Ages	3	Both	0.286812	0.286812	0.286812
sdi	131	Nicaragua	1950	22	All Ages	3	Both	0.211972	0.211972	0.211972
sdi	132	Panama	1950	22	All Ages	3	Both	0.340534	0.340534	0.340534
sdi	133	Venezuela (Bolivarian Republic of)	1950	22	All Ages	3	Both	0.322695	0.322695	0.322695
sdi	134	Tropical Latin America	1950	22	All Ages	3	Both	0.253907	0.253907	0.253907
sdi	135	Brazil	1950	22	All Ages	3	Both	0.252899	0.252899	0.252899
sdi	136	Paraguay	1950	22	All Ages	3	Both	0.292716	0.292716	0.292716
sdi	137	North Africa and Middle East	1950	22	All Ages	3	Both	0.19133	0.19133	0.19133
sdi	138	North Africa and Middle East	1950	22	All Ages	3	Both	0.19133	0.19133	0.19133
sdi	139	Algeria	1950	22	All Ages	3	Both	0.141579	0.141579	0.141579
sdi	140	Bahrain	1950	22	All Ages	3	Both	0.231539	0.231539	0.231539
sdi	141	Egypt	1950	22	All Ages	3	Both	0.227208	0.227208	0.227208
sdi	142	Iran (Islamic Republic of)	1950	22	All Ages	3	Both	0.168393	0.168393	0.168393
sdi	143	Iraq	1950	22	All Ages	3	Both	0.158704	0.158704	0.158704
sdi	144	Jordan	1950	22	All Ages	3	Both	0.115944	0.115944	0.115944
sdi	145	Kuwait	1950	22	All Ages	3	Both	0.319761	0.319761	0.319761
sdi	146	Lebanon	1950	22	All Ages	3	Both	0.272311	0.272311	0.272311
sdi	147	Libya	1950	22	All Ages	3	Both	0.152542	0.152542	0.152542
sdi	148	Morocco	1950	22	All Ages	3	Both	0.0989413	0.0989413	0.0989413
sdi	149	Palestine	1950	22	All Ages	3	Both	0.142587	0.142587	0.142587
sdi	150	Oman	1950	22	All Ages	3	Both	0.130317	0.130317	0.130317
sdi	151	Qatar	1950	22	All Ages	3	Both	0.261957	0.261957	0.261957
sdi	152	Saudi Arabia	1950	22	All Ages	3	Both	0.205573	0.205573	0.205573
sdi	153	Syrian Arab Republic	1950	22	All Ages	3	Both	0.156563	0.156563	0.156563
sdi	154	Tunisia	1950	22	All Ages	3	Both	0.152531	0.152531	0.152531
sdi	155	Türkiye	1950	22	All Ages	3	Both	0.239595	0.239595	0.239595
sdi	156	United Arab Emirates	1950	22	All Ages	3	Both	0.195075	0.195075	0.195075
sdi	157	Yemen	1950	22	All Ages	3	Both	0.0850841	0.0850841	0.0850841
sdi	158	South Asia	1950	22	All Ages	3	Both	0.182002	0.182002	0.182002
sdi	159	South Asia	1950	22	All Ages	3	Both	0.182002	0.182002	0.182002
sdi	160	Afghanistan	1950	22	All Ages	3	Both	0.11321	0.11321	0.11321
sdi	161	Bangladesh	1950	22	All Ages	3	Both	0.103048	0.103048	0.103048
sdi	162	Bhutan	1950	22	All Ages	3	Both	0.0530209	0.0530209	0.0530209
sdi	163	India	1950	22	All Ages	3	Both	0.189822	0.189822	0.189822
sdi	164	Nepal	1950	22	All Ages	3	Both	0.0992064	0.0992064	0.0992064
sdi	165	Pakistan	1950	22	All Ages	3	Both	0.153404	0.153404	0.153404
sdi	166	Sub-Saharan Africa	1950	22	All Ages	3	Both	0.157559	0.157559	0.157559
sdi	167	Central Sub-Saharan Africa	1950	22	All Ages	3	Both	0.154393	0.154393	0.154393
sdi	168	Angola	1950	22	All Ages	3	Both	0.134404	0.134404	0.134404
sdi	169	Central African Republic	1950	22	All Ages	3	Both	0.10687	0.10687	0.10687
sdi	170	Congo	1950	22	All Ages	3	Both	0.167245	0.167245	0.167245
sdi	171	Democratic Republic of the Congo	1950	22	All Ages	3	Both	0.150146	0.150146	0.150146
sdi	172	Equatorial Guinea	1950	22	All Ages	3	Both	0.106074	0.106074	0.106074
sdi	173	Gabon	1950	22	All Ages	3	Both	0.165303	0.165303	0.165303
sdi	174	Eastern Sub-Saharan Africa	1950	22	All Ages	3	Both	0.118171	0.118171	0.118171
sdi	175	Burundi	1950	22	All Ages	3	Both	0.100492	0.100492	0.100492
sdi	176	Comoros	1950	22	All Ages	3	Both	0.121469	0.121469	0.121469
sdi	177	Djibouti	1950	22	All Ages	3	Both	0.163063	0.163063	0.163063
sdi	178	Eritrea	1950	22	All Ages	3	Both	0.0692178	0.0692178	0.0692178
sdi	179	Ethiopia	1950	22	All Ages	3	Both	0.0560665	0.0560665	0.0560665
sdi	180	Kenya	1950	22	All Ages	3	Both	0.125032	0.125032	0.125032
sdi	181	Madagascar	1950	22	All Ages	3	Both	0.137959	0.137959	0.137959
sdi	182	Malawi	1950	22	All Ages	3	Both	0.138478	0.138478	0.138478
sdi	183	Mauritius	1950	22	All Ages	3	Both	0.292283	0.292283	0.292283
sdi	184	Mozambique	1950	22	All Ages	3	Both	0.0927374	0.0927374	0.0927374
sdi	185	Rwanda	1950	22	All Ages	3	Both	0.125752	0.125752	0.125752
sdi	186	Seychelles	1950	22	All Ages	3	Both	0.371026	0.371026	0.371026
sdi	187	Somalia	1950	22	All Ages	3	Both	0.0604593	0.0604593	0.0604593
sdi	189	United Republic of Tanzania	1950	22	All Ages	3	Both	0.104125	0.104125	0.104125
sdi	190	Uganda	1950	22	All Ages	3	Both	0.100429	0.100429	0.100429
sdi	191	Zambia	1950	22	All Ages	3	Both	0.140487	0.140487	0.140487
sdi	192	Southern Sub-Saharan Africa	1950	22	All Ages	3	Both	0.294116	0.294116	0.294116
sdi	193	Botswana	1950	22	All Ages	3	Both	0.135694	0.135694	0.135694
sdi	194	Lesotho	1950	22	All Ages	3	Both	0.158057	0.158057	0.158057
sdi	195	Namibia	1950	22	All Ages	3	Both	0.215669	0.215669	0.215669
sdi	196	South Africa	1950	22	All Ages	3	Both	0.324139	0.324139	0.324139
sdi	197	Eswatini	1950	22	All Ages	3	Both	0.142694	0.142694	0.142694
sdi	198	Zimbabwe	1950	22	All Ages	3	Both	0.18213	0.18213	0.18213
sdi	199	Western Sub-Saharan Africa	1950	22	All Ages	3	Both	0.139948	0.139948	0.139948
sdi	200	Benin	1950	22	All Ages	3	Both	0.107444	0.107444	0.107444
sdi	201	Burkina Faso	1950	22	All Ages	3	Both	0.0566408	0.0566408	0.0566408
sdi	202	Cameroon	1950	22	All Ages	3	Both	0.136048	0.136048	0.136048
sdi	203	Cabo Verde	1950	22	All Ages	3	Both	0.135264	0.135264	0.135264
sdi	204	Chad	1950	22	All Ages	3	Both	0.0574139	0.0574139	0.0574139
sdi	205	Côte d'Ivoire	1950	22	All Ages	3	Both	0.117306	0.117306	0.117306
sdi	206	Gambia	1950	22	All Ages	3	Both	0.119642	0.119642	0.119642
sdi	207	Ghana	1950	22	All Ages	3	Both	0.244808	0.244808	0.244808
sdi	208	Guinea	1950	22	All Ages	3	Both	0.0588431	0.0588431	0.0588431
sdi	209	Guinea-Bissau	1950	22	All Ages	3	Both	0.0650858	0.0650858	0.0650858
sdi	210	Liberia	1950	22	All Ages	3	Both	0.141993	0.141993	0.141993
sdi	211	Mali	1950	22	All Ages	3	Both	0.0589743	0.0589743	0.0589743
sdi	212	Mauritania	1950	22	All Ages	3	Both	0.179851	0.179851	0.179851
sdi	213	Niger	1950	22	All Ages	3	Both	0.0464798	0.0464798	0.0464798
sdi	214	Nigeria	1950	22	All Ages	3	Both	0.151739	0.151739	0.151739
sdi	215	Sao Tome and Principe	1950	22	All Ages	3	Both	0.176228	0.176228	0.176228
sdi	216	Senegal	1950	22	All Ages	3	Both	0.104814	0.104814	0.104814
sdi	217	Sierra Leone	1950	22	All Ages	3	Both	0.115355	0.115355	0.115355
sdi	218	Togo	1950	22	All Ages	3	Both	0.103851	0.103851	0.103851
sdi	298	American Samoa	1950	22	All Ages	3	Both	0.484894	0.484894	0.484894
sdi	305	Bermuda	1950	22	All Ages	3	Both	0.42325	0.42325	0.42325
sdi	320	Cook Islands	1950	22	All Ages	3	Both	0.337651	0.337651	0.337651
sdi	349	Greenland	1950	22	All Ages	3	Both	0.565	0.565	0.565
sdi	351	Guam	1950	22	All Ages	3	Both	0.565701	0.565701	0.565701
sdi	367	Monaco	1950	22	All Ages	3	Both	0.688312	0.688312	0.688312
sdi	369	Nauru	1950	22	All Ages	3	Both	0.401252	0.401252	0.401252
sdi	374	Niue	1950	22	All Ages	3	Both	0.339379	0.339379	0.339379
sdi	376	Northern Mariana Islands	1950	22	All Ages	3	Both	0.446764	0.446764	0.446764
sdi	380	Palau	1950	22	All Ages	3	Both	0.421919	0.421919	0.421919
sdi	385	Puerto Rico	1950	22	All Ages	3	Both	0.397437	0.397437	0.397437
sdi	393	Saint Kitts and Nevis	1950	22	All Ages	3	Both	0.337799	0.337799	0.337799
sdi	396	San Marino	1950	22	All Ages	3	Both	0.643649	0.643649	0.643649
sdi	413	Tokelau	1950	22	All Ages	3	Both	0.295961	0.295961	0.295961
sdi	416	Tuvalu	1950	22	All Ages	3	Both	0.264211	0.264211	0.264211
sdi	422	United States Virgin Islands	1950	22	All Ages	3	Both	0.443558	0.443558	0.443558
sdi	433	Northern Ireland	1950	22	All Ages	3	Both	0.488106	0.488106	0.488106
sdi	434	Scotland	1950	22	All Ages	3	Both	0.57874	0.57874	0.57874
sdi	435	South Sudan	1950	22	All Ages	3	Both	0.130257	0.130257	0.130257
sdi	482	Eastern Cape	1950	22	All Ages	3	Both	0.27035	0.27035	0.27035
sdi	483	Free State	1950	22	All Ages	3	Both	0.308342	0.308342	0.308342
sdi	484	Gauteng	1950	22	All Ages	3	Both	0.445984	0.445984	0.445984
sdi	485	KwaZulu-Natal	1950	22	All Ages	3	Both	0.276266	0.276266	0.276266
sdi	486	Limpopo	1950	22	All Ages	3	Both	0.195386	0.195386	0.195386
sdi	487	Mpumalanga	1950	22	All Ages	3	Both	0.21685	0.21685	0.21685
sdi	488	North-West	1950	22	All Ages	3	Both	0.270387	0.270387	0.270387
sdi	489	Northern Cape	1950	22	All Ages	3	Both	0.324813	0.324813	0.324813
sdi	490	Western Cape	1950	22	All Ages	3	Both	0.461319	0.461319	0.461319
sdi	522	Sudan	1950	22	All Ages	3	Both	0.132435	0.132435	0.132435
sdi	523	Alabama	1950	22	All Ages	3	Both	0.549755	0.549755	0.549755
sdi	524	Alaska	1950	22	All Ages	3	Both	0.593679	0.593679	0.593679
sdi	525	Arizona	1950	22	All Ages	3	Both	0.605682	0.605682	0.605682
sdi	526	Arkansas	1950	22	All Ages	3	Both	0.544457	0.544457	0.544457
sdi	527	California	1950	22	All Ages	3	Both	0.649715	0.649715	0.649715
sdi	528	Colorado	1950	22	All Ages	3	Both	0.639437	0.639437	0.639437
sdi	529	Connecticut	1950	22	All Ages	3	Both	0.660095	0.660095	0.660095
sdi	530	Delaware	1950	22	All Ages	3	Both	0.632276	0.632276	0.632276
sdi	531	District of Columbia	1950	22	All Ages	3	Both	0.654295	0.654295	0.654295
sdi	532	Florida	1950	22	All Ages	3	Both	0.611519	0.611519	0.611519
sdi	533	Georgia	1950	22	All Ages	3	Both	0.547057	0.547057	0.547057
sdi	534	Hawaii	1950	22	All Ages	3	Both	0.612825	0.612825	0.612825
sdi	535	Idaho	1950	22	All Ages	3	Both	0.597581	0.597581	0.597581
sdi	536	Illinois	1950	22	All Ages	3	Both	0.629819	0.629819	0.629819
sdi	537	Indiana	1950	22	All Ages	3	Both	0.607747	0.607747	0.607747
sdi	538	Iowa	1950	22	All Ages	3	Both	0.626568	0.626568	0.626568
sdi	539	Kansas	1950	22	All Ages	3	Both	0.626432	0.626432	0.626432
sdi	540	Kentucky	1950	22	All Ages	3	Both	0.55092	0.55092	0.55092
sdi	541	Louisiana	1950	22	All Ages	3	Both	0.546054	0.546054	0.546054
sdi	542	Maine	1950	22	All Ages	3	Both	0.594069	0.594069	0.594069
sdi	543	Maryland	1950	22	All Ages	3	Both	0.632835	0.632835	0.632835
sdi	544	Massachusetts	1950	22	All Ages	3	Both	0.66692	0.66692	0.66692
sdi	545	Michigan	1950	22	All Ages	3	Both	0.619994	0.619994	0.619994
sdi	546	Minnesota	1950	22	All Ages	3	Both	0.634289	0.634289	0.634289
sdi	547	Mississippi	1950	22	All Ages	3	Both	0.518344	0.518344	0.518344
sdi	548	Missouri	1950	22	All Ages	3	Both	0.603937	0.603937	0.603937
sdi	549	Montana	1950	22	All Ages	3	Both	0.626519	0.626519	0.626519
sdi	550	Nebraska	1950	22	All Ages	3	Both	0.632597	0.632597	0.632597
sdi	551	Nevada	1950	22	All Ages	3	Both	0.615722	0.615722	0.615722
sdi	552	New Hampshire	1950	22	All Ages	3	Both	0.61903	0.61903	0.61903
sdi	553	New Jersey	1950	22	All Ages	3	Both	0.651348	0.651348	0.651348
sdi	554	New Mexico	1950	22	All Ages	3	Both	0.576693	0.576693	0.576693
sdi	555	New York	1950	22	All Ages	3	Both	0.647869	0.647869	0.647869
sdi	556	North Carolina	1950	22	All Ages	3	Both	0.563647	0.563647	0.563647
sdi	557	North Dakota	1950	22	All Ages	3	Both	0.593734	0.593734	0.593734
sdi	558	Ohio	1950	22	All Ages	3	Both	0.615543	0.615543	0.615543
sdi	559	Oklahoma	1950	22	All Ages	3	Both	0.585931	0.585931	0.585931
sdi	560	Oregon	1950	22	All Ages	3	Both	0.641781	0.641781	0.641781
sdi	561	Pennsylvania	1950	22	All Ages	3	Both	0.629577	0.629577	0.629577
sdi	562	Rhode Island	1950	22	All Ages	3	Both	0.623777	0.623777	0.623777
sdi	563	South Carolina	1950	22	All Ages	3	Both	0.547597	0.547597	0.547597
sdi	564	South Dakota	1950	22	All Ages	3	Both	0.602771	0.602771	0.602771
sdi	565	Tennessee	1950	22	All Ages	3	Both	0.557306	0.557306	0.557306
sdi	566	Texas	1950	22	All Ages	3	Both	0.577972	0.577972	0.577972
sdi	567	Utah	1950	22	All Ages	3	Both	0.627798	0.627798	0.627798
sdi	568	Vermont	1950	22	All Ages	3	Both	0.610149	0.610149	0.610149
sdi	569	Virginia	1950	22	All Ages	3	Both	0.603507	0.603507	0.603507
sdi	570	Washington	1950	22	All Ages	3	Both	0.643667	0.643667	0.643667
sdi	571	West Virginia	1950	22	All Ages	3	Both	0.569026	0.569026	0.569026
sdi	572	Wisconsin	1950	22	All Ages	3	Both	0.629425	0.629425	0.629425
sdi	573	Wyoming	1950	22	All Ages	3	Both	0.61343	0.61343	0.61343
sdi	4618	North East England	1950	22	All Ages	3	Both	0.546116	0.546116	0.546116
sdi	4619	North West England	1950	22	All Ages	3	Both	0.570415	0.570415	0.570415
sdi	4620	Yorkshire and the Humber	1950	22	All Ages	3	Both	0.553471	0.553471	0.553471
sdi	4621	East Midlands	1950	22	All Ages	3	Both	0.554359	0.554359	0.554359
sdi	4622	West Midlands	1950	22	All Ages	3	Both	0.549988	0.549988	0.549988
sdi	4623	East of England	1950	22	All Ages	3	Both	0.582422	0.582422	0.582422
sdi	4624	Greater London	1950	22	All Ages	3	Both	0.621722	0.621722	0.621722
sdi	4625	South East England	1950	22	All Ages	3	Both	0.637105	0.637105	0.637105
sdi	4626	South West England	1950	22	All Ages	3	Both	0.606947	0.606947	0.606947
sdi	4636	Wales	1950	22	All Ages	3	Both	0.561014	0.561014	0.561014
sdi	4643	Aguascalientes	1950	22	All Ages	3	Both	0.278383	0.278383	0.278383
sdi	4644	Baja California	1950	22	All Ages	3	Both	0.337416	0.337416	0.337416
sdi	4645	Baja California Sur	1950	22	All Ages	3	Both	0.309168	0.309168	0.309168
sdi	4646	Campeche	1950	22	All Ages	3	Both	0.280702	0.280702	0.280702
sdi	4647	Coahuila	1950	22	All Ages	3	Both	0.30336	0.30336	0.30336
sdi	4648	Colima	1950	22	All Ages	3	Both	0.267101	0.267101	0.267101
sdi	4649	Chiapas	1950	22	All Ages	3	Both	0.234507	0.234507	0.234507
sdi	4650	Chihuahua	1950	22	All Ages	3	Both	0.301119	0.301119	0.301119
sdi	4651	Mexico City	1950	22	All Ages	3	Both	0.40001	0.40001	0.40001
sdi	4652	Durango	1950	22	All Ages	3	Both	0.257687	0.257687	0.257687
sdi	4653	Guanajuato	1950	22	All Ages	3	Both	0.232546	0.232546	0.232546
sdi	4654	Guerrero	1950	22	All Ages	3	Both	0.213575	0.213575	0.213575
sdi	4655	Hidalgo	1950	22	All Ages	3	Both	0.235085	0.235085	0.235085
sdi	4656	Jalisco	1950	22	All Ages	3	Both	0.29117	0.29117	0.29117
sdi	4657	México	1950	22	All Ages	3	Both	0.281023	0.281023	0.281023
sdi	4658	Michoacán de Ocampo	1950	22	All Ages	3	Both	0.234941	0.234941	0.234941
sdi	4659	Morelos	1950	22	All Ages	3	Both	0.286792	0.286792	0.286792
sdi	4660	Nayarit	1950	22	All Ages	3	Both	0.239801	0.239801	0.239801
sdi	4661	Nuevo León	1950	22	All Ages	3	Both	0.32198	0.32198	0.32198
sdi	4662	Oaxaca	1950	22	All Ages	3	Both	0.231705	0.231705	0.231705
sdi	4663	Puebla	1950	22	All Ages	3	Both	0.25335	0.25335	0.25335
sdi	4664	Querétaro	1950	22	All Ages	3	Both	0.257773	0.257773	0.257773
sdi	4665	Quintana Roo	1950	22	All Ages	3	Both	0.255445	0.255445	0.255445
sdi	4666	San Luis Potosí	1950	22	All Ages	3	Both	0.24863	0.24863	0.24863
sdi	4667	Sinaloa	1950	22	All Ages	3	Both	0.265682	0.265682	0.265682
sdi	4668	Sonora	1950	22	All Ages	3	Both	0.310869	0.310869	0.310869
sdi	4669	Tabasco	1950	22	All Ages	3	Both	0.239582	0.239582	0.239582
sdi	4670	Tamaulipas	1950	22	All Ages	3	Both	0.30563	0.30563	0.30563
sdi	4671	Tlaxcala	1950	22	All Ages	3	Both	0.234269	0.234269	0.234269
sdi	4672	Veracruz de Ignacio de la Llave	1950	22	All Ages	3	Both	0.269606	0.269606	0.269606
sdi	4673	Yucatán	1950	22	All Ages	3	Both	0.295988	0.295988	0.295988
sdi	4674	Zacatecas	1950	22	All Ages	3	Both	0.23976	0.23976	0.23976
sdi	4709	Aceh	1950	22	All Ages	3	Both	0.221005	0.221005	0.221005
sdi	4710	North Sumatra	1950	22	All Ages	3	Both	0.211737	0.211737	0.211737
sdi	4711	West Sumatra	1950	22	All Ages	3	Both	0.206245	0.206245	0.206245
sdi	4712	Riau	1950	22	All Ages	3	Both	0.238539	0.238539	0.238539
sdi	4713	Jambi	1950	22	All Ages	3	Both	0.175121	0.175121	0.175121
sdi	4714	South Sumatra	1950	22	All Ages	3	Both	0.208422	0.208422	0.208422
sdi	4715	Bengkulu	1950	22	All Ages	3	Both	0.16087	0.16087	0.16087
sdi	4716	Lampung	1950	22	All Ages	3	Both	0.158055	0.158055	0.158055
sdi	4717	Bangka-Belitung Islands	1950	22	All Ages	3	Both	0.230148	0.230148	0.230148
sdi	4718	Riau Islands	1950	22	All Ages	3	Both	0.31142	0.31142	0.31142
sdi	4719	North Kalimantan	1950	22	All Ages	3	Both	0.324213	0.324213	0.324213
sdi	4720	Jakarta	1950	22	All Ages	3	Both	0.305996	0.305996	0.305996
sdi	4721	West Java	1950	22	All Ages	3	Both	0.19723	0.19723	0.19723
sdi	4722	Central Java	1950	22	All Ages	3	Both	0.178761	0.178761	0.178761
sdi	4723	Yogyakarta	1950	22	All Ages	3	Both	0.17446	0.17446	0.17446
sdi	4724	East Java	1950	22	All Ages	3	Both	0.186144	0.186144	0.186144
sdi	4725	Banten	1950	22	All Ages	3	Both	0.222975	0.222975	0.222975
sdi	4726	Bali	1950	22	All Ages	3	Both	0.176583	0.176583	0.176583
sdi	4727	West Nusa Tenggara	1950	22	All Ages	3	Both	0.115879	0.115879	0.115879
sdi	4728	East Nusa Tenggara	1950	22	All Ages	3	Both	0.14229	0.14229	0.14229
sdi	4729	West Kalimantan	1950	22	All Ages	3	Both	0.149747	0.149747	0.149747
sdi	4730	Central Kalimantan	1950	22	All Ages	3	Both	0.214929	0.214929	0.214929
sdi	4731	South Kalimantan	1950	22	All Ages	3	Both	0.181577	0.181577	0.181577
sdi	4732	East Kalimantan	1950	22	All Ages	3	Both	0.245345	0.245345	0.245345
sdi	4733	North Sulawesi	1950	22	All Ages	3	Both	0.20827	0.20827	0.20827
sdi	4734	Central Sulawesi	1950	22	All Ages	3	Both	0.165641	0.165641	0.165641
sdi	4735	South Sulawesi	1950	22	All Ages	3	Both	0.157348	0.157348	0.157348
sdi	4736	Southeast Sulawesi	1950	22	All Ages	3	Both	0.132526	0.132526	0.132526
sdi	4737	Gorontalo	1950	22	All Ages	3	Both	0.171259	0.171259	0.171259
sdi	4738	West Sulawesi	1950	22	All Ages	3	Both	0.181466	0.181466	0.181466
sdi	4739	Maluku	1950	22	All Ages	3	Both	0.238092	0.238092	0.238092
sdi	4740	North Maluku	1950	22	All Ages	3	Both	0.159963	0.159963	0.159963
sdi	4741	West Papua	1950	22	All Ages	3	Both	0.249347	0.249347	0.249347
sdi	4742	Papua	1950	22	All Ages	3	Both	0.252099	0.252099	0.252099
sdi	4749	England	1950	22	All Ages	3	Both	0.590308	0.590308	0.590308
sdi	4750	Acre	1950	22	All Ages	3	Both	0.152604	0.152604	0.152604
sdi	4751	Alagoas	1950	22	All Ages	3	Both	0.15437	0.15437	0.15437
sdi	4752	Amazonas	1950	22	All Ages	3	Both	0.21122	0.21122	0.21122
sdi	4753	Amapá	1950	22	All Ages	3	Both	0.210008	0.210008	0.210008
sdi	4754	Bahia	1950	22	All Ages	3	Both	0.174727	0.174727	0.174727
sdi	4755	Ceará	1950	22	All Ages	3	Both	0.175741	0.175741	0.175741
sdi	4756	Distrito Federal	1950	22	All Ages	3	Both	0.345173	0.345173	0.345173
sdi	4757	Espírito Santo	1950	22	All Ages	3	Both	0.219409	0.219409	0.219409
sdi	4758	Goiás	1950	22	All Ages	3	Both	0.170459	0.170459	0.170459
sdi	4759	Maranhão	1950	22	All Ages	3	Both	0.136569	0.136569	0.136569
sdi	4760	Minas Gerais	1950	22	All Ages	3	Both	0.234502	0.234502	0.234502
sdi	4761	Mato Grosso do Sul	1950	22	All Ages	3	Both	0.231146	0.231146	0.231146
sdi	4762	Mato Grosso	1950	22	All Ages	3	Both	0.242102	0.242102	0.242102
sdi	4763	Pará	1950	22	All Ages	3	Both	0.202683	0.202683	0.202683
sdi	4764	Paraíba	1950	22	All Ages	3	Both	0.177268	0.177268	0.177268
sdi	4765	Paraná	1950	22	All Ages	3	Both	0.248625	0.248625	0.248625
sdi	4766	Pernambuco	1950	22	All Ages	3	Both	0.183311	0.183311	0.183311
sdi	4767	Piaui	1950	22	All Ages	3	Both	0.133518	0.133518	0.133518
sdi	4768	Rio de Janeiro	1950	22	All Ages	3	Both	0.348858	0.348858	0.348858
sdi	4769	Rio Grande do Norte	1950	22	All Ages	3	Both	0.180049	0.180049	0.180049
sdi	4770	Rondônia	1950	22	All Ages	3	Both	0.21396	0.21396	0.21396
sdi	4771	Roraima	1950	22	All Ages	3	Both	0.234817	0.234817	0.234817
sdi	4772	Rio Grande do Sul	1950	22	All Ages	3	Both	0.303732	0.303732	0.303732
sdi	4773	Santa Catarina	1950	22	All Ages	3	Both	0.273699	0.273699	0.273699
sdi	4774	Sergipe	1950	22	All Ages	3	Both	0.181655	0.181655	0.181655
sdi	4775	São Paulo	1950	22	All Ages	3	Both	0.325976	0.325976	0.325976
sdi	4776	Tocantins	1950	22	All Ages	3	Both	0.157011	0.157011	0.157011
sdi	4841	Andhra Pradesh	1950	22	All Ages	3	Both	0.174488	0.174488	0.174488
sdi	4842	Arunachal Pradesh	1950	22	All Ages	3	Both	0.137098	0.137098	0.137098
sdi	4843	Assam	1950	22	All Ages	3	Both	0.171534	0.171534	0.171534
sdi	4844	Bihar	1950	22	All Ages	3	Both	0.156874	0.156874	0.156874
sdi	4846	Chhattisgarh	1950	22	All Ages	3	Both	0.146376	0.146376	0.146376
sdi	4849	Delhi	1950	22	All Ages	3	Both	0.333492	0.333492	0.333492
sdi	4850	Goa	1950	22	All Ages	3	Both	0.302765	0.302765	0.302765
sdi	4851	Gujarat	1950	22	All Ages	3	Both	0.20582	0.20582	0.20582
sdi	4852	Haryana	1950	22	All Ages	3	Both	0.185777	0.185777	0.185777
sdi	4853	Himachal Pradesh	1950	22	All Ages	3	Both	0.164584	0.164584	0.164584
sdi	4854	Jammu & Kashmir and Ladakh	1950	22	All Ages	3	Both	0.180858	0.180858	0.180858
sdi	4855	Jharkhand	1950	22	All Ages	3	Both	0.157099	0.157099	0.157099
sdi	4856	Karnataka	1950	22	All Ages	3	Both	0.203348	0.203348	0.203348
sdi	4857	Kerala	1950	22	All Ages	3	Both	0.247439	0.247439	0.247439
sdi	4859	Madhya Pradesh	1950	22	All Ages	3	Both	0.140158	0.140158	0.140158
sdi	4860	Maharashtra	1950	22	All Ages	3	Both	0.237753	0.237753	0.237753
sdi	4861	Manipur	1950	22	All Ages	3	Both	0.172359	0.172359	0.172359
sdi	4862	Meghalaya	1950	22	All Ages	3	Both	0.186758	0.186758	0.186758
sdi	4863	Mizoram	1950	22	All Ages	3	Both	0.207113	0.207113	0.207113
sdi	4864	Nagaland	1950	22	All Ages	3	Both	0.197176	0.197176	0.197176
sdi	4865	Odisha	1950	22	All Ages	3	Both	0.152146	0.152146	0.152146
sdi	4867	Punjab	1950	22	All Ages	3	Both	0.226349	0.226349	0.226349
sdi	4868	Rajasthan	1950	22	All Ages	3	Both	0.150999	0.150999	0.150999
sdi	4869	Sikkim	1950	22	All Ages	3	Both	0.152552	0.152552	0.152552
sdi	4870	Tamil Nadu	1950	22	All Ages	3	Both	0.215098	0.215098	0.215098
sdi	4871	Telangana	1950	22	All Ages	3	Both	0.14505	0.14505	0.14505
sdi	4872	Tripura	1950	22	All Ages	3	Both	0.202537	0.202537	0.202537
sdi	4873	Uttar Pradesh	1950	22	All Ages	3	Both	0.158266	0.158266	0.158266
sdi	4874	Uttarakhand	1950	22	All Ages	3	Both	0.200489	0.200489	0.200489
sdi	4875	West Bengal	1950	22	All Ages	3	Both	0.213852	0.213852	0.213852
sdi	4910	Oslo	1950	22	All Ages	3	Both	0.712852	0.712852	0.712852
sdi	4920	Rogaland	1950	22	All Ages	3	Both	0.650038	0.650038	0.650038
sdi	4923	Møre og Romsdal	1950	22	All Ages	3	Both	0.633886	0.633886	0.633886
sdi	4926	Nordland	1950	22	All Ages	3	Both	0.621342	0.621342	0.621342
sdi	4940	Sweden except Stockholm	1950	22	All Ages	3	Both	0.628219	0.628219	0.628219
sdi	4944	Stockholm	1950	22	All Ages	3	Both	0.706836	0.706836	0.706836
sdi	35424	Hokkaidō	1950	22	All Ages	3	Both	0.538429	0.538429	0.538429
sdi	35425	Aomori	1950	22	All Ages	3	Both	0.482924	0.482924	0.482924
sdi	35426	Iwate	1950	22	All Ages	3	Both	0.484584	0.484584	0.484584
sdi	35427	Miyagi	1950	22	All Ages	3	Both	0.52268	0.52268	0.52268
sdi	35428	Akita	1950	22	All Ages	3	Both	0.508232	0.508232	0.508232
sdi	35429	Yamagata	1950	22	All Ages	3	Both	0.499094	0.499094	0.499094
sdi	35430	Fukushima	1950	22	All Ages	3	Both	0.49935	0.49935	0.49935
sdi	35431	Ibaraki	1950	22	All Ages	3	Both	0.508731	0.508731	0.508731
sdi	35432	Tochigi	1950	22	All Ages	3	Both	0.523302	0.523302	0.523302
sdi	35433	Gunma	1950	22	All Ages	3	Both	0.517353	0.517353	0.517353
sdi	35434	Saitama	1950	22	All Ages	3	Both	0.523857	0.523857	0.523857
sdi	35435	Chiba	1950	22	All Ages	3	Both	0.526313	0.526313	0.526313
sdi	35436	Tōkyō	1950	22	All Ages	3	Both	0.647961	0.647961	0.647961
sdi	35437	Kanagawa	1950	22	All Ages	3	Both	0.585392	0.585392	0.585392
sdi	35438	Niigata	1950	22	All Ages	3	Both	0.510308	0.510308	0.510308
sdi	35439	Toyama	1950	22	All Ages	3	Both	0.527439	0.527439	0.527439
sdi	35440	Ishikawa	1950	22	All Ages	3	Both	0.516433	0.516433	0.516433
sdi	35441	Fukui	1950	22	All Ages	3	Both	0.514305	0.514305	0.514305
sdi	35442	Yamanashi	1950	22	All Ages	3	Both	0.522148	0.522148	0.522148
sdi	35443	Nagano	1950	22	All Ages	3	Both	0.526221	0.526221	0.526221
sdi	35444	Gifu	1950	22	All Ages	3	Both	0.524979	0.524979	0.524979
sdi	35445	Shizuoka	1950	22	All Ages	3	Both	0.537268	0.537268	0.537268
sdi	35446	Aichi	1950	22	All Ages	3	Both	0.553003	0.553003	0.553003
sdi	35447	Mie	1950	22	All Ages	3	Both	0.524844	0.524844	0.524844
sdi	35448	Shiga	1950	22	All Ages	3	Both	0.540731	0.540731	0.540731
sdi	35449	Kyōto	1950	22	All Ages	3	Both	0.569165	0.569165	0.569165
sdi	35450	Ōsaka	1950	22	All Ages	3	Both	0.58029	0.58029	0.58029
sdi	35451	Hyōgo	1950	22	All Ages	3	Both	0.570575	0.570575	0.570575
sdi	35452	Nara	1950	22	All Ages	3	Both	0.553206	0.553206	0.553206
sdi	35453	Wakayama	1950	22	All Ages	3	Both	0.531671	0.531671	0.531671
sdi	35454	Tottori	1950	22	All Ages	3	Both	0.519532	0.519532	0.519532
sdi	35455	Shimane	1950	22	All Ages	3	Both	0.498182	0.498182	0.498182
sdi	35456	Okayama	1950	22	All Ages	3	Both	0.526736	0.526736	0.526736
sdi	35457	Hiroshima	1950	22	All Ages	3	Both	0.54166	0.54166	0.54166
sdi	35458	Yamaguchi	1950	22	All Ages	3	Both	0.543697	0.543697	0.543697
sdi	35459	Tokushima	1950	22	All Ages	3	Both	0.504899	0.504899	0.504899
sdi	35460	Kagawa	1950	22	All Ages	3	Both	0.529422	0.529422	0.529422
sdi	35461	Ehime	1950	22	All Ages	3	Both	0.52231	0.52231	0.52231
sdi	35462	Kōchi	1950	22	All Ages	3	Both	0.498105	0.498105	0.498105
sdi	35463	Fukuoka	1950	22	All Ages	3	Both	0.557197	0.557197	0.557197
sdi	35464	Saga	1950	22	All Ages	3	Both	0.512641	0.512641	0.512641
sdi	35465	Nagasaki	1950	22	All Ages	3	Both	0.504863	0.504863	0.504863
sdi	35466	Kumamoto	1950	22	All Ages	3	Both	0.502969	0.502969	0.502969
sdi	35467	Ōita	1950	22	All Ages	3	Both	0.518978	0.518978	0.518978
sdi	35468	Miyazaki	1950	22	All Ages	3	Both	0.492755	0.492755	0.492755
sdi	35469	Kagoshima	1950	22	All Ages	3	Both	0.495007	0.495007	0.495007
sdi	35470	Okinawa	1950	22	All Ages	3	Both	0.455427	0.455427	0.455427
sdi	35617	Baringo	1950	22	All Ages	3	Both	0.100216	0.100216	0.100216
sdi	35618	Bomet	1950	22	All Ages	3	Both	0.0780395	0.0780395	0.0780395
sdi	35619	Bungoma	1950	22	All Ages	3	Both	0.0613638	0.0613638	0.0613638
sdi	35620	Busia	1950	22	All Ages	3	Both	0.101597	0.101597	0.101597
sdi	35621	Elgeyo-Marakwet	1950	22	All Ages	3	Both	0.0765238	0.0765238	0.0765238
sdi	35622	Embu	1950	22	All Ages	3	Both	0.131149	0.131149	0.131149
sdi	35623	Garissa	1950	22	All Ages	3	Both	0.0603102	0.0603102	0.0603102
sdi	35624	Homa Bay	1950	22	All Ages	3	Both	0.0949021	0.0949021	0.0949021
sdi	35625	Isiolo	1950	22	All Ages	3	Both	0.0902972	0.0902972	0.0902972
sdi	35626	Kajiado	1950	22	All Ages	3	Both	0.086185	0.086185	0.086185
sdi	35627	Kakamega	1950	22	All Ages	3	Both	0.0764358	0.0764358	0.0764358
sdi	35628	Kericho	1950	22	All Ages	3	Both	0.100019	0.100019	0.100019
sdi	35629	Kiambu	1950	22	All Ages	3	Both	0.162365	0.162365	0.162365
sdi	35630	Kilifi	1950	22	All Ages	3	Both	0.11223	0.11223	0.11223
sdi	35631	Kirinyaga	1950	22	All Ages	3	Both	0.117213	0.117213	0.117213
sdi	35632	Kisii	1950	22	All Ages	3	Both	0.0451647	0.0451647	0.0451647
sdi	35633	Kisumu	1950	22	All Ages	3	Both	0.100153	0.100153	0.100153
sdi	35634	Kitui	1950	22	All Ages	3	Both	0.0856293	0.0856293	0.0856293
sdi	35635	Kwale	1950	22	All Ages	3	Both	0.100641	0.100641	0.100641
sdi	35636	Laikipia	1950	22	All Ages	3	Both	0.127648	0.127648	0.127648
sdi	35637	Lamu	1950	22	All Ages	3	Both	0.105124	0.105124	0.105124
sdi	35638	Machakos	1950	22	All Ages	3	Both	0.146172	0.146172	0.146172
sdi	35639	Makueni	1950	22	All Ages	3	Both	0.0920496	0.0920496	0.0920496
sdi	35640	Mandera	1950	22	All Ages	3	Both	0.0608633	0.0608633	0.0608633
sdi	35641	Marsabit	1950	22	All Ages	3	Both	0.0913729	0.0913729	0.0913729
sdi	35642	Meru	1950	22	All Ages	3	Both	0.111959	0.111959	0.111959
sdi	35643	Migori	1950	22	All Ages	3	Both	0.147057	0.147057	0.147057
sdi	35644	Mombasa	1950	22	All Ages	3	Both	0.180234	0.180234	0.180234
sdi	35645	Murang'a	1950	22	All Ages	3	Both	0.140276	0.140276	0.140276
sdi	35646	Nairobi	1950	22	All Ages	3	Both	0.250245	0.250245	0.250245
sdi	35647	Nakuru	1950	22	All Ages	3	Both	0.137997	0.137997	0.137997
sdi	35648	Nandi	1950	22	All Ages	3	Both	0.0927131	0.0927131	0.0927131
sdi	35649	Narok	1950	22	All Ages	3	Both	0.0916006	0.0916006	0.0916006
sdi	35650	Nyamira	1950	22	All Ages	3	Both	0.126504	0.126504	0.126504
sdi	35651	Nyandarua	1950	22	All Ages	3	Both	0.0811697	0.0811697	0.0811697
sdi	35652	Nyeri	1950	22	All Ages	3	Both	0.145876	0.145876	0.145876
sdi	35653	Samburu	1950	22	All Ages	3	Both	0.0951513	0.0951513	0.0951513
sdi	35654	Siaya	1950	22	All Ages	3	Both	0.0521559	0.0521559	0.0521559
sdi	35655	Taita Taveta	1950	22	All Ages	3	Both	0.125901	0.125901	0.125901
sdi	35656	Tana River	1950	22	All Ages	3	Both	0.070121	0.070121	0.070121
sdi	35657	Tharaka Nithi	1950	22	All Ages	3	Both	0.104562	0.104562	0.104562
sdi	35658	Trans Nzoia	1950	22	All Ages	3	Both	0.14263	0.14263	0.14263
sdi	35659	Turkana	1950	22	All Ages	3	Both	0.0733996	0.0733996	0.0733996
sdi	35660	Uasin Gishu	1950	22	All Ages	3	Both	0.128536	0.128536	0.128536
sdi	35661	Vihiga	1950	22	All Ages	3	Both	0.128543	0.128543	0.128543
sdi	35662	Wajir	1950	22	All Ages	3	Both	0.0628601	0.0628601	0.0628601
sdi	35663	West Pokot	1950	22	All Ages	3	Both	0.0800538	0.0800538	0.0800538
sdi	44538	Other Union Territories	1950	22	All Ages	3	Both	0.254331	0.254331	0.254331
sdi	44643	Darlington	1950	22	All Ages	3	Both	0.569064	0.569064	0.569064
sdi	44644	Northumberland	1950	22	All Ages	3	Both	0.559512	0.559512	0.559512
sdi	44645	Stockton-on-Tees	1950	22	All Ages	3	Both	0.565543	0.565543	0.565543
sdi	44646	Newcastle upon Tyne	1950	22	All Ages	3	Both	0.592005	0.592005	0.592005
sdi	44647	North Tyneside	1950	22	All Ages	3	Both	0.561671	0.561671	0.561671
sdi	44648	Redcar and Cleveland	1950	22	All Ages	3	Both	0.531616	0.531616	0.531616
sdi	44649	County Durham	1950	22	All Ages	3	Both	0.545311	0.545311	0.545311
sdi	44650	Gateshead	1950	22	All Ages	3	Both	0.553518	0.553518	0.553518
sdi	44651	Middlesbrough	1950	22	All Ages	3	Both	0.527069	0.527069	0.527069
sdi	44652	South Tyneside	1950	22	All Ages	3	Both	0.525942	0.525942	0.525942
sdi	44653	Sunderland	1950	22	All Ages	3	Both	0.533962	0.533962	0.533962
sdi	44654	Hartlepool	1950	22	All Ages	3	Both	0.525456	0.525456	0.525456
sdi	44655	Cheshire East	1950	22	All Ages	3	Both	0.630427	0.630427	0.630427
sdi	44656	Stockport	1950	22	All Ages	3	Both	0.60344	0.60344	0.60344
sdi	44657	Trafford	1950	22	All Ages	3	Both	0.635703	0.635703	0.635703
sdi	44658	Cheshire West and Chester	1950	22	All Ages	3	Both	0.614447	0.614447	0.614447
sdi	44659	Sefton	1950	22	All Ages	3	Both	0.569586	0.569586	0.569586
sdi	44660	Lancashire	1950	22	All Ages	3	Both	0.579221	0.579221	0.579221
sdi	44661	Cumbria	1950	22	All Ages	3	Both	0.57754	0.57754	0.57754
sdi	44662	Bolton	1950	22	All Ages	3	Both	0.549102	0.549102	0.549102
sdi	44663	Wirral	1950	22	All Ages	3	Both	0.55879	0.55879	0.55879
sdi	44664	Bury	1950	22	All Ages	3	Both	0.570928	0.570928	0.570928
sdi	44665	St Helens	1950	22	All Ages	3	Both	0.54316	0.54316	0.54316
sdi	44666	Warrington	1950	22	All Ages	3	Both	0.608946	0.608946	0.608946
sdi	44667	Oldham	1950	22	All Ages	3	Both	0.530217	0.530217	0.530217
sdi	44668	Rochdale	1950	22	All Ages	3	Both	0.533988	0.533988	0.533988
sdi	44669	Wigan	1950	22	All Ages	3	Both	0.540354	0.540354	0.540354
sdi	44670	Halton	1950	22	All Ages	3	Both	0.555354	0.555354	0.555354
sdi	44671	Liverpool	1950	22	All Ages	3	Both	0.564128	0.564128	0.564128
sdi	44672	Tameside	1950	22	All Ages	3	Both	0.540066	0.540066	0.540066
sdi	44673	Salford	1950	22	All Ages	3	Both	0.558783	0.558783	0.558783
sdi	44674	Blackburn with Darwen	1950	22	All Ages	3	Both	0.525727	0.525727	0.525727
sdi	44675	Knowsley	1950	22	All Ages	3	Both	0.529312	0.529312	0.529312
sdi	44676	Blackpool	1950	22	All Ages	3	Both	0.531174	0.531174	0.531174
sdi	44677	Manchester	1950	22	All Ages	3	Both	0.586517	0.586517	0.586517
sdi	44678	North Yorkshire	1950	22	All Ages	3	Both	0.590313	0.590313	0.590313
sdi	44679	East Riding of Yorkshire	1950	22	All Ages	3	Both	0.57403	0.57403	0.57403
sdi	44680	York	1950	22	All Ages	3	Both	0.6282	0.6282	0.6282
sdi	44681	North East Lincolnshire	1950	22	All Ages	3	Both	0.520481	0.520481	0.520481
sdi	44682	Calderdale	1950	22	All Ages	3	Both	0.55593	0.55593	0.55593
sdi	44683	North Lincolnshire	1950	22	All Ages	3	Both	0.566128	0.566128	0.566128
sdi	44684	Bradford	1950	22	All Ages	3	Both	0.527565	0.527565	0.527565
sdi	44685	Kirklees	1950	22	All Ages	3	Both	0.545297	0.545297	0.545297
sdi	44686	Leeds	1950	22	All Ages	3	Both	0.587893	0.587893	0.587893
sdi	44687	Sheffield	1950	22	All Ages	3	Both	0.582594	0.582594	0.582594
sdi	44688	Wakefield	1950	22	All Ages	3	Both	0.532277	0.532277	0.532277
sdi	44689	Rotherham	1950	22	All Ages	3	Both	0.527581	0.527581	0.527581
sdi	44690	Doncaster	1950	22	All Ages	3	Both	0.519446	0.519446	0.519446
sdi	44691	Kingston upon Hull, City of	1950	22	All Ages	3	Both	0.518994	0.518994	0.518994
sdi	44692	Barnsley	1950	22	All Ages	3	Both	0.516495	0.516495	0.516495
sdi	44693	Northamptonshire	1950	22	All Ages	3	Both	0.567079	0.567079	0.567079
sdi	44694	Leicestershire	1950	22	All Ages	3	Both	0.589817	0.589817	0.589817
sdi	44695	Lincolnshire	1950	22	All Ages	3	Both	0.555546	0.555546	0.555546
sdi	44696	Rutland	1950	22	All Ages	3	Both	0.605751	0.605751	0.605751
sdi	44697	Derby	1950	22	All Ages	3	Both	0.563088	0.563088	0.563088
sdi	44698	Derbyshire	1950	22	All Ages	3	Both	0.555517	0.555517	0.555517
sdi	44699	Nottinghamshire	1950	22	All Ages	3	Both	0.555789	0.555789	0.555789
sdi	44700	Nottingham	1950	22	All Ages	3	Both	0.567215	0.567215	0.567215
sdi	44701	Leicester	1950	22	All Ages	3	Both	0.530103	0.530103	0.530103
sdi	44702	Warwickshire	1950	22	All Ages	3	Both	0.598159	0.598159	0.598159
sdi	44703	Herefordshire, County of	1950	22	All Ages	3	Both	0.570717	0.570717	0.570717
sdi	44704	Solihull	1950	22	All Ages	3	Both	0.609892	0.609892	0.609892
sdi	44705	Shropshire	1950	22	All Ages	3	Both	0.576845	0.576845	0.576845
sdi	44706	Worcestershire	1950	22	All Ages	3	Both	0.576204	0.576204	0.576204
sdi	44707	Staffordshire	1950	22	All Ages	3	Both	0.566887	0.566887	0.566887
sdi	44708	Dudley	1950	22	All Ages	3	Both	0.541767	0.541767	0.541767
sdi	44709	Coventry	1950	22	All Ages	3	Both	0.57188	0.57188	0.57188
sdi	44710	Telford and Wrekin	1950	22	All Ages	3	Both	0.558438	0.558438	0.558438
sdi	44711	Stoke-on-Trent	1950	22	All Ages	3	Both	0.519335	0.519335	0.519335
sdi	44712	Walsall	1950	22	All Ages	3	Both	0.523199	0.523199	0.523199
sdi	44713	Wolverhampton	1950	22	All Ages	3	Both	0.534096	0.534096	0.534096
sdi	44714	Birmingham	1950	22	All Ages	3	Both	0.547426	0.547426	0.547426
sdi	44715	Sandwell	1950	22	All Ages	3	Both	0.514488	0.514488	0.514488
sdi	44716	Bedford	1950	22	All Ages	3	Both	0.588351	0.588351	0.588351
sdi	44717	Central Bedfordshire	1950	22	All Ages	3	Both	0.586574	0.586574	0.586574
sdi	44718	Suffolk	1950	22	All Ages	3	Both	0.568704	0.568704	0.568704
sdi	44719	Hertfordshire	1950	22	All Ages	3	Both	0.62829	0.62829	0.62829
sdi	44720	Essex	1950	22	All Ages	3	Both	0.573187	0.573187	0.573187
sdi	44721	Cambridgeshire	1950	22	All Ages	3	Both	0.623299	0.623299	0.623299
sdi	44722	Thurrock	1950	22	All Ages	3	Both	0.556858	0.556858	0.556858
sdi	44723	Norfolk	1950	22	All Ages	3	Both	0.566623	0.566623	0.566623
sdi	44724	Southend-on-Sea	1950	22	All Ages	3	Both	0.547512	0.547512	0.547512
sdi	44725	Peterborough	1950	22	All Ages	3	Both	0.559541	0.559541	0.559541
sdi	44726	Luton	1950	22	All Ages	3	Both	0.554299	0.554299	0.554299
sdi	44727	Richmond upon Thames	1950	22	All Ages	3	Both	0.677995	0.677995	0.677995
sdi	44728	Kensington and Chelsea	1950	22	All Ages	3	Both	0.706921	0.706921	0.706921
sdi	44729	Barnet	1950	22	All Ages	3	Both	0.609994	0.609994	0.609994
sdi	44730	Westminster	1950	22	All Ages	3	Both	0.735091	0.735091	0.735091
sdi	44731	Bromley	1950	22	All Ages	3	Both	0.599915	0.599915	0.599915
sdi	44732	Bexley	1950	22	All Ages	3	Both	0.554121	0.554121	0.554121
sdi	44733	Redbridge	1950	22	All Ages	3	Both	0.57133	0.57133	0.57133
sdi	44734	Merton	1950	22	All Ages	3	Both	0.60002	0.60002	0.60002
sdi	44735	Brent	1950	22	All Ages	3	Both	0.570568	0.570568	0.570568
sdi	44736	Hillingdon	1950	22	All Ages	3	Both	0.609176	0.609176	0.609176
sdi	44737	Havering	1950	22	All Ages	3	Both	0.549779	0.549779	0.549779
sdi	44738	Kingston upon Thames	1950	22	All Ages	3	Both	0.645601	0.645601	0.645601
sdi	44739	Sutton	1950	22	All Ages	3	Both	0.572706	0.572706	0.572706
sdi	44740	Harrow	1950	22	All Ages	3	Both	0.59441	0.59441	0.59441
sdi	44741	Enfield	1950	22	All Ages	3	Both	0.560162	0.560162	0.560162
sdi	44742	Croydon	1950	22	All Ages	3	Both	0.571158	0.571158	0.571158
sdi	44743	Hammersmith and Fulham	1950	22	All Ages	3	Both	0.659274	0.659274	0.659274
sdi	44744	Ealing	1950	22	All Ages	3	Both	0.592714	0.592714	0.592714
sdi	44745	Greenwich	1950	22	All Ages	3	Both	0.547538	0.547538	0.547538
sdi	44746	Wandsworth	1950	22	All Ages	3	Both	0.63564	0.63564	0.63564
sdi	44747	Waltham Forest	1950	22	All Ages	3	Both	0.535212	0.535212	0.535212
sdi	44748	Camden	1950	22	All Ages	3	Both	0.716813	0.716813	0.716813
sdi	44749	Lambeth	1950	22	All Ages	3	Both	0.60152	0.60152	0.60152
sdi	44750	Lewisham	1950	22	All Ages	3	Both	0.558489	0.558489	0.558489
sdi	44751	Hounslow	1950	22	All Ages	3	Both	0.596855	0.596855	0.596855
sdi	44752	Southwark	1950	22	All Ages	3	Both	0.612431	0.612431	0.612431
sdi	44753	Newham	1950	22	All Ages	3	Both	0.520097	0.520097	0.520097
sdi	44754	Barking and Dagenham	1950	22	All Ages	3	Both	0.513853	0.513853	0.513853
sdi	44755	Haringey	1950	22	All Ages	3	Both	0.580485	0.580485	0.580485
sdi	44756	Hackney	1950	22	All Ages	3	Both	0.623975	0.623975	0.623975
sdi	44757	Islington	1950	22	All Ages	3	Both	0.653274	0.653274	0.653274
sdi	44758	Tower Hamlets	1950	22	All Ages	3	Both	0.58211	0.58211	0.58211
sdi	44759	Wokingham	1950	22	All Ages	3	Both	0.699538	0.699538	0.699538
sdi	44760	Buckinghamshire	1950	22	All Ages	3	Both	0.66589	0.66589	0.66589
sdi	44761	Surrey	1950	22	All Ages	3	Both	0.680446	0.680446	0.680446
sdi	44762	Windsor and Maidenhead	1950	22	All Ages	3	Both	0.688233	0.688233	0.688233
sdi	44763	West Berkshire	1950	22	All Ages	3	Both	0.669591	0.669591	0.669591
sdi	44764	Hampshire	1950	22	All Ages	3	Both	0.634568	0.634568	0.634568
sdi	44765	Bracknell Forest	1950	22	All Ages	3	Both	0.650807	0.650807	0.650807
sdi	44766	West Sussex	1950	22	All Ages	3	Both	0.622822	0.622822	0.622822
sdi	44767	Oxfordshire	1950	22	All Ages	3	Both	0.665987	0.665987	0.665987
sdi	44768	Reading	1950	22	All Ages	3	Both	0.665751	0.665751	0.665751
sdi	44769	Kent	1950	22	All Ages	3	Both	0.600516	0.600516	0.600516
sdi	44770	Brighton and Hove	1950	22	All Ages	3	Both	0.651188	0.651188	0.651188
sdi	44771	Medway	1950	22	All Ages	3	Both	0.568535	0.568535	0.568535
sdi	44772	East Sussex	1950	22	All Ages	3	Both	0.592407	0.592407	0.592407
sdi	44773	Portsmouth	1950	22	All Ages	3	Both	0.61175	0.61175	0.61175
sdi	44774	Isle of Wight	1950	22	All Ages	3	Both	0.573773	0.573773	0.573773
sdi	44775	Milton Keynes	1950	22	All Ages	3	Both	0.628236	0.628236	0.628236
sdi	44776	Southampton	1950	22	All Ages	3	Both	0.617321	0.617321	0.617321
sdi	44777	Slough	1950	22	All Ages	3	Both	0.626754	0.626754	0.626754
sdi	44778	South Gloucestershire	1950	22	All Ages	3	Both	0.638382	0.638382	0.638382
sdi	44779	Dorset	1950	22	All Ages	3	Both	0.607795	0.607795	0.607795
sdi	44780	Wiltshire	1950	22	All Ages	3	Both	0.614315	0.614315	0.614315
sdi	44781	North Somerset	1950	22	All Ages	3	Both	0.602148	0.602148	0.602148
sdi	44782	Devon	1950	22	All Ages	3	Both	0.607325	0.607325	0.607325
sdi	44783	Poole	1950	22	All Ages	3	Both	0.616593	0.616593	0.616593
sdi	44784	Bath and North East Somerset	1950	22	All Ages	3	Both	0.653758	0.653758	0.653758
sdi	44785	Gloucestershire	1950	22	All Ages	3	Both	0.623926	0.623926	0.623926
sdi	44786	Somerset	1950	22	All Ages	3	Both	0.594863	0.594863	0.594863
sdi	44787	Swindon	1950	22	All Ages	3	Both	0.618863	0.618863	0.618863
sdi	44788	Torbay	1950	22	All Ages	3	Both	0.570953	0.570953	0.570953
sdi	44789	Bristol, City of	1950	22	All Ages	3	Both	0.639806	0.639806	0.639806
sdi	44790	Bournemouth	1950	22	All Ages	3	Both	0.609995	0.609995	0.609995
sdi	44791	Cornwall	1950	22	All Ages	3	Both	0.588253	0.588253	0.588253
sdi	44792	Plymouth	1950	22	All Ages	3	Both	0.582868	0.582868	0.582868
sdi	44852	Tigray	1950	22	All Ages	3	Both	0.0537651	0.0537651	0.0537651
sdi	44853	Afar	1950	22	All Ages	3	Both	0.0351671	0.0351671	0.0351671
sdi	44854	Amhara	1950	22	All Ages	3	Both	0.0348227	0.0348227	0.0348227
sdi	44855	Oromia	1950	22	All Ages	3	Both	0.0435935	0.0435935	0.0435935
sdi	44856	Somali	1950	22	All Ages	3	Both	0.0355371	0.0355371	0.0355371
sdi	44857	Benishangul-Gumuz	1950	22	All Ages	3	Both	0.02702	0.02702	0.02702
sdi	44858	Southern Nations, Nationalities, and Peoples with Sidama and South West Regions	1950	22	All Ages	3	Both	0.0416922	0.0416922	0.0416922
sdi	44859	Harari	1950	22	All Ages	3	Both	0.131834	0.131834	0.131834
sdi	44860	Gambella	1950	22	All Ages	3	Both	0.0602718	0.0602718	0.0602718
sdi	44861	Addis Ababa	1950	22	All Ages	3	Both	0.194663	0.194663	0.194663
sdi	44862	Dire Dawa	1950	22	All Ages	3	Both	0.132814	0.132814	0.132814
sdi	44864	Alborz	1950	22	All Ages	3	Both	0.227121	0.227121	0.227121
sdi	44865	Ardebil	1950	22	All Ages	3	Both	0.12023	0.12023	0.12023
sdi	44866	East Azarbayejan	1950	22	All Ages	3	Both	0.156948	0.156948	0.156948
sdi	44867	West Azarbayejan	1950	22	All Ages	3	Both	0.137745	0.137745	0.137745
sdi	44868	Bushehr	1950	22	All Ages	3	Both	0.164535	0.164535	0.164535
sdi	44869	Chahar Mahaal and Bakhtiari	1950	22	All Ages	3	Both	0.141998	0.141998	0.141998
sdi	44870	Fars	1950	22	All Ages	3	Both	0.178775	0.178775	0.178775
sdi	44871	Gilan	1950	22	All Ages	3	Both	0.173021	0.173021	0.173021
sdi	44872	Golestan	1950	22	All Ages	3	Both	0.131122	0.131122	0.131122
sdi	44873	Hamadan	1950	22	All Ages	3	Both	0.137509	0.137509	0.137509
sdi	44874	Hormozgan	1950	22	All Ages	3	Both	0.118434	0.118434	0.118434
sdi	44875	Ilam	1950	22	All Ages	3	Both	0.1171	0.1171	0.1171
sdi	44876	Isfahan	1950	22	All Ages	3	Both	0.190147	0.190147	0.190147
sdi	44877	Kerman	1950	22	All Ages	3	Both	0.147861	0.147861	0.147861
sdi	44878	Kermanshah	1950	22	All Ages	3	Both	0.141567	0.141567	0.141567
sdi	44879	North Khorasan	1950	22	All Ages	3	Both	0.136964	0.136964	0.136964
sdi	44880	Khorasan-e-Razavi	1950	22	All Ages	3	Both	0.154487	0.154487	0.154487
sdi	44881	South Khorasan	1950	22	All Ages	3	Both	0.130716	0.130716	0.130716
sdi	44882	Khuzestan	1950	22	All Ages	3	Both	0.137888	0.137888	0.137888
sdi	44883	Kohgiluyeh and Boyer-Ahmad	1950	22	All Ages	3	Both	0.118825	0.118825	0.118825
sdi	44884	Kurdistan	1950	22	All Ages	3	Both	0.121905	0.121905	0.121905
sdi	44885	Lorestan	1950	22	All Ages	3	Both	0.122441	0.122441	0.122441
sdi	44886	Markazi	1950	22	All Ages	3	Both	0.155027	0.155027	0.155027
sdi	44887	Mazandaran	1950	22	All Ages	3	Both	0.175965	0.175965	0.175965
sdi	44888	Qazvin	1950	22	All Ages	3	Both	0.159587	0.159587	0.159587
sdi	44889	Qom	1950	22	All Ages	3	Both	0.179839	0.179839	0.179839
sdi	44890	Semnan	1950	22	All Ages	3	Both	0.177577	0.177577	0.177577
sdi	44891	Sistan and Baluchistan	1950	22	All Ages	3	Both	0.112022	0.112022	0.112022
sdi	44892	Tehran	1950	22	All Ages	3	Both	0.305053	0.305053	0.305053
sdi	44893	Yazd	1950	22	All Ages	3	Both	0.154689	0.154689	0.154689
sdi	44894	Zanjan	1950	22	All Ages	3	Both	0.155539	0.155539	0.155539
sdi	53432	Trøndelag	1950	22	All Ages	3	Both	0.638265	0.638265	0.638265
sdi	53615	Azad Jammu & Kashmir	1950	22	All Ages	3	Both	0.129182	0.129182	0.129182
sdi	53616	Balochistan	1950	22	All Ages	3	Both	0.139494	0.139494	0.139494
sdi	53617	Gilgit-Baltistan	1950	22	All Ages	3	Both	0.0882302	0.0882302	0.0882302
sdi	53618	Islamabad Capital Territory	1950	22	All Ages	3	Both	0.250761	0.250761	0.250761
sdi	53619	Khyber Pakhtunkhwa	1950	22	All Ages	3	Both	0.128891	0.128891	0.128891
sdi	53620	Punjab	1950	22	All Ages	3	Both	0.15493	0.15493	0.15493
sdi	53621	Sindh	1950	22	All Ages	3	Both	0.169281	0.169281	0.169281
sdi	60132	Vestland	1950	22	All Ages	3	Both	0.650779	0.650779	0.650779
sdi	60133	Agder	1950	22	All Ages	3	Both	0.653526	0.653526	0.653526
sdi	60134	Vestfold og Telemark	1950	22	All Ages	3	Both	0.651562	0.651562	0.651562
sdi	60135	Innlandet	1950	22	All Ages	3	Both	0.63413	0.63413	0.63413
sdi	60136	Viken	1950	22	All Ages	3	Both	0.669203	0.669203	0.669203
sdi	60137	Troms og Finnmark	1950	22	All Ages	3	Both	0.621521	0.621521	0.621521
sdi	1	Global	1951	22	All Ages	3	Both	0.371694	0.371694	0.371694
sdi	4	Southeast Asia, East Asia, and Oceania	1951	22	All Ages	3	Both	0.211494	0.211494	0.211494
sdi	5	East Asia	1951	22	All Ages	3	Both	0.201738	0.201738	0.201738
sdi	6	China	1951	22	All Ages	3	Both	0.193051	0.193051	0.193051
sdi	7	Democratic People's Republic of Korea	1951	22	All Ages	3	Both	0.329209	0.329209	0.329209
sdi	8	Taiwan (Province of China)	1951	22	All Ages	3	Both	0.297781	0.297781	0.297781
sdi	9	Southeast Asia	1951	22	All Ages	3	Both	0.227247	0.227247	0.227247
sdi	10	Cambodia	1951	22	All Ages	3	Both	0.19	0.19	0.19
sdi	11	Indonesia	1951	22	All Ages	3	Both	0.200947	0.200947	0.200947
sdi	12	Lao People's Democratic Republic	1951	22	All Ages	3	Both	0.137244	0.137244	0.137244
sdi	13	Malaysia	1951	22	All Ages	3	Both	0.215776	0.215776	0.215776
sdi	14	Maldives	1951	22	All Ages	3	Both	0.199264	0.199264	0.199264
sdi	15	Myanmar	1951	22	All Ages	3	Both	0.143117	0.143117	0.143117
sdi	16	Philippines	1951	22	All Ages	3	Both	0.340666	0.340666	0.340666
sdi	17	Sri Lanka	1951	22	All Ages	3	Both	0.333451	0.333451	0.333451
sdi	18	Thailand	1951	22	All Ages	3	Both	0.238123	0.238123	0.238123
sdi	19	Timor-Leste	1951	22	All Ages	3	Both	0.10397	0.10397	0.10397
sdi	20	Viet Nam	1951	22	All Ages	3	Both	0.211819	0.211819	0.211819
sdi	21	Oceania	1951	22	All Ages	3	Both	0.222463	0.222463	0.222463
sdi	22	Fiji	1951	22	All Ages	3	Both	0.30284	0.30284	0.30284
sdi	23	Kiribati	1951	22	All Ages	3	Both	0.279641	0.279641	0.279641
sdi	24	Marshall Islands	1951	22	All Ages	3	Both	0.241967	0.241967	0.241967
sdi	25	Micronesia (Federated States of)	1951	22	All Ages	3	Both	0.238742	0.238742	0.238742
sdi	26	Papua New Guinea	1951	22	All Ages	3	Both	0.14039	0.14039	0.14039
sdi	27	Samoa	1951	22	All Ages	3	Both	0.28795	0.28795	0.28795
sdi	28	Solomon Islands	1951	22	All Ages	3	Both	0.170671	0.170671	0.170671
sdi	29	Tonga	1951	22	All Ages	3	Both	0.271533	0.271533	0.271533
sdi	30	Vanuatu	1951	22	All Ages	3	Both	0.198838	0.198838	0.198838
sdi	31	Central Europe, Eastern Europe, and Central Asia	1951	22	All Ages	3	Both	0.528859	0.528859	0.528859
sdi	32	Central Asia	1951	22	All Ages	3	Both	0.434969	0.434969	0.434969
sdi	33	Armenia	1951	22	All Ages	3	Both	0.454024	0.454024	0.454024
sdi	34	Azerbaijan	1951	22	All Ages	3	Both	0.414169	0.414169	0.414169
sdi	35	Georgia	1951	22	All Ages	3	Both	0.55457	0.55457	0.55457
sdi	36	Kazakhstan	1951	22	All Ages	3	Both	0.450008	0.450008	0.450008
sdi	37	Kyrgyzstan	1951	22	All Ages	3	Both	0.441459	0.441459	0.441459
sdi	38	Mongolia	1951	22	All Ages	3	Both	0.308394	0.308394	0.308394
sdi	39	Tajikistan	1951	22	All Ages	3	Both	0.316571	0.316571	0.316571
sdi	40	Turkmenistan	1951	22	All Ages	3	Both	0.426232	0.426232	0.426232
sdi	41	Uzbekistan	1951	22	All Ages	3	Both	0.373439	0.373439	0.373439
sdi	42	Central Europe	1951	22	All Ages	3	Both	0.486887	0.486887	0.486887
sdi	43	Albania	1951	22	All Ages	3	Both	0.351959	0.351959	0.351959
sdi	44	Bosnia and Herzegovina	1951	22	All Ages	3	Both	0.29718	0.29718	0.29718
sdi	45	Bulgaria	1951	22	All Ages	3	Both	0.475004	0.475004	0.475004
sdi	46	Croatia	1951	22	All Ages	3	Both	0.475884	0.475884	0.475884
sdi	47	Czechia	1951	22	All Ages	3	Both	0.576309	0.576309	0.576309
sdi	48	Hungary	1951	22	All Ages	3	Both	0.506677	0.506677	0.506677
sdi	49	North Macedonia	1951	22	All Ages	3	Both	0.415985	0.415985	0.415985
sdi	50	Montenegro	1951	22	All Ages	3	Both	0.461607	0.461607	0.461607
sdi	51	Poland	1951	22	All Ages	3	Both	0.495774	0.495774	0.495774
sdi	52	Romania	1951	22	All Ages	3	Both	0.414242	0.414242	0.414242
sdi	53	Serbia	1951	22	All Ages	3	Both	0.481183	0.481183	0.481183
sdi	54	Slovakia	1951	22	All Ages	3	Both	0.526183	0.526183	0.526183
sdi	55	Slovenia	1951	22	All Ages	3	Both	0.564427	0.564427	0.564427
sdi	56	Eastern Europe	1951	22	All Ages	3	Both	0.557231	0.557231	0.557231
sdi	57	Belarus	1951	22	All Ages	3	Both	0.486253	0.486253	0.486253
sdi	58	Estonia	1951	22	All Ages	3	Both	0.563932	0.563932	0.563932
sdi	59	Latvia	1951	22	All Ages	3	Both	0.573458	0.573458	0.573458
sdi	60	Lithuania	1951	22	All Ages	3	Both	0.510457	0.510457	0.510457
sdi	61	Republic of Moldova	1951	22	All Ages	3	Both	0.467302	0.467302	0.467302
sdi	62	Russian Federation	1951	22	All Ages	3	Both	0.562539	0.562539	0.562539
sdi	63	Ukraine	1951	22	All Ages	3	Both	0.553579	0.553579	0.553579
sdi	64	High-income	1951	22	All Ages	3	Both	0.588131	0.588131	0.588131
sdi	65	High-income Asia Pacific	1951	22	All Ages	3	Both	0.515708	0.515708	0.515708
sdi	66	Brunei Darussalam	1951	22	All Ages	3	Both	0.376103	0.376103	0.376103
sdi	67	Japan	1951	22	All Ages	3	Both	0.554506	0.554506	0.554506
sdi	68	Republic of Korea	1951	22	All Ages	3	Both	0.3056	0.3056	0.3056
sdi	69	Singapore	1951	22	All Ages	3	Both	0.315368	0.315368	0.315368
sdi	70	Australasia	1951	22	All Ages	3	Both	0.567395	0.567395	0.567395
sdi	71	Australia	1951	22	All Ages	3	Both	0.557514	0.557514	0.557514
sdi	72	New Zealand	1951	22	All Ages	3	Both	0.600365	0.600365	0.600365
sdi	73	Western Europe	1951	22	All Ages	3	Both	0.586147	0.586147	0.586147
sdi	74	Andorra	1951	22	All Ages	3	Both	0.613074	0.613074	0.613074
sdi	75	Austria	1951	22	All Ages	3	Both	0.604457	0.604457	0.604457
sdi	76	Belgium	1951	22	All Ages	3	Both	0.576076	0.576076	0.576076
sdi	77	Cyprus	1951	22	All Ages	3	Both	0.455536	0.455536	0.455536
sdi	78	Denmark	1951	22	All Ages	3	Both	0.633744	0.633744	0.633744
sdi	79	Finland	1951	22	All Ages	3	Both	0.568974	0.568974	0.568974
sdi	80	France	1951	22	All Ages	3	Both	0.545592	0.545592	0.545592
sdi	81	Germany	1951	22	All Ages	3	Both	0.645682	0.645682	0.645682
sdi	82	Greece	1951	22	All Ages	3	Both	0.512961	0.512961	0.512961
sdi	83	Iceland	1951	22	All Ages	3	Both	0.561914	0.561914	0.561914
sdi	84	Ireland	1951	22	All Ages	3	Both	0.580198	0.580198	0.580198
sdi	85	Israel	1951	22	All Ages	3	Both	0.502561	0.502561	0.502561
sdi	86	Italy	1951	22	All Ages	3	Both	0.530982	0.530982	0.530982
sdi	87	Luxembourg	1951	22	All Ages	3	Both	0.643615	0.643615	0.643615
sdi	88	Malta	1951	22	All Ages	3	Both	0.420595	0.420595	0.420595
sdi	89	Netherlands	1951	22	All Ages	3	Both	0.651466	0.651466	0.651466
sdi	90	Norway	1951	22	All Ages	3	Both	0.65491	0.65491	0.65491
sdi	91	Portugal	1951	22	All Ages	3	Both	0.424738	0.424738	0.424738
sdi	92	Spain	1951	22	All Ages	3	Both	0.443869	0.443869	0.443869
sdi	93	Sweden	1951	22	All Ages	3	Both	0.643372	0.643372	0.643372
sdi	94	Switzerland	1951	22	All Ages	3	Both	0.751295	0.751295	0.751295
sdi	95	United Kingdom	1951	22	All Ages	3	Both	0.591168	0.591168	0.591168
sdi	96	Southern Latin America	1951	22	All Ages	3	Both	0.473017	0.473017	0.473017
sdi	97	Argentina	1951	22	All Ages	3	Both	0.482486	0.482486	0.482486
sdi	98	Chile	1951	22	All Ages	3	Both	0.440185	0.440185	0.440185
sdi	99	Uruguay	1951	22	All Ages	3	Both	0.481436	0.481436	0.481436
sdi	100	High-income North America	1951	22	All Ages	3	Both	0.611228	0.611228	0.611228
sdi	101	Canada	1951	22	All Ages	3	Both	0.618085	0.618085	0.618085
sdi	102	United States of America	1951	22	All Ages	3	Both	0.609982	0.609982	0.609982
sdi	103	Latin America and Caribbean	1951	22	All Ages	3	Both	0.28145	0.28145	0.28145
sdi	104	Caribbean	1951	22	All Ages	3	Both	0.328031	0.328031	0.328031
sdi	105	Antigua and Barbuda	1951	22	All Ages	3	Both	0.33359	0.33359	0.33359
sdi	106	Bahamas	1951	22	All Ages	3	Both	0.479625	0.479625	0.479625
sdi	107	Barbados	1951	22	All Ages	3	Both	0.40953	0.40953	0.40953
sdi	108	Belize	1951	22	All Ages	3	Both	0.286028	0.286028	0.286028
sdi	109	Cuba	1951	22	All Ages	3	Both	0.382969	0.382969	0.382969
sdi	110	Dominica	1951	22	All Ages	3	Both	0.378845	0.378845	0.378845
sdi	111	Dominican Republic	1951	22	All Ages	3	Both	0.166551	0.166551	0.166551
sdi	112	Grenada	1951	22	All Ages	3	Both	0.228274	0.228274	0.228274
sdi	113	Guyana	1951	22	All Ages	3	Both	0.290449	0.290449	0.290449
sdi	114	Haiti	1951	22	All Ages	3	Both	0.186821	0.186821	0.186821
sdi	115	Jamaica	1951	22	All Ages	3	Both	0.361653	0.361653	0.361653
sdi	116	Saint Lucia	1951	22	All Ages	3	Both	0.280255	0.280255	0.280255
sdi	117	Saint Vincent and the Grenadines	1951	22	All Ages	3	Both	0.249888	0.249888	0.249888
sdi	118	Suriname	1951	22	All Ages	3	Both	0.281092	0.281092	0.281092
sdi	119	Trinidad and Tobago	1951	22	All Ages	3	Both	0.395693	0.395693	0.395693
sdi	120	Andean Latin America	1951	22	All Ages	3	Both	0.293318	0.293318	0.293318
sdi	121	Bolivia (Plurinational State of)	1951	22	All Ages	3	Both	0.250911	0.250911	0.250911
sdi	122	Ecuador	1951	22	All Ages	3	Both	0.324568	0.324568	0.324568
sdi	123	Peru	1951	22	All Ages	3	Both	0.293189	0.293189	0.293189
sdi	124	Central Latin America	1951	22	All Ages	3	Both	0.28125	0.28125	0.28125
sdi	125	Colombia	1951	22	All Ages	3	Both	0.274718	0.274718	0.274718
sdi	126	Costa Rica	1951	22	All Ages	3	Both	0.312195	0.312195	0.312195
sdi	127	El Salvador	1951	22	All Ages	3	Both	0.193762	0.193762	0.193762
sdi	128	Guatemala	1951	22	All Ages	3	Both	0.205231	0.205231	0.205231
sdi	129	Honduras	1951	22	All Ages	3	Both	0.184851	0.184851	0.184851
sdi	130	Mexico	1951	22	All Ages	3	Both	0.290001	0.290001	0.290001
sdi	131	Nicaragua	1951	22	All Ages	3	Both	0.214098	0.214098	0.214098
sdi	132	Panama	1951	22	All Ages	3	Both	0.332444	0.332444	0.332444
sdi	133	Venezuela (Bolivarian Republic of)	1951	22	All Ages	3	Both	0.323826	0.323826	0.323826
sdi	134	Tropical Latin America	1951	22	All Ages	3	Both	0.257469	0.257469	0.257469
sdi	135	Brazil	1951	22	All Ages	3	Both	0.256453	0.256453	0.256453
sdi	136	Paraguay	1951	22	All Ages	3	Both	0.296723	0.296723	0.296723
sdi	137	North Africa and Middle East	1951	22	All Ages	3	Both	0.195771	0.195771	0.195771
sdi	138	North Africa and Middle East	1951	22	All Ages	3	Both	0.195771	0.195771	0.195771
sdi	139	Algeria	1951	22	All Ages	3	Both	0.144471	0.144471	0.144471
sdi	140	Bahrain	1951	22	All Ages	3	Both	0.237062	0.237062	0.237062
sdi	141	Egypt	1951	22	All Ages	3	Both	0.232048	0.232048	0.232048
sdi	142	Iran (Islamic Republic of)	1951	22	All Ages	3	Both	0.171542	0.171542	0.171542
sdi	143	Iraq	1951	22	All Ages	3	Both	0.162481	0.162481	0.162481
sdi	144	Jordan	1951	22	All Ages	3	Both	0.121085	0.121085	0.121085
sdi	145	Kuwait	1951	22	All Ages	3	Both	0.32714	0.32714	0.32714
sdi	146	Lebanon	1951	22	All Ages	3	Both	0.284146	0.284146	0.284146
sdi	147	Libya	1951	22	All Ages	3	Both	0.156384	0.156384	0.156384
sdi	148	Morocco	1951	22	All Ages	3	Both	0.101939	0.101939	0.101939
sdi	149	Palestine	1951	22	All Ages	3	Both	0.146398	0.146398	0.146398
sdi	150	Oman	1951	22	All Ages	3	Both	0.13308	0.13308	0.13308
sdi	151	Qatar	1951	22	All Ages	3	Both	0.269161	0.269161	0.269161
sdi	152	Saudi Arabia	1951	22	All Ages	3	Both	0.209906	0.209906	0.209906
sdi	153	Syrian Arab Republic	1951	22	All Ages	3	Both	0.159444	0.159444	0.159444
sdi	154	Tunisia	1951	22	All Ages	3	Both	0.155954	0.155954	0.155954
sdi	155	Türkiye	1951	22	All Ages	3	Both	0.246351	0.246351	0.246351
sdi	156	United Arab Emirates	1951	22	All Ages	3	Both	0.200453	0.200453	0.200453
sdi	157	Yemen	1951	22	All Ages	3	Both	0.0861837	0.0861837	0.0861837
sdi	158	South Asia	1951	22	All Ages	3	Both	0.184246	0.184246	0.184246
sdi	159	South Asia	1951	22	All Ages	3	Both	0.184246	0.184246	0.184246
sdi	160	Afghanistan	1951	22	All Ages	3	Both	0.114962	0.114962	0.114962
sdi	161	Bangladesh	1951	22	All Ages	3	Both	0.103696	0.103696	0.103696
sdi	162	Bhutan	1951	22	All Ages	3	Both	0.0543537	0.0543537	0.0543537
sdi	163	India	1951	22	All Ages	3	Both	0.192259	0.192259	0.192259
sdi	164	Nepal	1951	22	All Ages	3	Both	0.100391	0.100391	0.100391
sdi	165	Pakistan	1951	22	All Ages	3	Both	0.154803	0.154803	0.154803
sdi	166	Sub-Saharan Africa	1951	22	All Ages	3	Both	0.159593	0.159593	0.159593
sdi	167	Central Sub-Saharan Africa	1951	22	All Ages	3	Both	0.156507	0.156507	0.156507
sdi	168	Angola	1951	22	All Ages	3	Both	0.135915	0.135915	0.135915
sdi	169	Central African Republic	1951	22	All Ages	3	Both	0.108531	0.108531	0.108531
sdi	170	Congo	1951	22	All Ages	3	Both	0.169683	0.169683	0.169683
sdi	171	Democratic Republic of the Congo	1951	22	All Ages	3	Both	0.153045	0.153045	0.153045
sdi	172	Equatorial Guinea	1951	22	All Ages	3	Both	0.108354	0.108354	0.108354
sdi	173	Gabon	1951	22	All Ages	3	Both	0.167645	0.167645	0.167645
sdi	174	Eastern Sub-Saharan Africa	1951	22	All Ages	3	Both	0.120257	0.120257	0.120257
sdi	175	Burundi	1951	22	All Ages	3	Both	0.102755	0.102755	0.102755
sdi	176	Comoros	1951	22	All Ages	3	Both	0.12308	0.12308	0.12308
sdi	177	Djibouti	1951	22	All Ages	3	Both	0.166459	0.166459	0.166459
sdi	178	Eritrea	1951	22	All Ages	3	Both	0.0706109	0.0706109	0.0706109
sdi	179	Ethiopia	1951	22	All Ages	3	Both	0.0581786	0.0581786	0.0581786
sdi	180	Kenya	1951	22	All Ages	3	Both	0.128129	0.128129	0.128129
sdi	181	Madagascar	1951	22	All Ages	3	Both	0.139505	0.139505	0.139505
sdi	182	Malawi	1951	22	All Ages	3	Both	0.140131	0.140131	0.140131
sdi	183	Mauritius	1951	22	All Ages	3	Both	0.299652	0.299652	0.299652
sdi	184	Mozambique	1951	22	All Ages	3	Both	0.0940716	0.0940716	0.0940716
sdi	185	Rwanda	1951	22	All Ages	3	Both	0.128583	0.128583	0.128583
sdi	186	Seychelles	1951	22	All Ages	3	Both	0.37394	0.37394	0.37394
sdi	187	Somalia	1951	22	All Ages	3	Both	0.061034	0.061034	0.061034
sdi	189	United Republic of Tanzania	1951	22	All Ages	3	Both	0.106698	0.106698	0.106698
sdi	190	Uganda	1951	22	All Ages	3	Both	0.102054	0.102054	0.102054
sdi	191	Zambia	1951	22	All Ages	3	Both	0.139529	0.139529	0.139529
sdi	192	Southern Sub-Saharan Africa	1951	22	All Ages	3	Both	0.297644	0.297644	0.297644
sdi	193	Botswana	1951	22	All Ages	3	Both	0.137446	0.137446	0.137446
sdi	194	Lesotho	1951	22	All Ages	3	Both	0.161287	0.161287	0.161287
sdi	195	Namibia	1951	22	All Ages	3	Both	0.218841	0.218841	0.218841
sdi	196	South Africa	1951	22	All Ages	3	Both	0.327934	0.327934	0.327934
sdi	197	Eswatini	1951	22	All Ages	3	Both	0.144961	0.144961	0.144961
sdi	198	Zimbabwe	1951	22	All Ages	3	Both	0.184706	0.184706	0.184706
sdi	199	Western Sub-Saharan Africa	1951	22	All Ages	3	Both	0.142194	0.142194	0.142194
sdi	200	Benin	1951	22	All Ages	3	Both	0.108745	0.108745	0.108745
sdi	201	Burkina Faso	1951	22	All Ages	3	Both	0.0567632	0.0567632	0.0567632
sdi	202	Cameroon	1951	22	All Ages	3	Both	0.138337	0.138337	0.138337
sdi	203	Cabo Verde	1951	22	All Ages	3	Both	0.135189	0.135189	0.135189
sdi	204	Chad	1951	22	All Ages	3	Both	0.0582639	0.0582639	0.0582639
sdi	205	Côte d'Ivoire	1951	22	All Ages	3	Both	0.118888	0.118888	0.118888
sdi	206	Gambia	1951	22	All Ages	3	Both	0.121437	0.121437	0.121437
sdi	207	Ghana	1951	22	All Ages	3	Both	0.246424	0.246424	0.246424
sdi	208	Guinea	1951	22	All Ages	3	Both	0.060477	0.060477	0.060477
sdi	209	Guinea-Bissau	1951	22	All Ages	3	Both	0.0671025	0.0671025	0.0671025
sdi	210	Liberia	1951	22	All Ages	3	Both	0.144716	0.144716	0.144716
sdi	211	Mali	1951	22	All Ages	3	Both	0.0597751	0.0597751	0.0597751
sdi	212	Mauritania	1951	22	All Ages	3	Both	0.182058	0.182058	0.182058
sdi	213	Niger	1951	22	All Ages	3	Both	0.0465004	0.0465004	0.0465004
sdi	214	Nigeria	1951	22	All Ages	3	Both	0.154249	0.154249	0.154249
sdi	215	Sao Tome and Principe	1951	22	All Ages	3	Both	0.179613	0.179613	0.179613
sdi	216	Senegal	1951	22	All Ages	3	Both	0.105897	0.105897	0.105897
sdi	217	Sierra Leone	1951	22	All Ages	3	Both	0.11737	0.11737	0.11737
sdi	218	Togo	1951	22	All Ages	3	Both	0.105632	0.105632	0.105632
sdi	298	American Samoa	1951	22	All Ages	3	Both	0.490904	0.490904	0.490904
sdi	305	Bermuda	1951	22	All Ages	3	Both	0.428151	0.428151	0.428151
sdi	320	Cook Islands	1951	22	All Ages	3	Both	0.341191	0.341191	0.341191
sdi	349	Greenland	1951	22	All Ages	3	Both	0.564104	0.564104	0.564104
sdi	351	Guam	1951	22	All Ages	3	Both	0.559391	0.559391	0.559391
sdi	367	Monaco	1951	22	All Ages	3	Both	0.691976	0.691976	0.691976
sdi	369	Nauru	1951	22	All Ages	3	Both	0.404309	0.404309	0.404309
sdi	374	Niue	1951	22	All Ages	3	Both	0.343714	0.343714	0.343714
sdi	376	Northern Mariana Islands	1951	22	All Ages	3	Both	0.453066	0.453066	0.453066
sdi	380	Palau	1951	22	All Ages	3	Both	0.428451	0.428451	0.428451
sdi	385	Puerto Rico	1951	22	All Ages	3	Both	0.405244	0.405244	0.405244
sdi	393	Saint Kitts and Nevis	1951	22	All Ages	3	Both	0.330386	0.330386	0.330386
sdi	396	San Marino	1951	22	All Ages	3	Both	0.64761	0.64761	0.64761
sdi	413	Tokelau	1951	22	All Ages	3	Both	0.299993	0.299993	0.299993
sdi	416	Tuvalu	1951	22	All Ages	3	Both	0.267063	0.267063	0.267063
sdi	422	United States Virgin Islands	1951	22	All Ages	3	Both	0.443091	0.443091	0.443091
sdi	433	Northern Ireland	1951	22	All Ages	3	Both	0.493008	0.493008	0.493008
sdi	434	Scotland	1951	22	All Ages	3	Both	0.581944	0.581944	0.581944
sdi	435	South Sudan	1951	22	All Ages	3	Both	0.13198	0.13198	0.13198
sdi	482	Eastern Cape	1951	22	All Ages	3	Both	0.273231	0.273231	0.273231
sdi	483	Free State	1951	22	All Ages	3	Both	0.31213	0.31213	0.31213
sdi	484	Gauteng	1951	22	All Ages	3	Both	0.450841	0.450841	0.450841
sdi	485	KwaZulu-Natal	1951	22	All Ages	3	Both	0.279689	0.279689	0.279689
sdi	486	Limpopo	1951	22	All Ages	3	Both	0.197371	0.197371	0.197371
sdi	487	Mpumalanga	1951	22	All Ages	3	Both	0.219393	0.219393	0.219393
sdi	488	North-West	1951	22	All Ages	3	Both	0.274069	0.274069	0.274069
sdi	489	Northern Cape	1951	22	All Ages	3	Both	0.328742	0.328742	0.328742
sdi	490	Western Cape	1951	22	All Ages	3	Both	0.465846	0.465846	0.465846
sdi	522	Sudan	1951	22	All Ages	3	Both	0.135837	0.135837	0.135837
sdi	523	Alabama	1951	22	All Ages	3	Both	0.546032	0.546032	0.546032
sdi	524	Alaska	1951	22	All Ages	3	Both	0.587693	0.587693	0.587693
sdi	525	Arizona	1951	22	All Ages	3	Both	0.600732	0.600732	0.600732
sdi	526	Arkansas	1951	22	All Ages	3	Both	0.540159	0.540159	0.540159
sdi	527	California	1951	22	All Ages	3	Both	0.646345	0.646345	0.646345
sdi	528	Colorado	1951	22	All Ages	3	Both	0.636502	0.636502	0.636502
sdi	529	Connecticut	1951	22	All Ages	3	Both	0.657594	0.657594	0.657594
sdi	530	Delaware	1951	22	All Ages	3	Both	0.626405	0.626405	0.626405
sdi	531	District of Columbia	1951	22	All Ages	3	Both	0.651311	0.651311	0.651311
sdi	532	Florida	1951	22	All Ages	3	Both	0.606327	0.606327	0.606327
sdi	533	Georgia	1951	22	All Ages	3	Both	0.541761	0.541761	0.541761
sdi	534	Hawaii	1951	22	All Ages	3	Both	0.609495	0.609495	0.609495
sdi	535	Idaho	1951	22	All Ages	3	Both	0.591346	0.591346	0.591346
sdi	536	Illinois	1951	22	All Ages	3	Both	0.62574	0.62574	0.62574
sdi	537	Indiana	1951	22	All Ages	3	Both	0.603759	0.603759	0.603759
sdi	538	Iowa	1951	22	All Ages	3	Both	0.621395	0.621395	0.621395
sdi	539	Kansas	1951	22	All Ages	3	Both	0.622243	0.622243	0.622243
sdi	540	Kentucky	1951	22	All Ages	3	Both	0.547533	0.547533	0.547533
sdi	541	Louisiana	1951	22	All Ages	3	Both	0.540073	0.540073	0.540073
sdi	542	Maine	1951	22	All Ages	3	Both	0.588805	0.588805	0.588805
sdi	543	Maryland	1951	22	All Ages	3	Both	0.629678	0.629678	0.629678
sdi	544	Massachusetts	1951	22	All Ages	3	Both	0.664099	0.664099	0.664099
sdi	545	Michigan	1951	22	All Ages	3	Both	0.615422	0.615422	0.615422
sdi	546	Minnesota	1951	22	All Ages	3	Both	0.630716	0.630716	0.630716
sdi	547	Mississippi	1951	22	All Ages	3	Both	0.511662	0.511662	0.511662
sdi	548	Missouri	1951	22	All Ages	3	Both	0.599608	0.599608	0.599608
sdi	549	Montana	1951	22	All Ages	3	Both	0.621054	0.621054	0.621054
sdi	550	Nebraska	1951	22	All Ages	3	Both	0.627352	0.627352	0.627352
sdi	551	Nevada	1951	22	All Ages	3	Both	0.609788	0.609788	0.609788
sdi	552	New Hampshire	1951	22	All Ages	3	Both	0.614605	0.614605	0.614605
sdi	553	New Jersey	1951	22	All Ages	3	Both	0.648594	0.648594	0.648594
sdi	554	New Mexico	1951	22	All Ages	3	Both	0.570705	0.570705	0.570705
sdi	555	New York	1951	22	All Ages	3	Both	0.643683	0.643683	0.643683
sdi	556	North Carolina	1951	22	All Ages	3	Both	0.558658	0.558658	0.558658
sdi	557	North Dakota	1951	22	All Ages	3	Both	0.586797	0.586797	0.586797
sdi	558	Ohio	1951	22	All Ages	3	Both	0.61116	0.61116	0.61116
sdi	559	Oklahoma	1951	22	All Ages	3	Both	0.580957	0.580957	0.580957
sdi	560	Oregon	1951	22	All Ages	3	Both	0.637682	0.637682	0.637682
sdi	561	Pennsylvania	1951	22	All Ages	3	Both	0.625653	0.625653	0.625653
sdi	562	Rhode Island	1951	22	All Ages	3	Both	0.619562	0.619562	0.619562
sdi	563	South Carolina	1951	22	All Ages	3	Both	0.54407	0.54407	0.54407
sdi	564	South Dakota	1951	22	All Ages	3	Both	0.598148	0.598148	0.598148
sdi	565	Tennessee	1951	22	All Ages	3	Both	0.552543	0.552543	0.552543
sdi	566	Texas	1951	22	All Ages	3	Both	0.572484	0.572484	0.572484
sdi	567	Utah	1951	22	All Ages	3	Both	0.622646	0.622646	0.622646
sdi	568	Vermont	1951	22	All Ages	3	Both	0.605973	0.605973	0.605973
sdi	569	Virginia	1951	22	All Ages	3	Both	0.600076	0.600076	0.600076
sdi	570	Washington	1951	22	All Ages	3	Both	0.639161	0.639161	0.639161
sdi	571	West Virginia	1951	22	All Ages	3	Both	0.56394	0.56394	0.56394
sdi	572	Wisconsin	1951	22	All Ages	3	Both	0.626155	0.626155	0.626155
sdi	573	Wyoming	1951	22	All Ages	3	Both	0.606778	0.606778	0.606778
sdi	4618	North East England	1951	22	All Ages	3	Both	0.548963	0.548963	0.548963
sdi	4619	North West England	1951	22	All Ages	3	Both	0.572995	0.572995	0.572995
sdi	4620	Yorkshire and the Humber	1951	22	All Ages	3	Both	0.55658	0.55658	0.55658
sdi	4621	East Midlands	1951	22	All Ages	3	Both	0.557387	0.557387	0.557387
sdi	4622	West Midlands	1951	22	All Ages	3	Both	0.552703	0.552703	0.552703
sdi	4623	East of England	1951	22	All Ages	3	Both	0.585263	0.585263	0.585263
sdi	4624	Greater London	1951	22	All Ages	3	Both	0.625404	0.625404	0.625404
sdi	4625	South East England	1951	22	All Ages	3	Both	0.639974	0.639974	0.639974
sdi	4626	South West England	1951	22	All Ages	3	Both	0.609554	0.609554	0.609554
sdi	4636	Wales	1951	22	All Ages	3	Both	0.563267	0.563267	0.563267
sdi	4643	Aguascalientes	1951	22	All Ages	3	Both	0.281131	0.281131	0.281131
sdi	4644	Baja California	1951	22	All Ages	3	Both	0.340804	0.340804	0.340804
sdi	4645	Baja California Sur	1951	22	All Ages	3	Both	0.312254	0.312254	0.312254
sdi	4646	Campeche	1951	22	All Ages	3	Both	0.283448	0.283448	0.283448
sdi	4647	Coahuila	1951	22	All Ages	3	Both	0.306328	0.306328	0.306328
sdi	4648	Colima	1951	22	All Ages	3	Both	0.270287	0.270287	0.270287
sdi	4649	Chiapas	1951	22	All Ages	3	Both	0.236565	0.236565	0.236565
sdi	4650	Chihuahua	1951	22	All Ages	3	Both	0.303862	0.303862	0.303862
sdi	4651	Mexico City	1951	22	All Ages	3	Both	0.404001	0.404001	0.404001
sdi	4652	Durango	1951	22	All Ages	3	Both	0.260186	0.260186	0.260186
sdi	4653	Guanajuato	1951	22	All Ages	3	Both	0.235021	0.235021	0.235021
sdi	4654	Guerrero	1951	22	All Ages	3	Both	0.215532	0.215532	0.215532
sdi	4655	Hidalgo	1951	22	All Ages	3	Both	0.23772	0.23772	0.23772
sdi	4656	Jalisco	1951	22	All Ages	3	Both	0.294186	0.294186	0.294186
sdi	4657	México	1951	22	All Ages	3	Both	0.284071	0.284071	0.284071
sdi	4658	Michoacán de Ocampo	1951	22	All Ages	3	Both	0.237416	0.237416	0.237416
sdi	4659	Morelos	1951	22	All Ages	3	Both	0.289999	0.289999	0.289999
sdi	4660	Nayarit	1951	22	All Ages	3	Both	0.242134	0.242134	0.242134
sdi	4661	Nuevo León	1951	22	All Ages	3	Both	0.325323	0.325323	0.325323
sdi	4662	Oaxaca	1951	22	All Ages	3	Both	0.233879	0.233879	0.233879
sdi	4663	Puebla	1951	22	All Ages	3	Both	0.255874	0.255874	0.255874
sdi	4664	Querétaro	1951	22	All Ages	3	Both	0.260945	0.260945	0.260945
sdi	4665	Quintana Roo	1951	22	All Ages	3	Both	0.257888	0.257888	0.257888
sdi	4666	San Luis Potosí	1951	22	All Ages	3	Both	0.251185	0.251185	0.251185
sdi	4667	Sinaloa	1951	22	All Ages	3	Both	0.268118	0.268118	0.268118
sdi	4668	Sonora	1951	22	All Ages	3	Both	0.31425	0.31425	0.31425
sdi	4669	Tabasco	1951	22	All Ages	3	Both	0.242066	0.242066	0.242066
sdi	4670	Tamaulipas	1951	22	All Ages	3	Both	0.308756	0.308756	0.308756
sdi	4671	Tlaxcala	1951	22	All Ages	3	Both	0.236667	0.236667	0.236667
sdi	4672	Veracruz de Ignacio de la Llave	1951	22	All Ages	3	Both	0.27251	0.27251	0.27251
sdi	4673	Yucatán	1951	22	All Ages	3	Both	0.298687	0.298687	0.298687
sdi	4674	Zacatecas	1951	22	All Ages	3	Both	0.241964	0.241964	0.241964
sdi	4709	Aceh	1951	22	All Ages	3	Both	0.224023	0.224023	0.224023
sdi	4710	North Sumatra	1951	22	All Ages	3	Both	0.215141	0.215141	0.215141
sdi	4711	West Sumatra	1951	22	All Ages	3	Both	0.20985	0.20985	0.20985
sdi	4712	Riau	1951	22	All Ages	3	Both	0.241478	0.241478	0.241478
sdi	4713	Jambi	1951	22	All Ages	3	Both	0.1781	0.1781	0.1781
sdi	4714	South Sumatra	1951	22	All Ages	3	Both	0.211538	0.211538	0.211538
sdi	4715	Bengkulu	1951	22	All Ages	3	Both	0.163499	0.163499	0.163499
sdi	4716	Lampung	1951	22	All Ages	3	Both	0.160822	0.160822	0.160822
sdi	4717	Bangka-Belitung Islands	1951	22	All Ages	3	Both	0.23351	0.23351	0.23351
sdi	4718	Riau Islands	1951	22	All Ages	3	Both	0.315832	0.315832	0.315832
sdi	4719	North Kalimantan	1951	22	All Ages	3	Both	0.328226	0.328226	0.328226
sdi	4720	Jakarta	1951	22	All Ages	3	Both	0.310895	0.310895	0.310895
sdi	4721	West Java	1951	22	All Ages	3	Both	0.200179	0.200179	0.200179
sdi	4722	Central Java	1951	22	All Ages	3	Both	0.181757	0.181757	0.181757
sdi	4723	Yogyakarta	1951	22	All Ages	3	Both	0.177752	0.177752	0.177752
sdi	4724	East Java	1951	22	All Ages	3	Both	0.189181	0.189181	0.189181
sdi	4725	Banten	1951	22	All Ages	3	Both	0.226413	0.226413	0.226413
sdi	4726	Bali	1951	22	All Ages	3	Both	0.179049	0.179049	0.179049
sdi	4727	West Nusa Tenggara	1951	22	All Ages	3	Both	0.118304	0.118304	0.118304
sdi	4728	East Nusa Tenggara	1951	22	All Ages	3	Both	0.146286	0.146286	0.146286
sdi	4729	West Kalimantan	1951	22	All Ages	3	Both	0.151896	0.151896	0.151896
sdi	4730	Central Kalimantan	1951	22	All Ages	3	Both	0.218407	0.218407	0.218407
sdi	4731	South Kalimantan	1951	22	All Ages	3	Both	0.184374	0.184374	0.184374
sdi	4732	East Kalimantan	1951	22	All Ages	3	Both	0.248605	0.248605	0.248605
sdi	4733	North Sulawesi	1951	22	All Ages	3	Both	0.212361	0.212361	0.212361
sdi	4734	Central Sulawesi	1951	22	All Ages	3	Both	0.169009	0.169009	0.169009
sdi	4735	South Sulawesi	1951	22	All Ages	3	Both	0.159981	0.159981	0.159981
sdi	4736	Southeast Sulawesi	1951	22	All Ages	3	Both	0.134828	0.134828	0.134828
sdi	4737	Gorontalo	1951	22	All Ages	3	Both	0.175747	0.175747	0.175747
sdi	4738	West Sulawesi	1951	22	All Ages	3	Both	0.184921	0.184921	0.184921
sdi	4739	Maluku	1951	22	All Ages	3	Both	0.242529	0.242529	0.242529
sdi	4740	North Maluku	1951	22	All Ages	3	Both	0.164302	0.164302	0.164302
sdi	4741	West Papua	1951	22	All Ages	3	Both	0.252798	0.252798	0.252798
sdi	4742	Papua	1951	22	All Ages	3	Both	0.256084	0.256084	0.256084
sdi	4749	England	1951	22	All Ages	3	Both	0.593261	0.593261	0.593261
sdi	4750	Acre	1951	22	All Ages	3	Both	0.154311	0.154311	0.154311
sdi	4751	Alagoas	1951	22	All Ages	3	Both	0.156249	0.156249	0.156249
sdi	4752	Amazonas	1951	22	All Ages	3	Both	0.213886	0.213886	0.213886
sdi	4753	Amapá	1951	22	All Ages	3	Both	0.212361	0.212361	0.212361
sdi	4754	Bahia	1951	22	All Ages	3	Both	0.176833	0.176833	0.176833
sdi	4755	Ceará	1951	22	All Ages	3	Both	0.17809	0.17809	0.17809
sdi	4756	Distrito Federal	1951	22	All Ages	3	Both	0.350055	0.350055	0.350055
sdi	4757	Espírito Santo	1951	22	All Ages	3	Both	0.222412	0.222412	0.222412
sdi	4758	Goiás	1951	22	All Ages	3	Both	0.172982	0.172982	0.172982
sdi	4759	Maranhão	1951	22	All Ages	3	Both	0.138063	0.138063	0.138063
sdi	4760	Minas Gerais	1951	22	All Ages	3	Both	0.237612	0.237612	0.237612
sdi	4761	Mato Grosso do Sul	1951	22	All Ages	3	Both	0.234094	0.234094	0.234094
sdi	4762	Mato Grosso	1951	22	All Ages	3	Both	0.244483	0.244483	0.244483
sdi	4763	Pará	1951	22	All Ages	3	Both	0.205214	0.205214	0.205214
sdi	4764	Paraíba	1951	22	All Ages	3	Both	0.179625	0.179625	0.179625
sdi	4765	Paraná	1951	22	All Ages	3	Both	0.251605	0.251605	0.251605
sdi	4766	Pernambuco	1951	22	All Ages	3	Both	0.185749	0.185749	0.185749
sdi	4767	Piaui	1951	22	All Ages	3	Both	0.135363	0.135363	0.135363
sdi	4768	Rio de Janeiro	1951	22	All Ages	3	Both	0.353737	0.353737	0.353737
sdi	4769	Rio Grande do Norte	1951	22	All Ages	3	Both	0.182572	0.182572	0.182572
sdi	4770	Rondônia	1951	22	All Ages	3	Both	0.216175	0.216175	0.216175
sdi	4771	Roraima	1951	22	All Ages	3	Both	0.237384	0.237384	0.237384
sdi	4772	Rio Grande do Sul	1951	22	All Ages	3	Both	0.308021	0.308021	0.308021
sdi	4773	Santa Catarina	1951	22	All Ages	3	Both	0.277455	0.277455	0.277455
sdi	4774	Sergipe	1951	22	All Ages	3	Both	0.183861	0.183861	0.183861
sdi	4775	São Paulo	1951	22	All Ages	3	Both	0.330158	0.330158	0.330158
sdi	4776	Tocantins	1951	22	All Ages	3	Both	0.158627	0.158627	0.158627
sdi	4841	Andhra Pradesh	1951	22	All Ages	3	Both	0.176414	0.176414	0.176414
sdi	4842	Arunachal Pradesh	1951	22	All Ages	3	Both	0.138781	0.138781	0.138781
sdi	4843	Assam	1951	22	All Ages	3	Both	0.17354	0.17354	0.17354
sdi	4844	Bihar	1951	22	All Ages	3	Both	0.158716	0.158716	0.158716
sdi	4846	Chhattisgarh	1951	22	All Ages	3	Both	0.148405	0.148405	0.148405
sdi	4849	Delhi	1951	22	All Ages	3	Both	0.337578	0.337578	0.337578
sdi	4850	Goa	1951	22	All Ages	3	Both	0.306778	0.306778	0.306778
sdi	4851	Gujarat	1951	22	All Ages	3	Both	0.208224	0.208224	0.208224
sdi	4852	Haryana	1951	22	All Ages	3	Both	0.188312	0.188312	0.188312
sdi	4853	Himachal Pradesh	1951	22	All Ages	3	Both	0.166622	0.166622	0.166622
sdi	4854	Jammu & Kashmir and Ladakh	1951	22	All Ages	3	Both	0.183181	0.183181	0.183181
sdi	4855	Jharkhand	1951	22	All Ages	3	Both	0.159139	0.159139	0.159139
sdi	4856	Karnataka	1951	22	All Ages	3	Both	0.205983	0.205983	0.205983
sdi	4857	Kerala	1951	22	All Ages	3	Both	0.25094	0.25094	0.25094
sdi	4859	Madhya Pradesh	1951	22	All Ages	3	Both	0.141972	0.141972	0.141972
sdi	4860	Maharashtra	1951	22	All Ages	3	Both	0.240567	0.240567	0.240567
sdi	4861	Manipur	1951	22	All Ages	3	Both	0.175132	0.175132	0.175132
sdi	4862	Meghalaya	1951	22	All Ages	3	Both	0.189453	0.189453	0.189453
sdi	4863	Mizoram	1951	22	All Ages	3	Both	0.210332	0.210332	0.210332
sdi	4864	Nagaland	1951	22	All Ages	3	Both	0.199812	0.199812	0.199812
sdi	4865	Odisha	1951	22	All Ages	3	Both	0.154082	0.154082	0.154082
sdi	4867	Punjab	1951	22	All Ages	3	Both	0.229485	0.229485	0.229485
sdi	4868	Rajasthan	1951	22	All Ages	3	Both	0.152987	0.152987	0.152987
sdi	4869	Sikkim	1951	22	All Ages	3	Both	0.154456	0.154456	0.154456
sdi	4870	Tamil Nadu	1951	22	All Ages	3	Both	0.217686	0.217686	0.217686
sdi	4871	Telangana	1951	22	All Ages	3	Both	0.147328	0.147328	0.147328
sdi	4872	Tripura	1951	22	All Ages	3	Both	0.20514	0.20514	0.20514
sdi	4873	Uttar Pradesh	1951	22	All Ages	3	Both	0.160241	0.160241	0.160241
sdi	4874	Uttarakhand	1951	22	All Ages	3	Both	0.20267	0.20267	0.20267
sdi	4875	West Bengal	1951	22	All Ages	3	Both	0.216719	0.216719	0.216719
sdi	4910	Oslo	1951	22	All Ages	3	Both	0.712867	0.712867	0.712867
sdi	4920	Rogaland	1951	22	All Ages	3	Both	0.64872	0.64872	0.64872
sdi	4923	Møre og Romsdal	1951	22	All Ages	3	Both	0.63264	0.63264	0.63264
sdi	4926	Nordland	1951	22	All Ages	3	Both	0.619942	0.619942	0.619942
sdi	4940	Sweden except Stockholm	1951	22	All Ages	3	Both	0.630408	0.630408	0.630408
sdi	4944	Stockholm	1951	22	All Ages	3	Both	0.708826	0.708826	0.708826
sdi	35424	Hokkaidō	1951	22	All Ages	3	Both	0.550169	0.550169	0.550169
sdi	35425	Aomori	1951	22	All Ages	3	Both	0.494866	0.494866	0.494866
sdi	35426	Iwate	1951	22	All Ages	3	Both	0.496502	0.496502	0.496502
sdi	35427	Miyagi	1951	22	All Ages	3	Both	0.533598	0.533598	0.533598
sdi	35428	Akita	1951	22	All Ages	3	Both	0.519506	0.519506	0.519506
sdi	35429	Yamagata	1951	22	All Ages	3	Both	0.509669	0.509669	0.509669
sdi	35430	Fukushima	1951	22	All Ages	3	Both	0.510719	0.510719	0.510719
sdi	35431	Ibaraki	1951	22	All Ages	3	Both	0.520072	0.520072	0.520072
sdi	35432	Tochigi	1951	22	All Ages	3	Both	0.53437	0.53437	0.53437
sdi	35433	Gunma	1951	22	All Ages	3	Both	0.528077	0.528077	0.528077
sdi	35434	Saitama	1951	22	All Ages	3	Both	0.53494	0.53494	0.53494
sdi	35435	Chiba	1951	22	All Ages	3	Both	0.537482	0.537482	0.537482
sdi	35436	Tōkyō	1951	22	All Ages	3	Both	0.65717	0.65717	0.65717
sdi	35437	Kanagawa	1951	22	All Ages	3	Both	0.596179	0.596179	0.596179
sdi	35438	Niigata	1951	22	All Ages	3	Both	0.521081	0.521081	0.521081
sdi	35439	Toyama	1951	22	All Ages	3	Both	0.538873	0.538873	0.538873
sdi	35440	Ishikawa	1951	22	All Ages	3	Both	0.52823	0.52823	0.52823
sdi	35441	Fukui	1951	22	All Ages	3	Both	0.525883	0.525883	0.525883
sdi	35442	Yamanashi	1951	22	All Ages	3	Both	0.531819	0.531819	0.531819
sdi	35443	Nagano	1951	22	All Ages	3	Both	0.535788	0.535788	0.535788
sdi	35444	Gifu	1951	22	All Ages	3	Both	0.53604	0.53604	0.53604
sdi	35445	Shizuoka	1951	22	All Ages	3	Both	0.548653	0.548653	0.548653
sdi	35446	Aichi	1951	22	All Ages	3	Both	0.564771	0.564771	0.564771
sdi	35447	Mie	1951	22	All Ages	3	Both	0.536486	0.536486	0.536486
sdi	35448	Shiga	1951	22	All Ages	3	Both	0.55172	0.55172	0.55172
sdi	35449	Kyōto	1951	22	All Ages	3	Both	0.578917	0.578917	0.578917
sdi	35450	Ōsaka	1951	22	All Ages	3	Both	0.591425	0.591425	0.591425
sdi	35451	Hyōgo	1951	22	All Ages	3	Both	0.581575	0.581575	0.581575
sdi	35452	Nara	1951	22	All Ages	3	Both	0.563709	0.563709	0.563709
sdi	35453	Wakayama	1951	22	All Ages	3	Both	0.543826	0.543826	0.543826
sdi	35454	Tottori	1951	22	All Ages	3	Both	0.53077	0.53077	0.53077
sdi	35455	Shimane	1951	22	All Ages	3	Both	0.509208	0.509208	0.509208
sdi	35456	Okayama	1951	22	All Ages	3	Both	0.538168	0.538168	0.538168
sdi	35457	Hiroshima	1951	22	All Ages	3	Both	0.553063	0.553063	0.553063
sdi	35458	Yamaguchi	1951	22	All Ages	3	Both	0.554947	0.554947	0.554947
sdi	35459	Tokushima	1951	22	All Ages	3	Both	0.516318	0.516318	0.516318
sdi	35460	Kagawa	1951	22	All Ages	3	Both	0.540886	0.540886	0.540886
sdi	35461	Ehime	1951	22	All Ages	3	Both	0.533594	0.533594	0.533594
sdi	35462	Kōchi	1951	22	All Ages	3	Both	0.50986	0.50986	0.50986
sdi	35463	Fukuoka	1951	22	All Ages	3	Both	0.567964	0.567964	0.567964
sdi	35464	Saga	1951	22	All Ages	3	Both	0.523388	0.523388	0.523388
sdi	35465	Nagasaki	1951	22	All Ages	3	Both	0.515709	0.515709	0.515709
sdi	35466	Kumamoto	1951	22	All Ages	3	Both	0.514122	0.514122	0.514122
sdi	35467	Ōita	1951	22	All Ages	3	Both	0.529936	0.529936	0.529936
sdi	35468	Miyazaki	1951	22	All Ages	3	Both	0.504481	0.504481	0.504481
sdi	35469	Kagoshima	1951	22	All Ages	3	Both	0.505499	0.505499	0.505499
sdi	35470	Okinawa	1951	22	All Ages	3	Both	0.469565	0.469565	0.469565
sdi	35617	Baringo	1951	22	All Ages	3	Both	0.101991	0.101991	0.101991
sdi	35618	Bomet	1951	22	All Ages	3	Both	0.0790147	0.0790147	0.0790147
sdi	35619	Bungoma	1951	22	All Ages	3	Both	0.0671418	0.0671418	0.0671418
sdi	35620	Busia	1951	22	All Ages	3	Both	0.102844	0.102844	0.102844
sdi	35621	Elgeyo-Marakwet	1951	22	All Ages	3	Both	0.077212	0.077212	0.077212
sdi	35622	Embu	1951	22	All Ages	3	Both	0.134938	0.134938	0.134938
sdi	35623	Garissa	1951	22	All Ages	3	Both	0.0621429	0.0621429	0.0621429
sdi	35624	Homa Bay	1951	22	All Ages	3	Both	0.09923	0.09923	0.09923
sdi	35625	Isiolo	1951	22	All Ages	3	Both	0.0924756	0.0924756	0.0924756
sdi	35626	Kajiado	1951	22	All Ages	3	Both	0.0876903	0.0876903	0.0876903
sdi	35627	Kakamega	1951	22	All Ages	3	Both	0.0789887	0.0789887	0.0789887
sdi	35628	Kericho	1951	22	All Ages	3	Both	0.101111	0.101111	0.101111
sdi	35629	Kiambu	1951	22	All Ages	3	Both	0.164956	0.164956	0.164956
sdi	35630	Kilifi	1951	22	All Ages	3	Both	0.113882	0.113882	0.113882
sdi	35631	Kirinyaga	1951	22	All Ages	3	Both	0.119618	0.119618	0.119618
sdi	35632	Kisii	1951	22	All Ages	3	Both	0.0463551	0.0463551	0.0463551
sdi	35633	Kisumu	1951	22	All Ages	3	Both	0.104316	0.104316	0.104316
sdi	35634	Kitui	1951	22	All Ages	3	Both	0.0879867	0.0879867	0.0879867
sdi	35635	Kwale	1951	22	All Ages	3	Both	0.102163	0.102163	0.102163
sdi	35636	Laikipia	1951	22	All Ages	3	Both	0.130736	0.130736	0.130736
sdi	35637	Lamu	1951	22	All Ages	3	Both	0.106753	0.106753	0.106753
sdi	35638	Machakos	1951	22	All Ages	3	Both	0.148793	0.148793	0.148793
sdi	35639	Makueni	1951	22	All Ages	3	Both	0.0950527	0.0950527	0.0950527
sdi	35640	Mandera	1951	22	All Ages	3	Both	0.0625937	0.0625937	0.0625937
sdi	35641	Marsabit	1951	22	All Ages	3	Both	0.0932719	0.0932719	0.0932719
sdi	35642	Meru	1951	22	All Ages	3	Both	0.114232	0.114232	0.114232
sdi	35643	Migori	1951	22	All Ages	3	Both	0.149209	0.149209	0.149209
sdi	35644	Mombasa	1951	22	All Ages	3	Both	0.184416	0.184416	0.184416
sdi	35645	Murang'a	1951	22	All Ages	3	Both	0.143845	0.143845	0.143845
sdi	35646	Nairobi	1951	22	All Ages	3	Both	0.25654	0.25654	0.25654
sdi	35647	Nakuru	1951	22	All Ages	3	Both	0.140743	0.140743	0.140743
sdi	35648	Nandi	1951	22	All Ages	3	Both	0.0942521	0.0942521	0.0942521
sdi	35649	Narok	1951	22	All Ages	3	Both	0.0923017	0.0923017	0.0923017
sdi	35650	Nyamira	1951	22	All Ages	3	Both	0.130802	0.130802	0.130802
sdi	35651	Nyandarua	1951	22	All Ages	3	Both	0.088266	0.088266	0.088266
sdi	35652	Nyeri	1951	22	All Ages	3	Both	0.149809	0.149809	0.149809
sdi	35653	Samburu	1951	22	All Ages	3	Both	0.0971127	0.0971127	0.0971127
sdi	35654	Siaya	1951	22	All Ages	3	Both	0.0634312	0.0634312	0.0634312
sdi	35655	Taita Taveta	1951	22	All Ages	3	Both	0.128347	0.128347	0.128347
sdi	35656	Tana River	1951	22	All Ages	3	Both	0.0718845	0.0718845	0.0718845
sdi	35657	Tharaka Nithi	1951	22	All Ages	3	Both	0.107096	0.107096	0.107096
sdi	35658	Trans Nzoia	1951	22	All Ages	3	Both	0.144284	0.144284	0.144284
sdi	35659	Turkana	1951	22	All Ages	3	Both	0.0749465	0.0749465	0.0749465
sdi	35660	Uasin Gishu	1951	22	All Ages	3	Both	0.131603	0.131603	0.131603
sdi	35661	Vihiga	1951	22	All Ages	3	Both	0.131206	0.131206	0.131206
sdi	35662	Wajir	1951	22	All Ages	3	Both	0.0647203	0.0647203	0.0647203
sdi	35663	West Pokot	1951	22	All Ages	3	Both	0.0820367	0.0820367	0.0820367
sdi	44538	Other Union Territories	1951	22	All Ages	3	Both	0.258203	0.258203	0.258203
sdi	44643	Darlington	1951	22	All Ages	3	Both	0.571974	0.571974	0.571974
sdi	44644	Northumberland	1951	22	All Ages	3	Both	0.56243	0.56243	0.56243
sdi	44645	Stockton-on-Tees	1951	22	All Ages	3	Both	0.568529	0.568529	0.568529
sdi	44646	Newcastle upon Tyne	1951	22	All Ages	3	Both	0.594883	0.594883	0.594883
sdi	44647	North Tyneside	1951	22	All Ages	3	Both	0.564583	0.564583	0.564583
sdi	44648	Redcar and Cleveland	1951	22	All Ages	3	Both	0.53446	0.53446	0.53446
sdi	44649	County Durham	1951	22	All Ages	3	Both	0.548157	0.548157	0.548157
sdi	44650	Gateshead	1951	22	All Ages	3	Both	0.556342	0.556342	0.556342
sdi	44651	Middlesbrough	1951	22	All Ages	3	Both	0.529868	0.529868	0.529868
sdi	44652	South Tyneside	1951	22	All Ages	3	Both	0.528694	0.528694	0.528694
sdi	44653	Sunderland	1951	22	All Ages	3	Both	0.536701	0.536701	0.536701
sdi	44654	Hartlepool	1951	22	All Ages	3	Both	0.528207	0.528207	0.528207
sdi	44655	Cheshire East	1951	22	All Ages	3	Both	0.633079	0.633079	0.633079
sdi	44656	Stockport	1951	22	All Ages	3	Both	0.606224	0.606224	0.606224
sdi	44657	Trafford	1951	22	All Ages	3	Both	0.638406	0.638406	0.638406
sdi	44658	Cheshire West and Chester	1951	22	All Ages	3	Both	0.617211	0.617211	0.617211
sdi	44659	Sefton	1951	22	All Ages	3	Both	0.57232	0.57232	0.57232
sdi	44660	Lancashire	1951	22	All Ages	3	Both	0.581702	0.581702	0.581702
sdi	44661	Cumbria	1951	22	All Ages	3	Both	0.580123	0.580123	0.580123
sdi	44662	Bolton	1951	22	All Ages	3	Both	0.551498	0.551498	0.551498
sdi	44663	Wirral	1951	22	All Ages	3	Both	0.561378	0.561378	0.561378
sdi	44664	Bury	1951	22	All Ages	3	Both	0.57356	0.57356	0.57356
sdi	44665	St Helens	1951	22	All Ages	3	Both	0.545803	0.545803	0.545803
sdi	44666	Warrington	1951	22	All Ages	3	Both	0.611728	0.611728	0.611728
sdi	44667	Oldham	1951	22	All Ages	3	Both	0.532618	0.532618	0.532618
sdi	44668	Rochdale	1951	22	All Ages	3	Both	0.536518	0.536518	0.536518
sdi	44669	Wigan	1951	22	All Ages	3	Both	0.542803	0.542803	0.542803
sdi	44670	Halton	1951	22	All Ages	3	Both	0.557972	0.557972	0.557972
sdi	44671	Liverpool	1951	22	All Ages	3	Both	0.566618	0.566618	0.566618
sdi	44672	Tameside	1951	22	All Ages	3	Both	0.542537	0.542537	0.542537
sdi	44673	Salford	1951	22	All Ages	3	Both	0.561159	0.561159	0.561159
sdi	44674	Blackburn with Darwen	1951	22	All Ages	3	Both	0.528047	0.528047	0.528047
sdi	44675	Knowsley	1951	22	All Ages	3	Both	0.531985	0.531985	0.531985
sdi	44676	Blackpool	1951	22	All Ages	3	Both	0.533409	0.533409	0.533409
sdi	44677	Manchester	1951	22	All Ages	3	Both	0.588947	0.588947	0.588947
sdi	44678	North Yorkshire	1951	22	All Ages	3	Both	0.593529	0.593529	0.593529
sdi	44679	East Riding of Yorkshire	1951	22	All Ages	3	Both	0.577272	0.577272	0.577272
sdi	44680	York	1951	22	All Ages	3	Both	0.631353	0.631353	0.631353
sdi	44681	North East Lincolnshire	1951	22	All Ages	3	Both	0.523484	0.523484	0.523484
sdi	44682	Calderdale	1951	22	All Ages	3	Both	0.558988	0.558988	0.558988
sdi	44683	North Lincolnshire	1951	22	All Ages	3	Both	0.569355	0.569355	0.569355
sdi	44684	Bradford	1951	22	All Ages	3	Both	0.530716	0.530716	0.530716
sdi	44685	Kirklees	1951	22	All Ages	3	Both	0.548399	0.548399	0.548399
sdi	44686	Leeds	1951	22	All Ages	3	Both	0.591126	0.591126	0.591126
sdi	44687	Sheffield	1951	22	All Ages	3	Both	0.5856	0.5856	0.5856
sdi	44688	Wakefield	1951	22	All Ages	3	Both	0.535335	0.535335	0.535335
sdi	44689	Rotherham	1951	22	All Ages	3	Both	0.530607	0.530607	0.530607
sdi	44690	Doncaster	1951	22	All Ages	3	Both	0.522528	0.522528	0.522528
sdi	44691	Kingston upon Hull, City of	1951	22	All Ages	3	Both	0.521938	0.521938	0.521938
sdi	44692	Barnsley	1951	22	All Ages	3	Both	0.519432	0.519432	0.519432
sdi	44693	Northamptonshire	1951	22	All Ages	3	Both	0.570152	0.570152	0.570152
sdi	44694	Leicestershire	1951	22	All Ages	3	Both	0.593008	0.593008	0.593008
sdi	44695	Lincolnshire	1951	22	All Ages	3	Both	0.558498	0.558498	0.558498
sdi	44696	Rutland	1951	22	All Ages	3	Both	0.608985	0.608985	0.608985
sdi	44697	Derby	1951	22	All Ages	3	Both	0.566087	0.566087	0.566087
sdi	44698	Derbyshire	1951	22	All Ages	3	Both	0.558449	0.558449	0.558449
sdi	44699	Nottinghamshire	1951	22	All Ages	3	Both	0.558813	0.558813	0.558813
sdi	44700	Nottingham	1951	22	All Ages	3	Both	0.570143	0.570143	0.570143
sdi	44701	Leicester	1951	22	All Ages	3	Both	0.532824	0.532824	0.532824
sdi	44702	Warwickshire	1951	22	All Ages	3	Both	0.601009	0.601009	0.601009
sdi	44703	Herefordshire, County of	1951	22	All Ages	3	Both	0.5735	0.5735	0.5735
sdi	44704	Solihull	1951	22	All Ages	3	Both	0.612894	0.612894	0.612894
sdi	44705	Shropshire	1951	22	All Ages	3	Both	0.579543	0.579543	0.579543
sdi	44706	Worcestershire	1951	22	All Ages	3	Both	0.579047	0.579047	0.579047
sdi	44707	Staffordshire	1951	22	All Ages	3	Both	0.569756	0.569756	0.569756
sdi	44708	Dudley	1951	22	All Ages	3	Both	0.544538	0.544538	0.544538
sdi	44709	Coventry	1951	22	All Ages	3	Both	0.574573	0.574573	0.574573
sdi	44710	Telford and Wrekin	1951	22	All Ages	3	Both	0.561095	0.561095	0.561095
sdi	44711	Stoke-on-Trent	1951	22	All Ages	3	Both	0.521814	0.521814	0.521814
sdi	44712	Walsall	1951	22	All Ages	3	Both	0.525929	0.525929	0.525929
sdi	44713	Wolverhampton	1951	22	All Ages	3	Both	0.536754	0.536754	0.536754
sdi	44714	Birmingham	1951	22	All Ages	3	Both	0.549968	0.549968	0.549968
sdi	44715	Sandwell	1951	22	All Ages	3	Both	0.516889	0.516889	0.516889
sdi	44716	Bedford	1951	22	All Ages	3	Both	0.591254	0.591254	0.591254
sdi	44717	Central Bedfordshire	1951	22	All Ages	3	Both	0.589583	0.589583	0.589583
sdi	44718	Suffolk	1951	22	All Ages	3	Both	0.571357	0.571357	0.571357
sdi	44719	Hertfordshire	1951	22	All Ages	3	Both	0.631275	0.631275	0.631275
sdi	44720	Essex	1951	22	All Ages	3	Both	0.57611	0.57611	0.57611
sdi	44721	Cambridgeshire	1951	22	All Ages	3	Both	0.62603	0.62603	0.62603
sdi	44722	Thurrock	1951	22	All Ages	3	Both	0.559654	0.559654	0.559654
sdi	44723	Norfolk	1951	22	All Ages	3	Both	0.569197	0.569197	0.569197
sdi	44724	Southend-on-Sea	1951	22	All Ages	3	Both	0.550015	0.550015	0.550015
sdi	44725	Peterborough	1951	22	All Ages	3	Both	0.562453	0.562453	0.562453
sdi	44726	Luton	1951	22	All Ages	3	Both	0.557067	0.557067	0.557067
sdi	44727	Richmond upon Thames	1951	22	All Ages	3	Both	0.68102	0.68102	0.68102
sdi	44728	Kensington and Chelsea	1951	22	All Ages	3	Both	0.710369	0.710369	0.710369
sdi	44729	Barnet	1951	22	All Ages	3	Both	0.613402	0.613402	0.613402
sdi	44730	Westminster	1951	22	All Ages	3	Both	0.738203	0.738203	0.738203
sdi	44731	Bromley	1951	22	All Ages	3	Both	0.603541	0.603541	0.603541
sdi	44732	Bexley	1951	22	All Ages	3	Both	0.557587	0.557587	0.557587
sdi	44733	Redbridge	1951	22	All Ages	3	Both	0.574629	0.574629	0.574629
sdi	44734	Merton	1951	22	All Ages	3	Both	0.603384	0.603384	0.603384
sdi	44735	Brent	1951	22	All Ages	3	Both	0.574013	0.574013	0.574013
sdi	44736	Hillingdon	1951	22	All Ages	3	Both	0.612837	0.612837	0.612837
sdi	44737	Havering	1951	22	All Ages	3	Both	0.553405	0.553405	0.553405
sdi	44738	Kingston upon Thames	1951	22	All Ages	3	Both	0.648744	0.648744	0.648744
sdi	44739	Sutton	1951	22	All Ages	3	Both	0.576171	0.576171	0.576171
sdi	44740	Harrow	1951	22	All Ages	3	Both	0.597774	0.597774	0.597774
sdi	44741	Enfield	1951	22	All Ages	3	Both	0.563527	0.563527	0.563527
sdi	44742	Croydon	1951	22	All Ages	3	Both	0.574833	0.574833	0.574833
sdi	44743	Hammersmith and Fulham	1951	22	All Ages	3	Both	0.662634	0.662634	0.662634
sdi	44744	Ealing	1951	22	All Ages	3	Both	0.596156	0.596156	0.596156
sdi	44745	Greenwich	1951	22	All Ages	3	Both	0.550755	0.550755	0.550755
sdi	44746	Wandsworth	1951	22	All Ages	3	Both	0.639015	0.639015	0.639015
sdi	44747	Waltham Forest	1951	22	All Ages	3	Both	0.538389	0.538389	0.538389
sdi	44748	Camden	1951	22	All Ages	3	Both	0.720302	0.720302	0.720302
sdi	44749	Lambeth	1951	22	All Ages	3	Both	0.604987	0.604987	0.604987
sdi	44750	Lewisham	1951	22	All Ages	3	Both	0.561968	0.561968	0.561968
sdi	44751	Hounslow	1951	22	All Ages	3	Both	0.600397	0.600397	0.600397
sdi	44752	Southwark	1951	22	All Ages	3	Both	0.61591	0.61591	0.61591
sdi	44753	Newham	1951	22	All Ages	3	Both	0.523156	0.523156	0.523156
sdi	44754	Barking and Dagenham	1951	22	All Ages	3	Both	0.516943	0.516943	0.516943
sdi	44755	Haringey	1951	22	All Ages	3	Both	0.584034	0.584034	0.584034
sdi	44756	Hackney	1951	22	All Ages	3	Both	0.627362	0.627362	0.627362
sdi	44757	Islington	1951	22	All Ages	3	Both	0.656899	0.656899	0.656899
sdi	44758	Tower Hamlets	1951	22	All Ages	3	Both	0.584942	0.584942	0.584942
sdi	44759	Wokingham	1951	22	All Ages	3	Both	0.702423	0.702423	0.702423
sdi	44760	Buckinghamshire	1951	22	All Ages	3	Both	0.668903	0.668903	0.668903
sdi	44761	Surrey	1951	22	All Ages	3	Both	0.683218	0.683218	0.683218
sdi	44762	Windsor and Maidenhead	1951	22	All Ages	3	Both	0.691119	0.691119	0.691119
sdi	44763	West Berkshire	1951	22	All Ages	3	Both	0.672622	0.672622	0.672622
sdi	44764	Hampshire	1951	22	All Ages	3	Both	0.63755	0.63755	0.63755
sdi	44765	Bracknell Forest	1951	22	All Ages	3	Both	0.65412	0.65412	0.65412
sdi	44766	West Sussex	1951	22	All Ages	3	Both	0.625545	0.625545	0.625545
sdi	44767	Oxfordshire	1951	22	All Ages	3	Both	0.668929	0.668929	0.668929
sdi	44768	Reading	1951	22	All Ages	3	Both	0.668415	0.668415	0.668415
sdi	44769	Kent	1951	22	All Ages	3	Both	0.60335	0.60335	0.60335
sdi	44770	Brighton and Hove	1951	22	All Ages	3	Both	0.653497	0.653497	0.653497
sdi	44771	Medway	1951	22	All Ages	3	Both	0.57145	0.57145	0.57145
sdi	44772	East Sussex	1951	22	All Ages	3	Both	0.59486	0.59486	0.59486
sdi	44773	Portsmouth	1951	22	All Ages	3	Both	0.614352	0.614352	0.614352
sdi	44774	Isle of Wight	1951	22	All Ages	3	Both	0.576221	0.576221	0.576221
sdi	44775	Milton Keynes	1951	22	All Ages	3	Both	0.631282	0.631282	0.631282
sdi	44776	Southampton	1951	22	All Ages	3	Both	0.620076	0.620076	0.620076
sdi	44777	Slough	1951	22	All Ages	3	Both	0.629834	0.629834	0.629834
sdi	44778	South Gloucestershire	1951	22	All Ages	3	Both	0.641403	0.641403	0.641403
sdi	44779	Dorset	1951	22	All Ages	3	Both	0.610366	0.610366	0.610366
sdi	44780	Wiltshire	1951	22	All Ages	3	Both	0.617138	0.617138	0.617138
sdi	44781	North Somerset	1951	22	All Ages	3	Both	0.604787	0.604787	0.604787
sdi	44782	Devon	1951	22	All Ages	3	Both	0.609793	0.609793	0.609793
sdi	44783	Poole	1951	22	All Ages	3	Both	0.619121	0.619121	0.619121
sdi	44784	Bath and North East Somerset	1951	22	All Ages	3	Both	0.656243	0.656243	0.656243
sdi	44785	Gloucestershire	1951	22	All Ages	3	Both	0.626688	0.626688	0.626688
sdi	44786	Somerset	1951	22	All Ages	3	Both	0.597543	0.597543	0.597543
sdi	44787	Swindon	1951	22	All Ages	3	Both	0.621896	0.621896	0.621896
sdi	44788	Torbay	1951	22	All Ages	3	Both	0.573061	0.573061	0.573061
sdi	44789	Bristol, City of	1951	22	All Ages	3	Both	0.64243	0.64243	0.64243
sdi	44790	Bournemouth	1951	22	All Ages	3	Both	0.612244	0.612244	0.612244
sdi	44791	Cornwall	1951	22	All Ages	3	Both	0.590677	0.590677	0.590677
sdi	44792	Plymouth	1951	22	All Ages	3	Both	0.585387	0.585387	0.585387
sdi	44852	Tigray	1951	22	All Ages	3	Both	0.0549706	0.0549706	0.0549706
sdi	44853	Afar	1951	22	All Ages	3	Both	0.0377877	0.0377877	0.0377877
sdi	44854	Amhara	1951	22	All Ages	3	Both	0.0378175	0.0378175	0.0378175
sdi	44855	Oromia	1951	22	All Ages	3	Both	0.0453059	0.0453059	0.0453059
sdi	44856	Somali	1951	22	All Ages	3	Both	0.037429	0.037429	0.037429
sdi	44857	Benishangul-Gumuz	1951	22	All Ages	3	Both	0.0314636	0.0314636	0.0314636
sdi	44858	Southern Nations, Nationalities, and Peoples with Sidama and South West Regions	1951	22	All Ages	3	Both	0.044598	0.044598	0.044598
sdi	44859	Harari	1951	22	All Ages	3	Both	0.134559	0.134559	0.134559
sdi	44860	Gambella	1951	22	All Ages	3	Both	0.062307	0.062307	0.062307
sdi	44861	Addis Ababa	1951	22	All Ages	3	Both	0.197987	0.197987	0.197987
sdi	44862	Dire Dawa	1951	22	All Ages	3	Both	0.135417	0.135417	0.135417
sdi	44864	Alborz	1951	22	All Ages	3	Both	0.230879	0.230879	0.230879
sdi	44865	Ardebil	1951	22	All Ages	3	Both	0.122033	0.122033	0.122033
sdi	44866	East Azarbayejan	1951	22	All Ages	3	Both	0.15931	0.15931	0.15931
sdi	44867	West Azarbayejan	1951	22	All Ages	3	Both	0.140011	0.140011	0.140011
sdi	44868	Bushehr	1951	22	All Ages	3	Both	0.166167	0.166167	0.166167
sdi	44869	Chahar Mahaal and Bakhtiari	1951	22	All Ages	3	Both	0.144083	0.144083	0.144083
sdi	44870	Fars	1951	22	All Ages	3	Both	0.181606	0.181606	0.181606
sdi	44871	Gilan	1951	22	All Ages	3	Both	0.175334	0.175334	0.175334
sdi	44872	Golestan	1951	22	All Ages	3	Both	0.133241	0.133241	0.133241
sdi	44873	Hamadan	1951	22	All Ages	3	Both	0.139544	0.139544	0.139544
sdi	44874	Hormozgan	1951	22	All Ages	3	Both	0.120266	0.120266	0.120266
sdi	44875	Ilam	1951	22	All Ages	3	Both	0.118954	0.118954	0.118954
sdi	44876	Isfahan	1951	22	All Ages	3	Both	0.192682	0.192682	0.192682
sdi	44877	Kerman	1951	22	All Ages	3	Both	0.149956	0.149956	0.149956
sdi	44878	Kermanshah	1951	22	All Ages	3	Both	0.14364	0.14364	0.14364
sdi	44879	North Khorasan	1951	22	All Ages	3	Both	0.138046	0.138046	0.138046
sdi	44880	Khorasan-e-Razavi	1951	22	All Ages	3	Both	0.156341	0.156341	0.156341
sdi	44881	South Khorasan	1951	22	All Ages	3	Both	0.131779	0.131779	0.131779
sdi	44882	Khuzestan	1951	22	All Ages	3	Both	0.139844	0.139844	0.139844
sdi	44883	Kohgiluyeh and Boyer-Ahmad	1951	22	All Ages	3	Both	0.120167	0.120167	0.120167
sdi	44884	Kurdistan	1951	22	All Ages	3	Both	0.123596	0.123596	0.123596
sdi	44885	Lorestan	1951	22	All Ages	3	Both	0.124289	0.124289	0.124289
sdi	44886	Markazi	1951	22	All Ages	3	Both	0.156927	0.156927	0.156927
sdi	44887	Mazandaran	1951	22	All Ages	3	Both	0.178901	0.178901	0.178901
sdi	44888	Qazvin	1951	22	All Ages	3	Both	0.161392	0.161392	0.161392
sdi	44889	Qom	1951	22	All Ages	3	Both	0.182373	0.182373	0.182373
sdi	44890	Semnan	1951	22	All Ages	3	Both	0.180103	0.180103	0.180103
sdi	44891	Sistan and Baluchistan	1951	22	All Ages	3	Both	0.113322	0.113322	0.113322
sdi	44892	Tehran	1951	22	All Ages	3	Both	0.309595	0.309595	0.309595
sdi	44893	Yazd	1951	22	All Ages	3	Both	0.156715	0.156715	0.156715
sdi	44894	Zanjan	1951	22	All Ages	3	Both	0.157278	0.157278	0.157278
sdi	53432	Trøndelag	1951	22	All Ages	3	Both	0.636756	0.636756	0.636756
sdi	53615	Azad Jammu & Kashmir	1951	22	All Ages	3	Both	0.130923	0.130923	0.130923
sdi	53616	Balochistan	1951	22	All Ages	3	Both	0.140358	0.140358	0.140358
sdi	53617	Gilgit-Baltistan	1951	22	All Ages	3	Both	0.0889031	0.0889031	0.0889031
sdi	53618	Islamabad Capital Territory	1951	22	All Ages	3	Both	0.254249	0.254249	0.254249
sdi	53619	Khyber Pakhtunkhwa	1951	22	All Ages	3	Both	0.129942	0.129942	0.129942
sdi	53620	Punjab	1951	22	All Ages	3	Both	0.156333	0.156333	0.156333
sdi	53621	Sindh	1951	22	All Ages	3	Both	0.170695	0.170695	0.170695
sdi	60132	Vestland	1951	22	All Ages	3	Both	0.649807	0.649807	0.649807
sdi	60133	Agder	1951	22	All Ages	3	Both	0.652837	0.652837	0.652837
sdi	60134	Vestfold og Telemark	1951	22	All Ages	3	Both	0.650659	0.650659	0.650659
sdi	60135	Innlandet	1951	22	All Ages	3	Both	0.633206	0.633206	0.633206
sdi	60136	Viken	1951	22	All Ages	3	Both	0.668605	0.668605	0.668605
sdi	60137	Troms og Finnmark	1951	22	All Ages	3	Both	0.61978	0.61978	0.61978
sdi	1	Global	1952	22	All Ages	3	Both	0.374025	0.374025	0.374025
sdi	4	Southeast Asia, East Asia, and Oceania	1952	22	All Ages	3	Both	0.216773	0.216773	0.216773
sdi	5	East Asia	1952	22	All Ages	3	Both	0.208495	0.208495	0.208495
sdi	6	China	1952	22	All Ages	3	Both	0.200375	0.200375	0.200375
sdi	7	Democratic People's Republic of Korea	1952	22	All Ages	3	Both	0.335473	0.335473	0.335473
sdi	8	Taiwan (Province of China)	1952	22	All Ages	3	Both	0.304852	0.304852	0.304852
sdi	9	Southeast Asia	1952	22	All Ages	3	Both	0.230336	0.230336	0.230336
sdi	10	Cambodia	1952	22	All Ages	3	Both	0.192336	0.192336	0.192336
sdi	11	Indonesia	1952	22	All Ages	3	Both	0.203777	0.203777	0.203777
sdi	12	Lao People's Democratic Republic	1952	22	All Ages	3	Both	0.138288	0.138288	0.138288
sdi	13	Malaysia	1952	22	All Ages	3	Both	0.218188	0.218188	0.218188
sdi	14	Maldives	1952	22	All Ages	3	Both	0.201715	0.201715	0.201715
sdi	15	Myanmar	1952	22	All Ages	3	Both	0.145907	0.145907	0.145907
sdi	16	Philippines	1952	22	All Ages	3	Both	0.344904	0.344904	0.344904
sdi	17	Sri Lanka	1952	22	All Ages	3	Both	0.336908	0.336908	0.336908
sdi	18	Thailand	1952	22	All Ages	3	Both	0.241133	0.241133	0.241133
sdi	19	Timor-Leste	1952	22	All Ages	3	Both	0.104508	0.104508	0.104508
sdi	20	Viet Nam	1952	22	All Ages	3	Both	0.214894	0.214894	0.214894
sdi	21	Oceania	1952	22	All Ages	3	Both	0.224725	0.224725	0.224725
sdi	22	Fiji	1952	22	All Ages	3	Both	0.307037	0.307037	0.307037
sdi	23	Kiribati	1952	22	All Ages	3	Both	0.282163	0.282163	0.282163
sdi	24	Marshall Islands	1952	22	All Ages	3	Both	0.2467	0.2467	0.2467
sdi	25	Micronesia (Federated States of)	1952	22	All Ages	3	Both	0.241737	0.241737	0.241737
sdi	26	Papua New Guinea	1952	22	All Ages	3	Both	0.142236	0.142236	0.142236
sdi	27	Samoa	1952	22	All Ages	3	Both	0.29143	0.29143	0.29143
sdi	28	Solomon Islands	1952	22	All Ages	3	Both	0.172432	0.172432	0.172432
sdi	29	Tonga	1952	22	All Ages	3	Both	0.276006	0.276006	0.276006
sdi	30	Vanuatu	1952	22	All Ages	3	Both	0.201204	0.201204	0.201204
sdi	31	Central Europe, Eastern Europe, and Central Asia	1952	22	All Ages	3	Both	0.533115	0.533115	0.533115
sdi	32	Central Asia	1952	22	All Ages	3	Both	0.438247	0.438247	0.438247
sdi	33	Armenia	1952	22	All Ages	3	Both	0.455654	0.455654	0.455654
sdi	34	Azerbaijan	1952	22	All Ages	3	Both	0.417118	0.417118	0.417118
sdi	35	Georgia	1952	22	All Ages	3	Both	0.558398	0.558398	0.558398
sdi	36	Kazakhstan	1952	22	All Ages	3	Both	0.454095	0.454095	0.454095
sdi	37	Kyrgyzstan	1952	22	All Ages	3	Both	0.444679	0.444679	0.444679
sdi	38	Mongolia	1952	22	All Ages	3	Both	0.311113	0.311113	0.311113
sdi	39	Tajikistan	1952	22	All Ages	3	Both	0.319118	0.319118	0.319118
sdi	40	Turkmenistan	1952	22	All Ages	3	Both	0.429595	0.429595	0.429595
sdi	41	Uzbekistan	1952	22	All Ages	3	Both	0.376658	0.376658	0.376658
sdi	42	Central Europe	1952	22	All Ages	3	Both	0.4896	0.4896	0.4896
sdi	43	Albania	1952	22	All Ages	3	Both	0.353129	0.353129	0.353129
sdi	44	Bosnia and Herzegovina	1952	22	All Ages	3	Both	0.301111	0.301111	0.301111
sdi	45	Bulgaria	1952	22	All Ages	3	Both	0.478952	0.478952	0.478952
sdi	46	Croatia	1952	22	All Ages	3	Both	0.478224	0.478224	0.478224
sdi	47	Czechia	1952	22	All Ages	3	Both	0.580801	0.580801	0.580801
sdi	48	Hungary	1952	22	All Ages	3	Both	0.507027	0.507027	0.507027
sdi	49	North Macedonia	1952	22	All Ages	3	Both	0.419762	0.419762	0.419762
sdi	50	Montenegro	1952	22	All Ages	3	Both	0.466452	0.466452	0.466452
sdi	51	Poland	1952	22	All Ages	3	Both	0.496412	0.496412	0.496412
sdi	52	Romania	1952	22	All Ages	3	Both	0.420757	0.420757	0.420757
sdi	53	Serbia	1952	22	All Ages	3	Both	0.484454	0.484454	0.484454
sdi	54	Slovakia	1952	22	All Ages	3	Both	0.530677	0.530677	0.530677
sdi	55	Slovenia	1952	22	All Ages	3	Both	0.568759	0.568759	0.568759
sdi	56	Eastern Europe	1952	22	All Ages	3	Both	0.562886	0.562886	0.562886
sdi	57	Belarus	1952	22	All Ages	3	Both	0.495503	0.495503	0.495503
sdi	58	Estonia	1952	22	All Ages	3	Both	0.570632	0.570632	0.570632
sdi	59	Latvia	1952	22	All Ages	3	Both	0.579418	0.579418	0.579418
sdi	60	Lithuania	1952	22	All Ages	3	Both	0.519539	0.519539	0.519539
sdi	61	Republic of Moldova	1952	22	All Ages	3	Both	0.476129	0.476129	0.476129
sdi	62	Russian Federation	1952	22	All Ages	3	Both	0.567377	0.567377	0.567377
sdi	63	Ukraine	1952	22	All Ages	3	Both	0.560525	0.560525	0.560525
sdi	64	High-income	1952	22	All Ages	3	Both	0.590419	0.590419	0.590419
sdi	65	High-income Asia Pacific	1952	22	All Ages	3	Both	0.523797	0.523797	0.523797
sdi	66	Brunei Darussalam	1952	22	All Ages	3	Both	0.37255	0.37255	0.37255
sdi	67	Japan	1952	22	All Ages	3	Both	0.563978	0.563978	0.563978
sdi	68	Republic of Korea	1952	22	All Ages	3	Both	0.308771	0.308771	0.308771
sdi	69	Singapore	1952	22	All Ages	3	Both	0.309001	0.309001	0.309001
sdi	70	Australasia	1952	22	All Ages	3	Both	0.564217	0.564217	0.564217
sdi	71	Australia	1952	22	All Ages	3	Both	0.554132	0.554132	0.554132
sdi	72	New Zealand	1952	22	All Ages	3	Both	0.598682	0.598682	0.598682
sdi	73	Western Europe	1952	22	All Ages	3	Both	0.588782	0.588782	0.588782
sdi	74	Andorra	1952	22	All Ages	3	Both	0.617281	0.617281	0.617281
sdi	75	Austria	1952	22	All Ages	3	Both	0.60569	0.60569	0.60569
sdi	76	Belgium	1952	22	All Ages	3	Both	0.577169	0.577169	0.577169
sdi	77	Cyprus	1952	22	All Ages	3	Both	0.461172	0.461172	0.461172
sdi	78	Denmark	1952	22	All Ages	3	Both	0.633048	0.633048	0.633048
sdi	79	Finland	1952	22	All Ages	3	Both	0.569593	0.569593	0.569593
sdi	80	France	1952	22	All Ages	3	Both	0.549254	0.549254	0.549254
sdi	81	Germany	1952	22	All Ages	3	Both	0.650651	0.650651	0.650651
sdi	82	Greece	1952	22	All Ages	3	Both	0.516163	0.516163	0.516163
sdi	83	Iceland	1952	22	All Ages	3	Both	0.558867	0.558867	0.558867
sdi	84	Ireland	1952	22	All Ages	3	Both	0.583078	0.583078	0.583078
sdi	85	Israel	1952	22	All Ages	3	Both	0.501823	0.501823	0.501823
sdi	86	Italy	1952	22	All Ages	3	Both	0.534461	0.534461	0.534461
sdi	87	Luxembourg	1952	22	All Ages	3	Both	0.644379	0.644379	0.644379
sdi	88	Malta	1952	22	All Ages	3	Both	0.426137	0.426137	0.426137
sdi	89	Netherlands	1952	22	All Ages	3	Both	0.653475	0.653475	0.653475
sdi	90	Norway	1952	22	All Ages	3	Both	0.652454	0.652454	0.652454
sdi	91	Portugal	1952	22	All Ages	3	Both	0.427601	0.427601	0.427601
sdi	92	Spain	1952	22	All Ages	3	Both	0.446605	0.446605	0.446605
sdi	93	Sweden	1952	22	All Ages	3	Both	0.644021	0.644021	0.644021
sdi	94	Switzerland	1952	22	All Ages	3	Both	0.752691	0.752691	0.752691
sdi	95	United Kingdom	1952	22	All Ages	3	Both	0.592041	0.592041	0.592041
sdi	96	Southern Latin America	1952	22	All Ages	3	Both	0.473957	0.473957	0.473957
sdi	97	Argentina	1952	22	All Ages	3	Both	0.483158	0.483158	0.483158
sdi	98	Chile	1952	22	All Ages	3	Both	0.442527	0.442527	0.442527
sdi	99	Uruguay	1952	22	All Ages	3	Both	0.482161	0.482161	0.482161
sdi	100	High-income North America	1952	22	All Ages	3	Both	0.607942	0.607942	0.607942
sdi	101	Canada	1952	22	All Ages	3	Both	0.613632	0.613632	0.613632
sdi	102	United States of America	1952	22	All Ages	3	Both	0.606821	0.606821	0.606821
sdi	103	Latin America and Caribbean	1952	22	All Ages	3	Both	0.284564	0.284564	0.284564
sdi	104	Caribbean	1952	22	All Ages	3	Both	0.331208	0.331208	0.331208
sdi	105	Antigua and Barbuda	1952	22	All Ages	3	Both	0.334453	0.334453	0.334453
sdi	106	Bahamas	1952	22	All Ages	3	Both	0.478719	0.478719	0.478719
sdi	107	Barbados	1952	22	All Ages	3	Both	0.404636	0.404636	0.404636
sdi	108	Belize	1952	22	All Ages	3	Both	0.286628	0.286628	0.286628
sdi	109	Cuba	1952	22	All Ages	3	Both	0.388092	0.388092	0.388092
sdi	110	Dominica	1952	22	All Ages	3	Both	0.375844	0.375844	0.375844
sdi	111	Dominican Republic	1952	22	All Ages	3	Both	0.17046	0.17046	0.17046
sdi	112	Grenada	1952	22	All Ages	3	Both	0.22589	0.22589	0.22589
sdi	113	Guyana	1952	22	All Ages	3	Both	0.290238	0.290238	0.290238
sdi	114	Haiti	1952	22	All Ages	3	Both	0.188646	0.188646	0.188646
sdi	115	Jamaica	1952	22	All Ages	3	Both	0.362994	0.362994	0.362994
sdi	116	Saint Lucia	1952	22	All Ages	3	Both	0.280052	0.280052	0.280052
sdi	117	Saint Vincent and the Grenadines	1952	22	All Ages	3	Both	0.241101	0.241101	0.241101
sdi	118	Suriname	1952	22	All Ages	3	Both	0.282034	0.282034	0.282034
sdi	119	Trinidad and Tobago	1952	22	All Ages	3	Both	0.394695	0.394695	0.394695
sdi	120	Andean Latin America	1952	22	All Ages	3	Both	0.296869	0.296869	0.296869
sdi	121	Bolivia (Plurinational State of)	1952	22	All Ages	3	Both	0.253836	0.253836	0.253836
sdi	122	Ecuador	1952	22	All Ages	3	Both	0.328741	0.328741	0.328741
sdi	123	Peru	1952	22	All Ages	3	Both	0.296501	0.296501	0.296501
sdi	124	Central Latin America	1952	22	All Ages	3	Both	0.283463	0.283463	0.283463
sdi	125	Colombia	1952	22	All Ages	3	Both	0.277094	0.277094	0.277094
sdi	126	Costa Rica	1952	22	All Ages	3	Both	0.316046	0.316046	0.316046
sdi	127	El Salvador	1952	22	All Ages	3	Both	0.196382	0.196382	0.196382
sdi	128	Guatemala	1952	22	All Ages	3	Both	0.207577	0.207577	0.207577
sdi	129	Honduras	1952	22	All Ages	3	Both	0.187213	0.187213	0.187213
sdi	130	Mexico	1952	22	All Ages	3	Both	0.292509	0.292509	0.292509
sdi	131	Nicaragua	1952	22	All Ages	3	Both	0.216432	0.216432	0.216432
sdi	132	Panama	1952	22	All Ages	3	Both	0.321302	0.321302	0.321302
sdi	133	Venezuela (Bolivarian Republic of)	1952	22	All Ages	3	Both	0.323997	0.323997	0.323997
sdi	134	Tropical Latin America	1952	22	All Ages	3	Both	0.261503	0.261503	0.261503
sdi	135	Brazil	1952	22	All Ages	3	Both	0.260498	0.260498	0.260498
sdi	136	Paraguay	1952	22	All Ages	3	Both	0.300412	0.300412	0.300412
sdi	137	North Africa and Middle East	1952	22	All Ages	3	Both	0.200315	0.200315	0.200315
sdi	138	North Africa and Middle East	1952	22	All Ages	3	Both	0.200315	0.200315	0.200315
sdi	139	Algeria	1952	22	All Ages	3	Both	0.147796	0.147796	0.147796
sdi	140	Bahrain	1952	22	All Ages	3	Both	0.24276	0.24276	0.24276
sdi	141	Egypt	1952	22	All Ages	3	Both	0.236535	0.236535	0.236535
sdi	142	Iran (Islamic Republic of)	1952	22	All Ages	3	Both	0.174925	0.174925	0.174925
sdi	143	Iraq	1952	22	All Ages	3	Both	0.166523	0.166523	0.166523
sdi	144	Jordan	1952	22	All Ages	3	Both	0.126453	0.126453	0.126453
sdi	145	Kuwait	1952	22	All Ages	3	Both	0.334686	0.334686	0.334686
sdi	146	Lebanon	1952	22	All Ages	3	Both	0.2938	0.2938	0.2938
sdi	147	Libya	1952	22	All Ages	3	Both	0.16033	0.16033	0.16033
sdi	148	Morocco	1952	22	All Ages	3	Both	0.105029	0.105029	0.105029
sdi	149	Palestine	1952	22	All Ages	3	Both	0.1504	0.1504	0.1504
sdi	150	Oman	1952	22	All Ages	3	Both	0.136008	0.136008	0.136008
sdi	151	Qatar	1952	22	All Ages	3	Both	0.276728	0.276728	0.276728
sdi	152	Saudi Arabia	1952	22	All Ages	3	Both	0.214391	0.214391	0.214391
sdi	153	Syrian Arab Republic	1952	22	All Ages	3	Both	0.164853	0.164853	0.164853
sdi	154	Tunisia	1952	22	All Ages	3	Both	0.160512	0.160512	0.160512
sdi	155	Türkiye	1952	22	All Ages	3	Both	0.252623	0.252623	0.252623
sdi	156	United Arab Emirates	1952	22	All Ages	3	Both	0.205763	0.205763	0.205763
sdi	157	Yemen	1952	22	All Ages	3	Both	0.0873751	0.0873751	0.0873751
sdi	158	South Asia	1952	22	All Ages	3	Both	0.186538	0.186538	0.186538
sdi	159	South Asia	1952	22	All Ages	3	Both	0.186538	0.186538	0.186538
sdi	160	Afghanistan	1952	22	All Ages	3	Both	0.11675	0.11675	0.11675
sdi	161	Bangladesh	1952	22	All Ages	3	Both	0.104586	0.104586	0.104586
sdi	162	Bhutan	1952	22	All Ages	3	Both	0.0556605	0.0556605	0.0556605
sdi	163	India	1952	22	All Ages	3	Both	0.19467	0.19467	0.19467
sdi	164	Nepal	1952	22	All Ages	3	Both	0.101698	0.101698	0.101698
sdi	165	Pakistan	1952	22	All Ages	3	Both	0.156256	0.156256	0.156256
sdi	166	Sub-Saharan Africa	1952	22	All Ages	3	Both	0.16138	0.16138	0.16138
sdi	167	Central Sub-Saharan Africa	1952	22	All Ages	3	Both	0.158438	0.158438	0.158438
sdi	168	Angola	1952	22	All Ages	3	Both	0.137399	0.137399	0.137399
sdi	169	Central African Republic	1952	22	All Ages	3	Both	0.110239	0.110239	0.110239
sdi	170	Congo	1952	22	All Ages	3	Both	0.172225	0.172225	0.172225
sdi	171	Democratic Republic of the Congo	1952	22	All Ages	3	Both	0.155475	0.155475	0.155475
sdi	172	Equatorial Guinea	1952	22	All Ages	3	Both	0.110561	0.110561	0.110561
sdi	173	Gabon	1952	22	All Ages	3	Both	0.17016	0.17016	0.17016
sdi	174	Eastern Sub-Saharan Africa	1952	22	All Ages	3	Both	0.121812	0.121812	0.121812
sdi	175	Burundi	1952	22	All Ages	3	Both	0.104696	0.104696	0.104696
sdi	176	Comoros	1952	22	All Ages	3	Both	0.124358	0.124358	0.124358
sdi	177	Djibouti	1952	22	All Ages	3	Both	0.169892	0.169892	0.169892
sdi	178	Eritrea	1952	22	All Ages	3	Both	0.0720888	0.0720888	0.0720888
sdi	179	Ethiopia	1952	22	All Ages	3	Both	0.0595186	0.0595186	0.0595186
sdi	180	Kenya	1952	22	All Ages	3	Both	0.129201	0.129201	0.129201
sdi	181	Madagascar	1952	22	All Ages	3	Both	0.141164	0.141164	0.141164
sdi	182	Malawi	1952	22	All Ages	3	Both	0.141625	0.141625	0.141625
sdi	183	Mauritius	1952	22	All Ages	3	Both	0.304094	0.304094	0.304094
sdi	184	Mozambique	1952	22	All Ages	3	Both	0.0955468	0.0955468	0.0955468
sdi	185	Rwanda	1952	22	All Ages	3	Both	0.130969	0.130969	0.130969
sdi	186	Seychelles	1952	22	All Ages	3	Both	0.375293	0.375293	0.375293
sdi	187	Somalia	1952	22	All Ages	3	Both	0.061591	0.061591	0.061591
sdi	189	United Republic of Tanzania	1952	22	All Ages	3	Both	0.108548	0.108548	0.108548
sdi	190	Uganda	1952	22	All Ages	3	Both	0.103238	0.103238	0.103238
sdi	191	Zambia	1952	22	All Ages	3	Both	0.138695	0.138695	0.138695
sdi	192	Southern Sub-Saharan Africa	1952	22	All Ages	3	Both	0.300633	0.300633	0.300633
sdi	193	Botswana	1952	22	All Ages	3	Both	0.139426	0.139426	0.139426
sdi	194	Lesotho	1952	22	All Ages	3	Both	0.164079	0.164079	0.164079
sdi	195	Namibia	1952	22	All Ages	3	Both	0.222177	0.222177	0.222177
sdi	196	South Africa	1952	22	All Ages	3	Both	0.3313	0.3313	0.3313
sdi	197	Eswatini	1952	22	All Ages	3	Both	0.147083	0.147083	0.147083
sdi	198	Zimbabwe	1952	22	All Ages	3	Both	0.18704	0.18704	0.18704
sdi	199	Western Sub-Saharan Africa	1952	22	All Ages	3	Both	0.14429	0.14429	0.14429
sdi	200	Benin	1952	22	All Ages	3	Both	0.110065	0.110065	0.110065
sdi	201	Burkina Faso	1952	22	All Ages	3	Both	0.0568748	0.0568748	0.0568748
sdi	202	Cameroon	1952	22	All Ages	3	Both	0.140572	0.140572	0.140572
sdi	203	Cabo Verde	1952	22	All Ages	3	Both	0.135061	0.135061	0.135061
sdi	204	Chad	1952	22	All Ages	3	Both	0.0591431	0.0591431	0.0591431
sdi	205	Côte d'Ivoire	1952	22	All Ages	3	Both	0.120496	0.120496	0.120496
sdi	206	Gambia	1952	22	All Ages	3	Both	0.12307	0.12307	0.12307
sdi	207	Ghana	1952	22	All Ages	3	Both	0.247043	0.247043	0.247043
sdi	208	Guinea	1952	22	All Ages	3	Both	0.0622022	0.0622022	0.0622022
sdi	209	Guinea-Bissau	1952	22	All Ages	3	Both	0.0692668	0.0692668	0.0692668
sdi	210	Liberia	1952	22	All Ages	3	Both	0.147304	0.147304	0.147304
sdi	211	Mali	1952	22	All Ages	3	Both	0.0606224	0.0606224	0.0606224
sdi	212	Mauritania	1952	22	All Ages	3	Both	0.184335	0.184335	0.184335
sdi	213	Niger	1952	22	All Ages	3	Both	0.0465069	0.0465069	0.0465069
sdi	214	Nigeria	1952	22	All Ages	3	Both	0.156955	0.156955	0.156955
sdi	215	Sao Tome and Principe	1952	22	All Ages	3	Both	0.182201	0.182201	0.182201
sdi	216	Senegal	1952	22	All Ages	3	Both	0.10708	0.10708	0.10708
sdi	217	Sierra Leone	1952	22	All Ages	3	Both	0.119132	0.119132	0.119132
sdi	218	Togo	1952	22	All Ages	3	Both	0.10749	0.10749	0.10749
sdi	298	American Samoa	1952	22	All Ages	3	Both	0.497417	0.497417	0.497417
sdi	305	Bermuda	1952	22	All Ages	3	Both	0.432121	0.432121	0.432121
sdi	320	Cook Islands	1952	22	All Ages	3	Both	0.343696	0.343696	0.343696
sdi	349	Greenland	1952	22	All Ages	3	Both	0.559959	0.559959	0.559959
sdi	351	Guam	1952	22	All Ages	3	Both	0.550163	0.550163	0.550163
sdi	367	Monaco	1952	22	All Ages	3	Both	0.69549	0.69549	0.69549
sdi	369	Nauru	1952	22	All Ages	3	Both	0.406624	0.406624	0.406624
sdi	374	Niue	1952	22	All Ages	3	Both	0.347745	0.347745	0.347745
sdi	376	Northern Mariana Islands	1952	22	All Ages	3	Both	0.459672	0.459672	0.459672
sdi	380	Palau	1952	22	All Ages	3	Both	0.435174	0.435174	0.435174
sdi	385	Puerto Rico	1952	22	All Ages	3	Both	0.414434	0.414434	0.414434
sdi	393	Saint Kitts and Nevis	1952	22	All Ages	3	Both	0.31677	0.31677	0.31677
sdi	396	San Marino	1952	22	All Ages	3	Both	0.651386	0.651386	0.651386
sdi	413	Tokelau	1952	22	All Ages	3	Both	0.304036	0.304036	0.304036
sdi	416	Tuvalu	1952	22	All Ages	3	Both	0.269841	0.269841	0.269841
sdi	422	United States Virgin Islands	1952	22	All Ages	3	Both	0.441282	0.441282	0.441282
sdi	433	Northern Ireland	1952	22	All Ages	3	Both	0.495717	0.495717	0.495717
sdi	434	Scotland	1952	22	All Ages	3	Both	0.582981	0.582981	0.582981
sdi	435	South Sudan	1952	22	All Ages	3	Both	0.133675	0.133675	0.133675
sdi	482	Eastern Cape	1952	22	All Ages	3	Both	0.275566	0.275566	0.275566
sdi	483	Free State	1952	22	All Ages	3	Both	0.315392	0.315392	0.315392
sdi	484	Gauteng	1952	22	All Ages	3	Both	0.454888	0.454888	0.454888
sdi	485	KwaZulu-Natal	1952	22	All Ages	3	Both	0.282711	0.282711	0.282711
sdi	486	Limpopo	1952	22	All Ages	3	Both	0.199038	0.199038	0.199038
sdi	487	Mpumalanga	1952	22	All Ages	3	Both	0.221738	0.221738	0.221738
sdi	488	North-West	1952	22	All Ages	3	Both	0.277333	0.277333	0.277333
sdi	489	Northern Cape	1952	22	All Ages	3	Both	0.332072	0.332072	0.332072
sdi	490	Western Cape	1952	22	All Ages	3	Both	0.469362	0.469362	0.469362
sdi	522	Sudan	1952	22	All Ages	3	Both	0.139382	0.139382	0.139382
sdi	523	Alabama	1952	22	All Ages	3	Both	0.543074	0.543074	0.543074
sdi	524	Alaska	1952	22	All Ages	3	Both	0.582312	0.582312	0.582312
sdi	525	Arizona	1952	22	All Ages	3	Both	0.596587	0.596587	0.596587
sdi	526	Arkansas	1952	22	All Ages	3	Both	0.53646	0.53646	0.53646
sdi	527	California	1952	22	All Ages	3	Both	0.644025	0.644025	0.644025
sdi	528	Colorado	1952	22	All Ages	3	Both	0.633985	0.633985	0.633985
sdi	529	Connecticut	1952	22	All Ages	3	Both	0.655721	0.655721	0.655721
sdi	530	Delaware	1952	22	All Ages	3	Both	0.622386	0.622386	0.622386
sdi	531	District of Columbia	1952	22	All Ages	3	Both	0.650148	0.650148	0.650148
sdi	532	Florida	1952	22	All Ages	3	Both	0.602718	0.602718	0.602718
sdi	533	Georgia	1952	22	All Ages	3	Both	0.537851	0.537851	0.537851
sdi	534	Hawaii	1952	22	All Ages	3	Both	0.607053	0.607053	0.607053
sdi	535	Idaho	1952	22	All Ages	3	Both	0.586516	0.586516	0.586516
sdi	536	Illinois	1952	22	All Ages	3	Both	0.622587	0.622587	0.622587
sdi	537	Indiana	1952	22	All Ages	3	Both	0.600286	0.600286	0.600286
sdi	538	Iowa	1952	22	All Ages	3	Both	0.617549	0.617549	0.617549
sdi	539	Kansas	1952	22	All Ages	3	Both	0.620148	0.620148	0.620148
sdi	540	Kentucky	1952	22	All Ages	3	Both	0.544706	0.544706	0.544706
sdi	541	Louisiana	1952	22	All Ages	3	Both	0.536018	0.536018	0.536018
sdi	542	Maine	1952	22	All Ages	3	Both	0.585112	0.585112	0.585112
sdi	543	Maryland	1952	22	All Ages	3	Both	0.62759	0.62759	0.62759
sdi	544	Massachusetts	1952	22	All Ages	3	Both	0.662074	0.662074	0.662074
sdi	545	Michigan	1952	22	All Ages	3	Both	0.612057	0.612057	0.612057
sdi	546	Minnesota	1952	22	All Ages	3	Both	0.627786	0.627786	0.627786
sdi	547	Mississippi	1952	22	All Ages	3	Both	0.506653	0.506653	0.506653
sdi	548	Missouri	1952	22	All Ages	3	Both	0.596242	0.596242	0.596242
sdi	549	Montana	1952	22	All Ages	3	Both	0.61629	0.61629	0.61629
sdi	550	Nebraska	1952	22	All Ages	3	Both	0.623679	0.623679	0.623679
sdi	551	Nevada	1952	22	All Ages	3	Both	0.606484	0.606484	0.606484
sdi	552	New Hampshire	1952	22	All Ages	3	Both	0.611225	0.611225	0.611225
sdi	553	New Jersey	1952	22	All Ages	3	Both	0.646616	0.646616	0.646616
sdi	554	New Mexico	1952	22	All Ages	3	Both	0.566135	0.566135	0.566135
sdi	555	New York	1952	22	All Ages	3	Both	0.640648	0.640648	0.640648
sdi	556	North Carolina	1952	22	All Ages	3	Both	0.554578	0.554578	0.554578
sdi	557	North Dakota	1952	22	All Ages	3	Both	0.580356	0.580356	0.580356
sdi	558	Ohio	1952	22	All Ages	3	Both	0.60774	0.60774	0.60774
sdi	559	Oklahoma	1952	22	All Ages	3	Both	0.577537	0.577537	0.577537
sdi	560	Oregon	1952	22	All Ages	3	Both	0.634516	0.634516	0.634516
sdi	561	Pennsylvania	1952	22	All Ages	3	Both	0.622708	0.622708	0.622708
sdi	562	Rhode Island	1952	22	All Ages	3	Both	0.616489	0.616489	0.616489
sdi	563	South Carolina	1952	22	All Ages	3	Both	0.54071	0.54071	0.54071
sdi	564	South Dakota	1952	22	All Ages	3	Both	0.592137	0.592137	0.592137
sdi	565	Tennessee	1952	22	All Ages	3	Both	0.549077	0.549077	0.549077
sdi	566	Texas	1952	22	All Ages	3	Both	0.568436	0.568436	0.568436
sdi	567	Utah	1952	22	All Ages	3	Both	0.617999	0.617999	0.617999
sdi	568	Vermont	1952	22	All Ages	3	Both	0.602295	0.602295	0.602295
sdi	569	Virginia	1952	22	All Ages	3	Both	0.59749	0.59749	0.59749
sdi	570	Washington	1952	22	All Ages	3	Both	0.635988	0.635988	0.635988
sdi	571	West Virginia	1952	22	All Ages	3	Both	0.559799	0.559799	0.559799
sdi	572	Wisconsin	1952	22	All Ages	3	Both	0.623224	0.623224	0.623224
sdi	573	Wyoming	1952	22	All Ages	3	Both	0.60064	0.60064	0.60064
sdi	4618	North East England	1952	22	All Ages	3	Both	0.54944	0.54944	0.54944
sdi	4619	North West England	1952	22	All Ages	3	Both	0.57338	0.57338	0.57338
sdi	4620	Yorkshire and the Humber	1952	22	All Ages	3	Both	0.557268	0.557268	0.557268
sdi	4621	East Midlands	1952	22	All Ages	3	Both	0.558137	0.558137	0.558137
sdi	4622	West Midlands	1952	22	All Ages	3	Both	0.552921	0.552921	0.552921
sdi	4623	East of England	1952	22	All Ages	3	Both	0.586096	0.586096	0.586096
sdi	4624	Greater London	1952	22	All Ages	3	Both	0.626893	0.626893	0.626893
sdi	4625	South East England	1952	22	All Ages	3	Both	0.641325	0.641325	0.641325
sdi	4626	South West England	1952	22	All Ages	3	Both	0.610379	0.610379	0.610379
sdi	4636	Wales	1952	22	All Ages	3	Both	0.563584	0.563584	0.563584
sdi	4643	Aguascalientes	1952	22	All Ages	3	Both	0.283106	0.283106	0.283106
sdi	4644	Baja California	1952	22	All Ages	3	Both	0.343336	0.343336	0.343336
sdi	4645	Baja California Sur	1952	22	All Ages	3	Both	0.31449	0.31449	0.31449
sdi	4646	Campeche	1952	22	All Ages	3	Both	0.285503	0.285503	0.285503
sdi	4647	Coahuila	1952	22	All Ages	3	Both	0.308485	0.308485	0.308485
sdi	4648	Colima	1952	22	All Ages	3	Both	0.272698	0.272698	0.272698
sdi	4649	Chiapas	1952	22	All Ages	3	Both	0.238068	0.238068	0.238068
sdi	4650	Chihuahua	1952	22	All Ages	3	Both	0.305794	0.305794	0.305794
sdi	4651	Mexico City	1952	22	All Ages	3	Both	0.407132	0.407132	0.407132
sdi	4652	Durango	1952	22	All Ages	3	Both	0.261865	0.261865	0.261865
sdi	4653	Guanajuato	1952	22	All Ages	3	Both	0.236864	0.236864	0.236864
sdi	4654	Guerrero	1952	22	All Ages	3	Both	0.216973	0.216973	0.216973
sdi	4655	Hidalgo	1952	22	All Ages	3	Both	0.239764	0.239764	0.239764
sdi	4656	Jalisco	1952	22	All Ages	3	Both	0.296505	0.296505	0.296505
sdi	4657	México	1952	22	All Ages	3	Both	0.286477	0.286477	0.286477
sdi	4658	Michoacán de Ocampo	1952	22	All Ages	3	Both	0.2393	0.2393	0.2393
sdi	4659	Morelos	1952	22	All Ages	3	Both	0.292582	0.292582	0.292582
sdi	4660	Nayarit	1952	22	All Ages	3	Both	0.243782	0.243782	0.243782
sdi	4661	Nuevo León	1952	22	All Ages	3	Both	0.327792	0.327792	0.327792
sdi	4662	Oaxaca	1952	22	All Ages	3	Both	0.235581	0.235581	0.235581
sdi	4663	Puebla	1952	22	All Ages	3	Both	0.257746	0.257746	0.257746
sdi	4664	Querétaro	1952	22	All Ages	3	Both	0.263544	0.263544	0.263544
sdi	4665	Quintana Roo	1952	22	All Ages	3	Both	0.259566	0.259566	0.259566
sdi	4666	San Luis Potosí	1952	22	All Ages	3	Both	0.253124	0.253124	0.253124
sdi	4667	Sinaloa	1952	22	All Ages	3	Both	0.269813	0.269813	0.269813
sdi	4668	Sonora	1952	22	All Ages	3	Both	0.316822	0.316822	0.316822
sdi	4669	Tabasco	1952	22	All Ages	3	Both	0.243768	0.243768	0.243768
sdi	4670	Tamaulipas	1952	22	All Ages	3	Both	0.311104	0.311104	0.311104
sdi	4671	Tlaxcala	1952	22	All Ages	3	Both	0.238404	0.238404	0.238404
sdi	4672	Veracruz de Ignacio de la Llave	1952	22	All Ages	3	Both	0.274791	0.274791	0.274791
sdi	4673	Yucatán	1952	22	All Ages	3	Both	0.300691	0.300691	0.300691
sdi	4674	Zacatecas	1952	22	All Ages	3	Both	0.243458	0.243458	0.243458
sdi	4709	Aceh	1952	22	All Ages	3	Both	0.226717	0.226717	0.226717
sdi	4710	North Sumatra	1952	22	All Ages	3	Both	0.218185	0.218185	0.218185
sdi	4711	West Sumatra	1952	22	All Ages	3	Both	0.213063	0.213063	0.213063
sdi	4712	Riau	1952	22	All Ages	3	Both	0.244204	0.244204	0.244204
sdi	4713	Jambi	1952	22	All Ages	3	Both	0.180687	0.180687	0.180687
sdi	4714	South Sumatra	1952	22	All Ages	3	Both	0.214316	0.214316	0.214316
sdi	4715	Bengkulu	1952	22	All Ages	3	Both	0.165744	0.165744	0.165744
sdi	4716	Lampung	1952	22	All Ages	3	Both	0.163134	0.163134	0.163134
sdi	4717	Bangka-Belitung Islands	1952	22	All Ages	3	Both	0.236517	0.236517	0.236517
sdi	4718	Riau Islands	1952	22	All Ages	3	Both	0.319876	0.319876	0.319876
sdi	4719	North Kalimantan	1952	22	All Ages	3	Both	0.331936	0.331936	0.331936
sdi	4720	Jakarta	1952	22	All Ages	3	Both	0.315467	0.315467	0.315467
sdi	4721	West Java	1952	22	All Ages	3	Both	0.202808	0.202808	0.202808
sdi	4722	Central Java	1952	22	All Ages	3	Both	0.184366	0.184366	0.184366
sdi	4723	Yogyakarta	1952	22	All Ages	3	Both	0.180684	0.180684	0.180684
sdi	4724	East Java	1952	22	All Ages	3	Both	0.191863	0.191863	0.191863
sdi	4725	Banten	1952	22	All Ages	3	Both	0.229436	0.229436	0.229436
sdi	4726	Bali	1952	22	All Ages	3	Both	0.181256	0.181256	0.181256
sdi	4727	West Nusa Tenggara	1952	22	All Ages	3	Both	0.120268	0.120268	0.120268
sdi	4728	East Nusa Tenggara	1952	22	All Ages	3	Both	0.14964	0.14964	0.14964
sdi	4729	West Kalimantan	1952	22	All Ages	3	Both	0.153725	0.153725	0.153725
sdi	4730	Central Kalimantan	1952	22	All Ages	3	Both	0.221545	0.221545	0.221545
sdi	4731	South Kalimantan	1952	22	All Ages	3	Both	0.186839	0.186839	0.186839
sdi	4732	East Kalimantan	1952	22	All Ages	3	Both	0.251653	0.251653	0.251653
sdi	4733	North Sulawesi	1952	22	All Ages	3	Both	0.216068	0.216068	0.216068
sdi	4734	Central Sulawesi	1952	22	All Ages	3	Both	0.171907	0.171907	0.171907
sdi	4735	South Sulawesi	1952	22	All Ages	3	Both	0.162291	0.162291	0.162291
sdi	4736	Southeast Sulawesi	1952	22	All Ages	3	Both	0.136747	0.136747	0.136747
sdi	4737	Gorontalo	1952	22	All Ages	3	Both	0.179669	0.179669	0.179669
sdi	4738	West Sulawesi	1952	22	All Ages	3	Both	0.187914	0.187914	0.187914
sdi	4739	Maluku	1952	22	All Ages	3	Both	0.246594	0.246594	0.246594
sdi	4740	North Maluku	1952	22	All Ages	3	Both	0.167869	0.167869	0.167869
sdi	4741	West Papua	1952	22	All Ages	3	Both	0.255853	0.255853	0.255853
sdi	4742	Papua	1952	22	All Ages	3	Both	0.259791	0.259791	0.259791
sdi	4749	England	1952	22	All Ages	3	Both	0.594096	0.594096	0.594096
sdi	4750	Acre	1952	22	All Ages	3	Both	0.156523	0.156523	0.156523
sdi	4751	Alagoas	1952	22	All Ages	3	Both	0.158639	0.158639	0.158639
sdi	4752	Amazonas	1952	22	All Ages	3	Both	0.217082	0.217082	0.217082
sdi	4753	Amapá	1952	22	All Ages	3	Both	0.215394	0.215394	0.215394
sdi	4754	Bahia	1952	22	All Ages	3	Both	0.179387	0.179387	0.179387
sdi	4755	Ceará	1952	22	All Ages	3	Both	0.180946	0.180946	0.180946
sdi	4756	Distrito Federal	1952	22	All Ages	3	Both	0.355453	0.355453	0.355453
sdi	4757	Espírito Santo	1952	22	All Ages	3	Both	0.225924	0.225924	0.225924
sdi	4758	Goiás	1952	22	All Ages	3	Both	0.176256	0.176256	0.176256
sdi	4759	Maranhão	1952	22	All Ages	3	Both	0.140043	0.140043	0.140043
sdi	4760	Minas Gerais	1952	22	All Ages	3	Both	0.241364	0.241364	0.241364
sdi	4761	Mato Grosso do Sul	1952	22	All Ages	3	Both	0.237577	0.237577	0.237577
sdi	4762	Mato Grosso	1952	22	All Ages	3	Both	0.247265	0.247265	0.247265
sdi	4763	Pará	1952	22	All Ages	3	Both	0.20829	0.20829	0.20829
sdi	4764	Paraíba	1952	22	All Ages	3	Both	0.182435	0.182435	0.182435
sdi	4765	Paraná	1952	22	All Ages	3	Both	0.255186	0.255186	0.255186
sdi	4766	Pernambuco	1952	22	All Ages	3	Both	0.188675	0.188675	0.188675
sdi	4767	Piaui	1952	22	All Ages	3	Both	0.137779	0.137779	0.137779
sdi	4768	Rio de Janeiro	1952	22	All Ages	3	Both	0.359244	0.359244	0.359244
sdi	4769	Rio Grande do Norte	1952	22	All Ages	3	Both	0.185585	0.185585	0.185585
sdi	4770	Rondônia	1952	22	All Ages	3	Both	0.218891	0.218891	0.218891
sdi	4771	Roraima	1952	22	All Ages	3	Both	0.240456	0.240456	0.240456
sdi	4772	Rio Grande do Sul	1952	22	All Ages	3	Both	0.312953	0.312953	0.312953
sdi	4773	Santa Catarina	1952	22	All Ages	3	Both	0.281736	0.281736	0.281736
sdi	4774	Sergipe	1952	22	All Ages	3	Both	0.186594	0.186594	0.186594
sdi	4775	São Paulo	1952	22	All Ages	3	Both	0.334876	0.334876	0.334876
sdi	4776	Tocantins	1952	22	All Ages	3	Both	0.160889	0.160889	0.160889
sdi	4841	Andhra Pradesh	1952	22	All Ages	3	Both	0.178304	0.178304	0.178304
sdi	4842	Arunachal Pradesh	1952	22	All Ages	3	Both	0.14051	0.14051	0.14051
sdi	4843	Assam	1952	22	All Ages	3	Both	0.17557	0.17557	0.17557
sdi	4844	Bihar	1952	22	All Ages	3	Both	0.160476	0.160476	0.160476
sdi	4846	Chhattisgarh	1952	22	All Ages	3	Both	0.15041	0.15041	0.15041
sdi	4849	Delhi	1952	22	All Ages	3	Both	0.341457	0.341457	0.341457
sdi	4850	Goa	1952	22	All Ages	3	Both	0.310703	0.310703	0.310703
sdi	4851	Gujarat	1952	22	All Ages	3	Both	0.210589	0.210589	0.210589
sdi	4852	Haryana	1952	22	All Ages	3	Both	0.190969	0.190969	0.190969
sdi	4853	Himachal Pradesh	1952	22	All Ages	3	Both	0.168716	0.168716	0.168716
sdi	4854	Jammu & Kashmir and Ladakh	1952	22	All Ages	3	Both	0.185565	0.185565	0.185565
sdi	4855	Jharkhand	1952	22	All Ages	3	Both	0.161136	0.161136	0.161136
sdi	4856	Karnataka	1952	22	All Ages	3	Both	0.208576	0.208576	0.208576
sdi	4857	Kerala	1952	22	All Ages	3	Both	0.254399	0.254399	0.254399
sdi	4859	Madhya Pradesh	1952	22	All Ages	3	Both	0.143731	0.143731	0.143731
sdi	4860	Maharashtra	1952	22	All Ages	3	Both	0.243389	0.243389	0.243389
sdi	4861	Manipur	1952	22	All Ages	3	Both	0.177966	0.177966	0.177966
sdi	4862	Meghalaya	1952	22	All Ages	3	Both	0.192167	0.192167	0.192167
sdi	4863	Mizoram	1952	22	All Ages	3	Both	0.213573	0.213573	0.213573
sdi	4864	Nagaland	1952	22	All Ages	3	Both	0.202551	0.202551	0.202551
sdi	4865	Odisha	1952	22	All Ages	3	Both	0.155981	0.155981	0.155981
sdi	4867	Punjab	1952	22	All Ages	3	Both	0.232757	0.232757	0.232757
sdi	4868	Rajasthan	1952	22	All Ages	3	Both	0.155015	0.155015	0.155015
sdi	4869	Sikkim	1952	22	All Ages	3	Both	0.156424	0.156424	0.156424
sdi	4870	Tamil Nadu	1952	22	All Ages	3	Both	0.220261	0.220261	0.220261
sdi	4871	Telangana	1952	22	All Ages	3	Both	0.149614	0.149614	0.149614
sdi	4872	Tripura	1952	22	All Ages	3	Both	0.20767	0.20767	0.20767
sdi	4873	Uttar Pradesh	1952	22	All Ages	3	Both	0.162204	0.162204	0.162204
sdi	4874	Uttarakhand	1952	22	All Ages	3	Both	0.204963	0.204963	0.204963
sdi	4875	West Bengal	1952	22	All Ages	3	Both	0.219473	0.219473	0.219473
sdi	4910	Oslo	1952	22	All Ages	3	Both	0.711743	0.711743	0.711743
sdi	4920	Rogaland	1952	22	All Ages	3	Both	0.645722	0.645722	0.645722
sdi	4923	Møre og Romsdal	1952	22	All Ages	3	Both	0.629759	0.629759	0.629759
sdi	4926	Nordland	1952	22	All Ages	3	Both	0.616749	0.616749	0.616749
sdi	4940	Sweden except Stockholm	1952	22	All Ages	3	Both	0.630994	0.630994	0.630994
sdi	4944	Stockholm	1952	22	All Ages	3	Both	0.709702	0.709702	0.709702
sdi	35424	Hokkaidō	1952	22	All Ages	3	Both	0.559705	0.559705	0.559705
sdi	35425	Aomori	1952	22	All Ages	3	Both	0.50449	0.50449	0.50449
sdi	35426	Iwate	1952	22	All Ages	3	Both	0.50611	0.50611	0.50611
sdi	35427	Miyagi	1952	22	All Ages	3	Both	0.542526	0.542526	0.542526
sdi	35428	Akita	1952	22	All Ages	3	Both	0.528565	0.528565	0.528565
sdi	35429	Yamagata	1952	22	All Ages	3	Both	0.518344	0.518344	0.518344
sdi	35430	Fukushima	1952	22	All Ages	3	Both	0.519917	0.519917	0.519917
sdi	35431	Ibaraki	1952	22	All Ages	3	Both	0.529334	0.529334	0.529334
sdi	35432	Tochigi	1952	22	All Ages	3	Both	0.543397	0.543397	0.543397
sdi	35433	Gunma	1952	22	All Ages	3	Both	0.536917	0.536917	0.536917
sdi	35434	Saitama	1952	22	All Ages	3	Both	0.544091	0.544091	0.544091
sdi	35435	Chiba	1952	22	All Ages	3	Both	0.54665	0.54665	0.54665
sdi	35436	Tōkyō	1952	22	All Ages	3	Both	0.665086	0.665086	0.665086
sdi	35437	Kanagawa	1952	22	All Ages	3	Both	0.605115	0.605115	0.605115
sdi	35438	Niigata	1952	22	All Ages	3	Both	0.529846	0.529846	0.529846
sdi	35439	Toyama	1952	22	All Ages	3	Both	0.548001	0.548001	0.548001
sdi	35440	Ishikawa	1952	22	All Ages	3	Both	0.537561	0.537561	0.537561
sdi	35441	Fukui	1952	22	All Ages	3	Both	0.535063	0.535063	0.535063
sdi	35442	Yamanashi	1952	22	All Ages	3	Both	0.539982	0.539982	0.539982
sdi	35443	Nagano	1952	22	All Ages	3	Both	0.543817	0.543817	0.543817
sdi	35444	Gifu	1952	22	All Ages	3	Both	0.545087	0.545087	0.545087
sdi	35445	Shizuoka	1952	22	All Ages	3	Both	0.557974	0.557974	0.557974
sdi	35446	Aichi	1952	22	All Ages	3	Both	0.574377	0.574377	0.574377
sdi	35447	Mie	1952	22	All Ages	3	Both	0.545925	0.545925	0.545925
sdi	35448	Shiga	1952	22	All Ages	3	Both	0.560693	0.560693	0.560693
sdi	35449	Kyōto	1952	22	All Ages	3	Both	0.587126	0.587126	0.587126
sdi	35450	Ōsaka	1952	22	All Ages	3	Both	0.600586	0.600586	0.600586
sdi	35451	Hyōgo	1952	22	All Ages	3	Both	0.590591	0.590591	0.590591
sdi	35452	Nara	1952	22	All Ages	3	Both	0.572414	0.572414	0.572414
sdi	35453	Wakayama	1952	22	All Ages	3	Both	0.55357	0.55357	0.55357
sdi	35454	Tottori	1952	22	All Ages	3	Both	0.539916	0.539916	0.539916
sdi	35455	Shimane	1952	22	All Ages	3	Both	0.518247	0.518247	0.518247
sdi	35456	Okayama	1952	22	All Ages	3	Both	0.547457	0.547457	0.547457
sdi	35457	Hiroshima	1952	22	All Ages	3	Both	0.562323	0.562323	0.562323
sdi	35458	Yamaguchi	1952	22	All Ages	3	Both	0.564127	0.564127	0.564127
sdi	35459	Tokushima	1952	22	All Ages	3	Both	0.525611	0.525611	0.525611
sdi	35460	Kagawa	1952	22	All Ages	3	Both	0.55015	0.55015	0.55015
sdi	35461	Ehime	1952	22	All Ages	3	Both	0.54276	0.54276	0.54276
sdi	35462	Kōchi	1952	22	All Ages	3	Both	0.519286	0.519286	0.519286
sdi	35463	Fukuoka	1952	22	All Ages	3	Both	0.576857	0.576857	0.576857
sdi	35464	Saga	1952	22	All Ages	3	Both	0.532271	0.532271	0.532271
sdi	35465	Nagasaki	1952	22	All Ages	3	Both	0.524643	0.524643	0.524643
sdi	35466	Kumamoto	1952	22	All Ages	3	Both	0.523283	0.523283	0.523283
sdi	35467	Ōita	1952	22	All Ages	3	Both	0.538933	0.538933	0.538933
sdi	35468	Miyazaki	1952	22	All Ages	3	Both	0.513943	0.513943	0.513943
sdi	35469	Kagoshima	1952	22	All Ages	3	Both	0.514104	0.514104	0.514104
sdi	35470	Okinawa	1952	22	All Ages	3	Both	0.480855	0.480855	0.480855
sdi	35617	Baringo	1952	22	All Ages	3	Both	0.102135	0.102135	0.102135
sdi	35618	Bomet	1952	22	All Ages	3	Both	0.0785862	0.0785862	0.0785862
sdi	35619	Bungoma	1952	22	All Ages	3	Both	0.0710919	0.0710919	0.0710919
sdi	35620	Busia	1952	22	All Ages	3	Both	0.102481	0.102481	0.102481
sdi	35621	Elgeyo-Marakwet	1952	22	All Ages	3	Both	0.0764267	0.0764267	0.0764267
sdi	35622	Embu	1952	22	All Ages	3	Both	0.136736	0.136736	0.136736
sdi	35623	Garissa	1952	22	All Ages	3	Both	0.0628923	0.0628923	0.0628923
sdi	35624	Homa Bay	1952	22	All Ages	3	Both	0.101575	0.101575	0.101575
sdi	35625	Isiolo	1952	22	All Ages	3	Both	0.0929573	0.0929573	0.0929573
sdi	35626	Kajiado	1952	22	All Ages	3	Both	0.0879306	0.0879306	0.0879306
sdi	35627	Kakamega	1952	22	All Ages	3	Both	0.0801788	0.0801788	0.0801788
sdi	35628	Kericho	1952	22	All Ages	3	Both	0.100496	0.100496	0.100496
sdi	35629	Kiambu	1952	22	All Ages	3	Both	0.165224	0.165224	0.165224
sdi	35630	Kilifi	1952	22	All Ages	3	Both	0.113741	0.113741	0.113741
sdi	35631	Kirinyaga	1952	22	All Ages	3	Both	0.120144	0.120144	0.120144
sdi	35632	Kisii	1952	22	All Ages	3	Both	0.0467687	0.0467687	0.0467687
sdi	35633	Kisumu	1952	22	All Ages	3	Both	0.106471	0.106471	0.106471
sdi	35634	Kitui	1952	22	All Ages	3	Both	0.0888821	0.0888821	0.0888821
sdi	35635	Kwale	1952	22	All Ages	3	Both	0.102119	0.102119	0.102119
sdi	35636	Laikipia	1952	22	All Ages	3	Both	0.132174	0.132174	0.132174
sdi	35637	Lamu	1952	22	All Ages	3	Both	0.106797	0.106797	0.106797
sdi	35638	Machakos	1952	22	All Ages	3	Both	0.149201	0.149201	0.149201
sdi	35639	Makueni	1952	22	All Ages	3	Both	0.0963973	0.0963973	0.0963973
sdi	35640	Mandera	1952	22	All Ages	3	Both	0.063102	0.063102	0.063102
sdi	35641	Marsabit	1952	22	All Ages	3	Both	0.0934779	0.0934779	0.0934779
sdi	35642	Meru	1952	22	All Ages	3	Both	0.114752	0.114752	0.114752
sdi	35643	Migori	1952	22	All Ages	3	Both	0.148947	0.148947	0.148947
sdi	35644	Mombasa	1952	22	All Ages	3	Both	0.185752	0.185752	0.185752
sdi	35645	Murang'a	1952	22	All Ages	3	Both	0.145308	0.145308	0.145308
sdi	35646	Nairobi	1952	22	All Ages	3	Both	0.25971	0.25971	0.25971
sdi	35647	Nakuru	1952	22	All Ages	3	Both	0.141109	0.141109	0.141109
sdi	35648	Nandi	1952	22	All Ages	3	Both	0.0944094	0.0944094	0.0944094
sdi	35649	Narok	1952	22	All Ages	3	Both	0.0915467	0.0915467	0.0915467
sdi	35650	Nyamira	1952	22	All Ages	3	Both	0.13303	0.13303	0.13303
sdi	35651	Nyandarua	1952	22	All Ages	3	Both	0.0938863	0.0938863	0.0938863
sdi	35652	Nyeri	1952	22	All Ages	3	Both	0.15133	0.15133	0.15133
sdi	35653	Samburu	1952	22	All Ages	3	Both	0.0969369	0.0969369	0.0969369
sdi	35654	Siaya	1952	22	All Ages	3	Both	0.0708338	0.0708338	0.0708338
sdi	35655	Taita Taveta	1952	22	All Ages	3	Both	0.128673	0.128673	0.128673
sdi	35656	Tana River	1952	22	All Ages	3	Both	0.0721197	0.0721197	0.0721197
sdi	35657	Tharaka Nithi	1952	22	All Ages	3	Both	0.10801	0.10801	0.10801
sdi	35658	Trans Nzoia	1952	22	All Ages	3	Both	0.143781	0.143781	0.143781
sdi	35659	Turkana	1952	22	All Ages	3	Both	0.0751454	0.0751454	0.0751454
sdi	35660	Uasin Gishu	1952	22	All Ages	3	Both	0.132833	0.132833	0.132833
[truncated: 51,001 more rows]
