# Supplementary material for: Thyroid cancer among children and adolescents aged 5–19 years from 1990 to 2021: a global, regional, and national perspective
Source: Front Oncol. 2026 Feb 19;16:1694476. doi: 10.3389/fonc.2026.1694476 (PMC12960148; doi:10.3389/fonc.2026.1694476)
Supplement: Supplementary Table 2 — Female-to-male ratios of the ASIR, ASPR, and ASDR of caTC in 2021. [file Table2.xlsx]

## Sheet: Sheet1
Female-to-Male Ratios of the ASIR, ASPR, and ASDR of caTC in 2021
	Incidence			Prevalence			Disability-adjusted life years (DALYs)
	Female	Male	Female/Male	Female	Male	Female/Male	Female	Male	Female/Male
	ASR per	ASR per	Incidence	ASR per	ASR per	Prevalence	ASR per	ASR per	DALYs
Regions	100000 (95% UI)	100000 (95% UI)	Ratio	100000 (95% UI)	100000 (95% UI)	Ratio	100000 (95% UI)	100000 (95% UI)	Ratio
Global	0.34(0.27-0.47)	0.15(0.12-0.18)	2.27	3.11(2.40-4.25)	1.36(1.04-1.64)	2.29	1.87(1.37-2.67)	1.19(0.88-1.46)	1.57
Socio-demographic index
High	0.25(0.23-0.29)	0.21(0.19-0.24)	1.19	2.30(2.11-2.62)	1.95(1.74-2.20)	1.18	0.52(0.46-0.62)	0.60(0.53-0.70)	0.87
High-middle	0.33(0.26-0.43)	0.23(0.17-0.30)	1.43	3.00(2.39-3.96)	2.07(1.51-2.77)	1.45	0.81(0.63-1.11)	0.91(0.67-1.17)	0.89
Middle	0.35(0.26-0.47)	0.19(0.13-0.26)	1.84	3.17(2.37-4.24)	1.76(1.20-2.32)	1.8	1.25(0.94-1.70)	1.24(0.87-1.58)	1.01
Low-middle	0.38(0.27-0.58)	0.10(0.07-0.13)	3.8	3.37(2.41-5.24)	0.85(0.62-1.10)	3.96	2.55(1.79-3.96)	1.16(0.84-1.53)	2.2
Low	0.35(0.24-0.54)	0.10(0.07-0.13)	3.5	3.10(2.15-4.80)	0.82(0.57-1.08)	3.78	2.97(2.07-4.60)	1.60(1.10-2.15)	1.86
Regions
Andean Latin America	0.32(0.21-0.49)	0.19(0.12-0.28)	1.68	2.93(1.92-4.46)	1.67(1.09-2.50)	1.75	1.41(0.98-2.02)	1.56(1.09-2.19)	0.9
Australasia	0.11(0.08-0.14)	0.18(0.12-0.25)	0.61	0.97(0.70-1.30)	1.61(1.09-2.28)	0.6	0.21(0.15-0.29)	0.48(0.36-0.63)	0.44
Caribbean	0.25(0.17-0.36)	0.10(0.07-0.14)	2.5	2.29(1.53-3.21)	0.92(0.67-1.26)	2.49	1.88(1.01-3.04)	1.20(0.78-1.86)	1.57
Central Asia	0.14(0.12-0.17)	0.07(0.05-0.08)	2	1.31(1.08-1.59)	0.59(0.48-0.73)	2.22	0.66(0.56-0.78)	0.65(0.54-0.79)	1.02
Central Europe	0.22(0.19-0.25)	0.09(0.08-0.11)	2.44	2.02(1.72-2.31)	0.86(0.71-1.03)	2.35	0.54(0.47-0.62)	0.51(0.43-0.60)	1.06
Central Latin America	0.24(0.21-0.28)	0.15(0.13-0.18)	1.6	2.21(1.90-2.59)	1.37(1.14-1.64)	1.61	1.04(0.92-1.20)	1.24(1.07-1.46)	0.84
Central Sub Saharan Africa	0.07(0.04-0.12)	0.04(0.02-0.06)	1.75	0.58(0.32-1.08)	0.33(0.20-0.53)	1.76	0.65(0.37-1.20)	0.72(0.44-1.13)	0.9
East Asia	0.32(0.23-0.49)	0.28(0.16-0.41)	1.14	2.88(2.11-4.51)	2.54(1.46-3.70)	1.13	0.81(0.58-1.26)	1.24(0.69-1.81)	0.65
Eastern Europe	0.37(0.33-0.42)	0.17(0.15-0.19)	2.18	3.38(3.04-3.81)	1.52(1.35-1.70)	2.22	0.78(0.69-0.90)	0.76(0.67-0.86)	1.03
Eastern Sub Saharan Africa	0.50(0.33-0.87)	0.14(0.09-0.20)	3.57	4.51(2.91-7.76)	1.19(0.73-1.71)	3.79	4.64(3.05-7.93)	2.44(1.47-3.47)	1.9
High-income Asia Pacific	0.30(0.26-0.38)	0.22(0.17-0.30)	1.36	2.76(2.38-3.48)	2.06(1.57-2.73)	1.34	0.61(0.51-0.79)	0.64(0.55-0.83)	0.95
High-income North America	0.23(0.22-0.25)	0.22(0.20-0.24)	1.05	2.13(2.01-2.26)	1.99(1.82-2.19)	1.07	0.47(0.43-0.53)	0.59(0.53-0.65)	0.8
North Africa and Middle East	0.43(0.33-0.59)	0.24(0.17-0.31)	1.79	3.96(3.02-5.36)	2.18(1.52-2.88)	1.82	1.12(0.86-1.55)	0.94(0.68-1.25)	1.19
Oceania	0.20(0.10-0.33)	0.16(0.09-0.26)	1.25	1.83(0.95-2.97)	1.35(0.75-2.32)	1.36	1.23(0.64-1.94)	2.42(1.29-4.09)	0.51
South Asia	0.51(0.35-0.79)	0.09(0.06-0.13)	5.67	4.58(3.16-7.12)	0.82(0.54-1.11)	5.59	3.49(2.38-5.36)	1.21(0.80-1.65)	2.88
Southeast Asia	0.31(0.21-0.44)	0.15(0.11-0.19)	2.07	2.85(1.89-3.99)	1.32(0.96-1.71)	2.16	1.09(0.78-1.48)	1.35(0.99-1.70)	0.81
Southern Latin America	0.22(0.17-0.29)	0.17(0.12-0.23)	1.29	2.00(1.51-2.61)	1.53(1.12-2.07)	1.31	0.74(0.58-0.95)	1.03(0.80-1.30)	0.72
Southern Sub Saharan Africa	0.28(0.18-0.42)	0.11(0.08-0.15)	2.55	2.54(1.64-3.75)	0.98(0.72-1.29)	2.59	2.33(1.50-3.59)	1.56(1.15-2.06)	1.49
Tropical Latin America	0.19(0.16-0.22)	0.14(0.12-0.17)	1.36	1.73(1.50-1.98)	1.29(1.09-1.52)	1.34	0.87(0.76-0.98)	1.27(1.08-1.48)	0.69
Western Europe	0.14(0.12-0.15)	0.21(0.18-0.25)	0.67	1.25(1.11-1.41)	1.96(1.67-2.30)	0.64	0.30(0.26-0.35)	0.55(0.48-0.65)	0.55
Western Sub Saharan Africa	0.04(0.03-0.06)	0.04(0.02-0.06)	1	0.37(0.24-0.57)	0.35(0.19-0.52)	1.06	0.38(0.24-0.58)	0.75(0.42-1.08)	0.51
Abbreviations: caTC= Thyroid cancer in children and adolescents, ASR= age-standardized rates
