# Supplementary material for: Thyroid cancer among children and adolescents aged 5–19 years from 1990 to 2021: a global, regional, and national perspective
Source: Front Oncol. 2026 Feb 19;16:1694476. doi: 10.3389/fonc.2026.1694476 (PMC12960148; doi:10.3389/fonc.2026.1694476)
Supplement: Supplementary Table 3 — Averaged annual percentage changes (AAPCs) of incidence among 204 countries and territories. [file Table3.xlsx]

## Sheet: Table S1
Table S3 Averaged annual percentage changes (AAPCs) of incidence among 204 countries and territories.
	location_name	Joinpoint.Model	AAPC.Index	Start.Obs	End.Obs	val	lower	upper	Statistically.Significant..0.No..1.Yes.	Test.Statistic	P.Value	AAPC
1	Afghanistan	2	Full Range	1990	2021	2.93	2.38	3.48	1	10.6	0	2.93 (2.38 - 3.48)
2	Albania	2	Full Range	1990	2021	-1.54	-3.07	0.02	0	-1.94	0.052345	-1.54 (-3.07 - 0.02)
3	Algeria	5	Full Range	1990	2021	1.56	1.2	1.92	1	8.52	0	1.56 (1.2 - 1.92)
4	American Samoa	3	Full Range	1990	2021	1.15	0.83	1.46	1	7.18	0	1.15 (0.83 - 1.46)
5	Andorra	5	Full Range	1990	2021	-0.51	-1.27	0.25	0	-1.32	0.188298	-0.51 (-1.27 - 0.25)
6	Angola	3	Full Range	1990	2021	0.89	0.28	1.52	1	2.84	0.004548	0.89 (0.28 - 1.52)
7	Antigua and Barbuda	2	Full Range	1990	2021	1.4	0.43	2.38	1	2.84	0.004559	1.4 (0.43 - 2.38)
8	Argentina	4	Full Range	1990	2021	0.73	-0.27	1.74	0	1.43	0.151451	0.73 (-0.27 - 1.74)
9	Armenia	2	Full Range	1990	2021	0.94	-0.75	2.65	0	1.09	0.276693	0.94 (-0.75 - 2.65)
10	Australia	5	Full Range	1990	2021	-0.95	-2.03	0.15	0	-1.7	0.089495	-0.95 (-2.03 - 0.15)
11	Austria	2	Full Range	1990	2021	-0.95	-1.39	-0.51	1	-4.18	2.9e-05	-0.95 (-1.39 - -0.51)
12	Azerbaijan	4	Full Range	1990	2021	0.4	-0.37	1.18	0	1.02	0.306522	0.4 (-0.37 - 1.18)
13	Bahamas	5	Full Range	1990	2021	1.9	-0.11	3.94	0	1.86	0.063574	1.9 (-0.11 - 3.94)
14	Bahrain	5	Full Range	1990	2021	0.22	-0.79	1.24	0	0.42	0.676134	0.22 (-0.79 - 1.24)
15	Bangladesh	5	Full Range	1990	2021	2.82	2.36	3.27	1	12.34	0	2.82 (2.36 - 3.27)
16	Barbados	2	Full Range	1990	2021	0.43	-1.29	2.17	0	0.48	0.628415	0.43 (-1.29 - 2.17)
17	Belarus	2	Full Range	1990	2021	-0.7	-2.44	1.08	0	-0.77	0.439484	-0.7 (-2.44 - 1.08)
18	Belgium	2	Full Range	1990	2021	-0.31	-1.02	0.4	0	-0.87	0.386009	-0.31 (-1.02 - 0.4)
19	Belize	3	Full Range	1990	2021	0.84	-0.27	1.96	0	1.48	0.13837	0.84 (-0.27 - 1.96)
20	Benin	4	Full Range	1990	2021	0.83	0.44	1.23	1	4.14	3.5e-05	0.83 (0.44 - 1.23)
21	Bermuda	5	Full Range	1990	2021	2.17	1.28	3.07	1	4.8	2e-06	2.17 (1.28 - 3.07)
22	Bhutan	1	Full Range	1990	2021	2.27	1.91	2.64	1	12.26	0	2.27 (1.91 - 2.64)
23	Bolivia (Plurinational State of)	5	Full Range	1990	2021	0.58	0.35	0.82	1	4.99	1e-06	0.58 (0.35 - 0.82)
24	Bosnia and Herzegovina	3	Full Range	1990	2021	-0.49	-1.59	0.62	0	-0.87	0.384681	-0.49 (-1.59 - 0.62)
25	Botswana	5	Full Range	1990	2021	0.75	0.02	1.49	1	2.01	0.044235	0.75 (0.02 - 1.49)
26	Brazil	3	Full Range	1990	2021	0.81	0.39	1.23	1	3.81	0.000142	0.81 (0.39 - 1.23)
27	Brunei Darussalam	5	Full Range	1990	2021	-0.32	-1.96	1.34	0	-0.38	0.700308	-0.32 (-1.96 - 1.34)
28	Bulgaria	2	Full Range	1990	2021	-2	-3.06	-0.92	1	-3.62	0.000297	-2 (-3.06 - -0.92)
29	Burkina Faso	3	Full Range	1990	2021	0.74	0.52	0.95	1	6.83	0	0.74 (0.52 - 0.95)
30	Burundi	3	Full Range	1990	2021	-0.02	-0.22	0.19	0	-0.18	0.861054	-0.02 (-0.22 - 0.19)
31	Cabo Verde	3	Full Range	1990	2021	8.59	7.58	9.62	1	17.16	0	8.59 (7.58 - 9.62)
32	Cambodia	2	Full Range	1990	2021	1.76	1.57	1.95	1	18.29	0	1.76 (1.57 - 1.95)
33	Cameroon	5	Full Range	1990	2021	0.87	0.37	1.37	1	3.42	0.000635	0.87 (0.37 - 1.37)
34	Canada	2	Full Range	1990	2021	-1.43	-2.22	-0.62	1	-3.47	0.000525	-1.43 (-2.22 - -0.62)
35	Central African Republic	2	Full Range	1990	2021	-0.17	-0.5	0.16	0	-1.03	0.304384	-0.17 (-0.5 - 0.16)
36	Chad	3	Full Range	1990	2021	1.56	0.98	2.14	1	5.32	0	1.56 (0.98 - 2.14)
37	Chile	5	Full Range	1990	2021	0.87	-0.38	2.13	0	1.36	0.172268	0.87 (-0.38 - 2.13)
38	China	4	Full Range	1990	2021	1.52	1	2.05	1	5.74	0	1.52 (1 - 2.05)
39	Colombia	4	Full Range	1990	2021	1.11	0.53	1.7	1	3.73	0.000194	1.11 (0.53 - 1.7)
40	Comoros	4	Full Range	1990	2021	0.4	-3.84	4.83	0	0.18	0.856851	0.4 (-3.84 - 4.83)
41	Congo	3	Full Range	1990	2021	1.63	0.81	2.45	1	3.92	8.9e-05	1.63 (0.81 - 2.45)
42	Cook Islands	5	Full Range	1990	2021	-0.31	-0.85	0.23	0	-1.12	0.260797	-0.31 (-0.85 - 0.23)
43	Costa Rica	2	Full Range	1990	2021	-0.37	-1.75	1.03	0	-0.52	0.604132	-0.37 (-1.75 - 1.03)
44	Croatia	5	Full Range	1990	2021	-2.19	-4.53	0.2	0	-1.8	0.071683	-2.19 (-4.53 - 0.2)
45	Cuba	4	Full Range	1990	2021	0.64	-0.78	2.09	0	0.88	0.378482	0.64 (-0.78 - 2.09)
46	Cyprus	3	Full Range	1990	2021	-1.8	-3.42	-0.15	1	-2.14	0.032747	-1.8 (-3.42 - -0.15)
47	Czechia	2	Full Range	1990	2021	-1.55	-2.24	-0.85	1	-4.34	1.4e-05	-1.55 (-2.24 - -0.85)
48	C么te d'Ivoire	5	Full Range	1990	2021	1.64	1.22	2.05	1	7.77	0	1.64 (1.22 - 2.05)
49	Democratic People's Republic of Korea	5	Full Range	1990	2021	0.36	0.23	0.49	1	5.6	0	0.36 (0.23 - 0.49)
50	Democratic Republic of the Congo	3	Full Range	1990	2021	0.38	0.1	0.66	1	2.69	0.007147	0.38 (0.1 - 0.66)
51	Denmark	4	Full Range	1990	2021	-0.97	-2.81	0.91	0	-1.02	0.309122	-0.97 (-2.81 - 0.91)
52	Djibouti	0	Full Range	1990	2021	1.23	0.93	1.54	1	8.42	0	1.23 (0.93 - 1.54)
53	Dominica	4	Full Range	1990	2021	1.61	1.37	1.85	1	13.18	0	1.61 (1.37 - 1.85)
54	Dominican Republic	4	Full Range	1990	2021	0.75	0.06	1.45	1	2.12	0.033923	0.75 (0.06 - 1.45)
55	Ecuador	4	Full Range	1990	2021	2.7	0.54	4.89	1	2.46	0.01382	2.7 (0.54 - 4.89)
56	Egypt	3	Full Range	1990	2021	1.35	0.75	1.96	1	4.4	1.1e-05	1.35 (0.75 - 1.96)
57	El Salvador	4	Full Range	1990	2021	1.62	0.29	2.96	1	2.39	0.016634	1.62 (0.29 - 2.96)
58	Equatorial Guinea	4	Full Range	1990	2021	1.91	1.3	2.51	1	6.24	0	1.91 (1.3 - 2.51)
59	Eritrea	4	Full Range	1990	2021	1.45	1.2	1.71	1	11.21	0	1.45 (1.2 - 1.71)
60	Estonia	3	Full Range	1990	2021	-0.38	-1.63	0.88	0	-0.6	0.551819	-0.38 (-1.63 - 0.88)
61	Eswatini	5	Full Range	1990	2021	0.96	0.53	1.39	1	4.35	1.4e-05	0.96 (0.53 - 1.39)
62	Ethiopia	5	Full Range	1990	2021	0.93	0.75	1.11	1	10.12	0	0.93 (0.75 - 1.11)
63	Fiji	5	Full Range	1990	2021	0.63	-0.47	1.74	0	1.11	0.265134	0.63 (-0.47 - 1.74)
64	Finland	3	Full Range	1990	2021	-0.79	-2.4	0.85	0	-0.95	0.343827	-0.79 (-2.4 - 0.85)
65	France	4	Full Range	1990	2021	-1.41	-2.13	-0.69	1	-3.8	0.000144	-1.41 (-2.13 - -0.69)
66	Gabon	0	Full Range	1990	2021	0.98	0.86	1.1	1	16.65	0	0.98 (0.86 - 1.1)
67	Gambia	4	Full Range	1990	2021	1.15	-0.09	2.42	0	1.81	0.069897	1.15 (-0.09 - 2.42)
68	Georgia	4	Full Range	1990	2021	0.21	-2.56	3.05	0	0.14	0.884904	0.21 (-2.56 - 3.05)
69	Germany	2	Full Range	1990	2021	-1.62	-2.19	-1.05	1	-5.51	0	-1.62 (-2.19 - -1.05)
70	Ghana	4	Full Range	1990	2021	1.55	1.03	2.07	1	5.9	0	1.55 (1.03 - 2.07)
71	Greece	3	Full Range	1990	2021	-1.13	-2.52	0.28	0	-1.57	0.11607	-1.13 (-2.52 - 0.28)
72	Greenland	3	Full Range	1990	2021	-2.81	-3.4	-2.22	1	-9.22	0	-2.81 (-3.4 - -2.22)
73	Grenada	3	Full Range	1990	2021	0.42	-0.29	1.14	0	1.17	0.242178	0.42 (-0.29 - 1.14)
74	Guam	4	Full Range	1990	2021	2.01	-0.4	4.48	0	1.63	0.102092	2.01 (-0.4 - 4.48)
75	Guatemala	3	Full Range	1990	2021	0.33	-0.44	1.1	0	0.84	0.400913	0.33 (-0.44 - 1.1)
76	Guinea	2	Full Range	1990	2021	0.7	0.45	0.95	1	5.54	0	0.7 (0.45 - 0.95)
77	Guinea-Bissau	2	Full Range	1990	2021	0.29	-0.17	0.76	0	1.25	0.21015	0.29 (-0.17 - 0.76)
78	Guyana	4	Full Range	1990	2021	1.41	-0.5	3.36	0	1.45	0.147971	1.41 (-0.5 - 3.36)
79	Haiti	0	Full Range	1990	2021	0.78	0.6	0.96	1	8.87	0	0.78 (0.6 - 0.96)
80	Honduras	4	Full Range	1990	2021	-1.11	-1.33	-0.9	1	-10.21	0	-1.11 (-1.33 - -0.9)
81	Hungary	5	Full Range	1990	2021	-2.61	-3.37	-1.83	1	-6.53	0	-2.61 (-3.37 - -1.83)
82	Iceland	2	Full Range	1990	2021	-2.02	-3.69	-0.32	1	-2.32	0.020368	-2.02 (-3.69 - -0.32)
83	India	1	Full Range	1990	2021	1.7	1.47	1.93	1	14.82	0	1.7 (1.47 - 1.93)
84	Indonesia	5	Full Range	1990	2021	0.66	0.35	0.96	1	4.24	2.2e-05	0.66 (0.35 - 0.96)
85	Iran (Islamic Republic of)	4	Full Range	1990	2021	3.57	3.25	3.88	1	22.54	0	3.57 (3.25 - 3.88)
86	Iraq	5	Full Range	1990	2021	0.96	0.39	1.54	1	3.28	0.001033	0.96 (0.39 - 1.54)
87	Ireland	5	Full Range	1990	2021	-0.69	-2.34	0.99	0	-0.81	0.417774	-0.69 (-2.34 - 0.99)
88	Israel	3	Full Range	1990	2021	-0.46	-2.7	1.84	0	-0.39	0.695036	-0.46 (-2.7 - 1.84)
89	Italy	1	Full Range	1990	2021	-2.22	-2.6	-1.84	1	-11.33	0	-2.22 (-2.6 - -1.84)
90	Jamaica	4	Full Range	1990	2021	0.28	-1.3	1.88	0	0.34	0.731451	0.28 (-1.3 - 1.88)
91	Japan	1	Full Range	1990	2021	-0.77	-0.94	-0.59	1	-8.63	0	-0.77 (-0.94 - -0.59)
92	Jordan	2	Full Range	1990	2021	0.48	0.19	0.76	1	3.28	0.001022	0.48 (0.19 - 0.76)
93	Kazakhstan	5	Full Range	1990	2021	-1.69	-4.14	0.83	0	-1.32	0.18749	-1.69 (-4.14 - 0.83)
94	Kenya	5	Full Range	1990	2021	1.15	0.56	1.74	1	3.84	0.000125	1.15 (0.56 - 1.74)
95	Kiribati	5	Full Range	1990	2021	0.68	0.47	0.9	1	6.23	0	0.68 (0.47 - 0.9)
96	Kuwait	3	Full Range	1990	2021	-0.23	-4.95	4.72	0	-0.09	0.925535	-0.23 (-4.95 - 4.72)
97	Kyrgyzstan	4	Full Range	1990	2021	-1.8	-3.86	0.31	0	-1.67	0.094188	-1.8 (-3.86 - 0.31)
98	Lao People's Democratic Republic	2	Full Range	1990	2021	1.38	1.14	1.62	1	11.26	0	1.38 (1.14 - 1.62)
99	Latvia	5	Full Range	1990	2021	-1.24	-2.76	0.3	0	-1.58	0.114663	-1.24 (-2.76 - 0.3)
100	Lebanon	5	Full Range	1990	2021	0.47	0.27	0.67	1	4.61	4e-06	0.47 (0.27 - 0.67)
101	Lesotho	5	Full Range	1990	2021	1.51	1	2.03	1	5.81	0	1.51 (1 - 2.03)
102	Liberia	2	Full Range	1990	2021	0.9	0.44	1.36	1	3.84	0.000123	0.9 (0.44 - 1.36)
103	Libya	5	Full Range	1990	2021	1.43	0.31	2.57	1	2.5	0.012572	1.43 (0.31 - 2.57)
104	Lithuania	4	Full Range	1990	2021	-1.3	-3.04	0.46	0	-1.45	0.14757	-1.3 (-3.04 - 0.46)
105	Luxembourg	2	Full Range	1990	2021	-0.96	-2.29	0.39	0	-1.39	0.163155	-0.96 (-2.29 - 0.39)
106	Madagascar	1	Full Range	1990	2021	0.99	0.91	1.07	1	23.52	0	0.99 (0.91 - 1.07)
107	Malawi	4	Full Range	1990	2021	1.27	0.89	1.65	1	6.6	0	1.27 (0.89 - 1.65)
108	Malaysia	1	Full Range	1990	2021	0.73	0.23	1.23	1	2.86	0.004188	0.73 (0.23 - 1.23)
109	Maldives	4	Full Range	1990	2021	0.95	0.28	1.61	1	2.8	0.005048	0.95 (0.28 - 1.61)
110	Mali	5	Full Range	1990	2021	0.5	-0.01	1.02	0	1.93	0.053241	0.5 (-0.01 - 1.02)
111	Malta	2	Full Range	1990	2021	1.72	-0.78	4.29	0	1.34	0.179962	1.72 (-0.78 - 4.29)
112	Marshall Islands	3	Full Range	1990	2021	2.31	2.11	2.52	1	22.4	0	2.31 (2.11 - 2.52)
113	Mauritania	2	Full Range	1990	2021	1.4	1.12	1.67	1	10.15	0	1.4 (1.12 - 1.67)
114	Mauritius	3	Full Range	1990	2021	-0.45	-3.46	2.65	0	-0.29	0.77319	-0.45 (-3.46 - 2.65)
115	Mexico	3	Full Range	1990	2021	0.88	0.11	1.65	1	2.24	0.025171	0.88 (0.11 - 1.65)
116	Micronesia (Federated States of)	4	Full Range	1990	2021	1.31	1.19	1.44	1	21.07	0	1.31 (1.19 - 1.44)
117	Monaco	3	Full Range	1990	2021	1.29	1.02	1.57	1	9.35	0	1.29 (1.02 - 1.57)
118	Mongolia	3	Full Range	1990	2021	1.31	-0.28	2.92	0	1.61	0.106678	1.31 (-0.28 - 2.92)
119	Montenegro	5	Full Range	1990	2021	-0.64	-2.21	0.96	0	-0.78	0.433022	-0.64 (-2.21 - 0.96)
120	Morocco	3	Full Range	1990	2021	0.54	0.31	0.78	1	4.61	4e-06	0.54 (0.31 - 0.78)
121	Mozambique	4	Full Range	1990	2021	1.28	1.05	1.52	1	10.94	0	1.28 (1.05 - 1.52)
122	Myanmar	4	Full Range	1990	2021	0.95	0.62	1.28	1	5.67	0	0.95 (0.62 - 1.28)
123	Namibia	5	Full Range	1990	2021	2.18	1.46	2.91	1	5.95	0	2.18 (1.46 - 2.91)
124	Nauru	3	Full Range	1990	2021	1.78	1.69	1.87	1	38.27	0	1.78 (1.69 - 1.87)
125	Nepal	3	Full Range	1990	2021	1.76	1.57	1.95	1	18.09	0	1.76 (1.57 - 1.95)
126	Netherlands	4	Full Range	1990	2021	-0.15	-1.19	0.9	0	-0.27	0.784054	-0.15 (-1.19 - 0.9)
127	New Zealand	1	Full Range	1990	2021	-0.12	-0.91	0.68	0	-0.29	0.773101	-0.12 (-0.91 - 0.68)
128	Nicaragua	3	Full Range	1990	2021	-0.15	-0.66	0.37	0	-0.56	0.573172	-0.15 (-0.66 - 0.37)
129	Niger	5	Full Range	1990	2021	-0.07	-0.75	0.61	0	-0.21	0.834335	-0.07 (-0.75 - 0.61)
130	Nigeria	5	Full Range	1990	2021	1.13	0.79	1.47	1	6.53	0	1.13 (0.79 - 1.47)
131	Niue	1	Full Range	1990	2021	6.75	5.75	7.77	1	13.54	0	6.75 (5.75 - 7.77)
132	North Macedonia	3	Full Range	1990	2021	-0.5	-2.2	1.24	0	-0.57	0.571451	-0.5 (-2.2 - 1.24)
133	Northern Mariana Islands	0	Full Range	1990	2021	0.78	-0.65	2.23	0	1.11	0.27734	0.78 (-0.65 - 2.23)
134	Norway	2	Full Range	1990	2021	0.19	-1.35	1.76	0	0.24	0.808417	0.19 (-1.35 - 1.76)
135	Oman	4	Full Range	1990	2021	1.38	0.56	2.21	1	3.29	0.000999	1.38 (0.56 - 2.21)
136	Pakistan	5	Full Range	1990	2021	2.29	1.84	2.74	1	10.04	0	2.29 (1.84 - 2.74)
137	Palau	3	Full Range	1990	2021	1.01	0.69	1.32	1	6.25	0	1.01 (0.69 - 1.32)
138	Palestine	3	Full Range	1990	2021	1.15	0.07	2.25	1	2.08	0.037099	1.15 (0.07 - 2.25)
139	Panama	2	Full Range	1990	2021	-0.68	-1.81	0.46	0	-1.17	0.242421	-0.68 (-1.81 - 0.46)
140	Papua New Guinea	1	Full Range	1990	2021	1.48	1.28	1.69	1	14.24	0	1.48 (1.28 - 1.69)
141	Paraguay	0	Full Range	1990	2021	1.02	0.78	1.26	1	8.64	0	1.02 (0.78 - 1.26)
142	Peru	5	Full Range	1990	2021	2.28	1.37	3.2	1	4.93	1e-06	2.28 (1.37 - 3.2)
143	Philippines	3	Full Range	1990	2021	-0.08	-0.56	0.41	0	-0.31	0.757164	-0.08 (-0.56 - 0.41)
144	Poland	4	Full Range	1990	2021	-1.85	-3.51	-0.16	1	-2.14	0.032024	-1.85 (-3.51 - -0.16)
145	Portugal	4	Full Range	1990	2021	-1.25	-2.24	-0.24	1	-2.44	0.014871	-1.25 (-2.24 - -0.24)
146	Puerto Rico	5	Full Range	1990	2021	-1.07	-3.02	0.91	0	-1.06	0.287215	-1.07 (-3.02 - 0.91)
147	Qatar	5	Full Range	1990	2021	0	-1.23	1.24	0	0	0.996634	0 (-1.23 - 1.24)
148	Republic of Korea	5	Full Range	1990	2021	-0.73	-1.51	0.07	0	-1.8	0.072096	-0.73 (-1.51 - 0.07)
149	Republic of Moldova	3	Full Range	1990	2021	-0.3	-1.54	0.95	0	-0.47	0.635811	-0.3 (-1.54 - 0.95)
150	Romania	3	Full Range	1990	2021	-1.59	-3	-0.17	1	-2.19	0.028686	-1.59 (-3 - -0.17)
151	Russian Federation	5	Full Range	1990	2021	-0.97	-1.65	-0.29	1	-2.78	0.005477	-0.97 (-1.65 - -0.29)
152	Rwanda	4	Full Range	1990	2021	0.08	-0.39	0.56	0	0.34	0.730828	0.08 (-0.39 - 0.56)
153	Saint Kitts and Nevis	3	Full Range	1990	2021	2.21	1.63	2.79	1	7.51	0	2.21 (1.63 - 2.79)
154	Saint Lucia	3	Full Range	1990	2021	1.68	0.53	2.85	1	2.88	0.004014	1.68 (0.53 - 2.85)
155	Saint Vincent and the Grenadines	4	Full Range	1990	2021	2.4	0.72	4.1	1	2.82	0.004852	2.4 (0.72 - 4.1)
156	Samoa	5	Full Range	1990	2021	1.27	1.03	1.52	1	10.3	0	1.27 (1.03 - 1.52)
157	San Marino	4	Full Range	1990	2021	-0.6	-1.01	-0.19	1	-2.85	0.004409	-0.6 (-1.01 - -0.19)
158	Sao Tome and Principe	3	Full Range	1990	2021	-0.7	-1.77	0.37	0	-1.28	0.19916	-0.7 (-1.77 - 0.37)
159	Saudi Arabia	4	Full Range	1990	2021	1.87	1.74	2.01	1	26.85	0	1.87 (1.74 - 2.01)
160	Senegal	0	Full Range	1990	2021	0.74	0.58	0.91	1	9.23	0	0.74 (0.58 - 0.91)
161	Serbia	1	Full Range	1990	2021	-1.3	-1.74	-0.86	1	-5.78	0	-1.3 (-1.74 - -0.86)
162	Seychelles	0	Full Range	1990	2021	0.82	-0.3	1.95	0	1.49	0.146116	0.82 (-0.3 - 1.95)
163	Sierra Leone	5	Full Range	1990	2021	1.05	0.48	1.63	1	3.64	0.000276	1.05 (0.48 - 1.63)
164	Singapore	1	Full Range	1990	2021	-0.03	-0.66	0.61	0	-0.09	0.930847	-0.03 (-0.66 - 0.61)
165	Slovakia	5	Full Range	1990	2021	-0.62	-1.16	-0.08	1	-2.25	0.024688	-0.62 (-1.16 - -0.08)
166	Slovenia	4	Full Range	1990	2021	-2.44	-4.85	0.04	0	-1.93	0.053309	-2.44 (-4.85 - 0.04)
167	Solomon Islands	5	Full Range	1990	2021	1.8	1.3	2.31	1	7.05	0	1.8 (1.3 - 2.31)
168	Somalia	3	Full Range	1990	2021	0.87	0.68	1.07	1	8.89	0	0.87 (0.68 - 1.07)
169	South Africa	4	Full Range	1990	2021	0.33	-0.82	1.49	0	0.56	0.573429	0.33 (-0.82 - 1.49)
170	South Sudan	4	Full Range	1990	2021	2.55	1.41	3.71	1	4.41	1e-05	2.55 (1.41 - 3.71)
171	Spain	4	Full Range	1990	2021	-1.34	-2.5	-0.17	1	-2.24	0.025156	-1.34 (-2.5 - -0.17)
172	Sri Lanka	0	Full Range	1990	2021	1.01	0.71	1.31	1	6.91	0	1.01 (0.71 - 1.31)
173	Sudan	5	Full Range	1990	2021	2.58	2.34	2.83	1	21.04	0	2.58 (2.34 - 2.83)
174	Suriname	3	Full Range	1990	2021	0.66	-0.27	1.59	0	1.38	0.166883	0.66 (-0.27 - 1.59)
175	Sweden	3	Full Range	1990	2021	-0.07	-1.89	1.78	0	-0.08	0.93629	-0.07 (-1.89 - 1.78)
176	Switzerland	4	Full Range	1990	2021	-1.31	-2.86	0.27	0	-1.62	0.104763	-1.31 (-2.86 - 0.27)
177	Syrian Arab Republic	3	Full Range	1990	2021	3.24	2.79	3.69	1	14.3	0	3.24 (2.79 - 3.69)
178	Taiwan (Province of China)	4	Full Range	1990	2021	-0.58	-1.52	0.37	0	-1.19	0.23328	-0.58 (-1.52 - 0.37)
179	Tajikistan	5	Full Range	1990	2021	-0.36	-0.91	0.19	0	-1.28	0.198805	-0.36 (-0.91 - 0.19)
180	Thailand	5	Full Range	1990	2021	0.39	-0.14	0.93	0	1.46	0.145614	0.39 (-0.14 - 0.93)
181	Timor-Leste	4	Full Range	1990	2021	1.07	0.16	2	1	2.3	0.02127	1.07 (0.16 - 2)
182	Togo	3	Full Range	1990	2021	0.49	0.17	0.8	1	3.03	0.002459	0.49 (0.17 - 0.8)
183	Tokelau	1	Full Range	1990	2021	7.82	6.88	8.77	1	16.89	0	7.82 (6.88 - 8.77)
184	Tonga	5	Full Range	1990	2021	1.87	1.33	2.42	1	6.78	0	1.87 (1.33 - 2.42)
185	Trinidad and Tobago	3	Full Range	1990	2021	0.47	-1.77	2.75	0	0.41	0.685056	0.47 (-1.77 - 2.75)
186	Tunisia	4	Full Range	1990	2021	0.66	0.45	0.87	1	6.14	0	0.66 (0.45 - 0.87)
187	Turkmenistan	4	Full Range	1990	2021	-0.54	-2.65	1.63	0	-0.49	0.625415	-0.54 (-2.65 - 1.63)
188	Tuvalu	3	Full Range	1990	2021	1.39	1.26	1.53	1	20.45	0	1.39 (1.26 - 1.53)
189	T眉rkiye	5	Full Range	1990	2021	0.64	0.08	1.2	1	2.24	0.024941	0.64 (0.08 - 1.2)
190	Uganda	1	Full Range	1990	2021	3.09	2.9	3.27	1	34	0	3.09 (2.9 - 3.27)
191	Ukraine	5	Full Range	1990	2021	-0.98	-1.99	0.05	0	-1.87	0.062174	-0.98 (-1.99 - 0.05)
192	United Arab Emirates	5	Full Range	1990	2021	-1.22	-3.52	1.13	0	-1.02	0.305994	-1.22 (-3.52 - 1.13)
193	United Kingdom	3	Full Range	1990	2021	-3.6	-5.07	-2.11	1	-4.68	3e-06	-3.6 (-5.07 - -2.11)
194	United Republic of Tanzania	4	Full Range	1990	2021	1.02	0.8	1.25	1	8.95	0	1.02 (0.8 - 1.25)
195	United States of America	5	Full Range	1990	2021	-0.26	-0.76	0.26	0	-0.98	0.326495	-0.26 (-0.76 - 0.26)
196	United States Virgin Islands	5	Full Range	1990	2021	-2.5	-3.64	-1.34	1	-4.2	2.7e-05	-2.5 (-3.64 - -1.34)
197	Uruguay	2	Full Range	1990	2021	-0.1	-1	0.81	0	-0.21	0.831538	-0.1 (-1 - 0.81)
198	Uzbekistan	4	Full Range	1990	2021	2.58	1.62	3.54	1	5.33	0	2.58 (1.62 - 3.54)
199	Vanuatu	2	Full Range	1990	2021	1.33	0.65	2.01	1	3.84	0.000124	1.33 (0.65 - 2.01)
200	Venezuela (Bolivarian Republic of)	3	Full Range	1990	2021	2.8	2.2	3.39	1	9.38	0	2.8 (2.2 - 3.39)
201	Viet Nam	5	Full Range	1990	2021	3.67	3.46	3.88	1	34.65	0	3.67 (3.46 - 3.88)
202	Yemen	3	Full Range	1990	2021	3.24	2.06	4.42	1	5.46	0	3.24 (2.06 - 4.42)
203	Zambia	5	Full Range	1990	2021	1.97	1.79	2.15	1	22.08	0	1.97 (1.79 - 2.15)
204	Zimbabwe	5	Full Range	1990	2021	2.19	0.53	3.87	1	2.6	0.009356	2.19 (0.53 - 3.87)
