# Supplementary material for: Thyroid cancer among children and adolescents aged 5–19 years from 1990 to 2021: a global, regional, and national perspective
Source: Front Oncol. 2026 Feb 19;16:1694476. doi: 10.3389/fonc.2026.1694476 (PMC12960148; doi:10.3389/fonc.2026.1694476)
Supplement: Supplementary Table 4 — Averaged annual percentage changes (AAPCs) of prevalence among 204 countries and territories. [file Table4.xlsx]

## Sheet: Table S2
Table S4 Averaged annual percentage changes (AAPCs) of prevalence among 204 countries and territories.
	location_name	val	lower	upper	P.Value	AAPC
1	Afghanistan	2.98	2.42	3.54	0	2.98 (2.42 - 3.54)
2	Albania	-1.47	-3.01	0.09	0.06384	-1.47 (-3.01 - 0.09)
3	Algeria	1.59	1.23	1.95	0	1.59 (1.23 - 1.95)
4	American Samoa	1.17	0.86	1.48	0	1.17 (0.86 - 1.48)
5	Andorra	-0.5	-1.26	0.27	0.205337	-0.5 (-1.26 - 0.27)
6	Angola	1.09	0.44	1.74	0.000938	1.09 (0.44 - 1.74)
7	Antigua and Barbuda	1.42	0.45	2.4	0.004	1.42 (0.45 - 2.4)
8	Argentina	0.78	-0.22	1.78	0.127875	0.78 (-0.22 - 1.78)
9	Armenia	0.97	-0.72	2.68	0.261075	0.97 (-0.72 - 2.68)
10	Australia	-0.94	-2.02	0.16	0.093611	-0.94 (-2.02 - 0.16)
11	Austria	-0.93	-1.38	-0.49	4.2e-05	-0.93 (-1.38 - -0.49)
12	Azerbaijan	0.46	-0.29	1.21	0.232717	0.46 (-0.29 - 1.21)
13	Bahamas	1.93	-0.06	3.97	0.057594	1.93 (-0.06 - 3.97)
14	Bahrain	0.23	-0.78	1.26	0.650212	0.23 (-0.78 - 1.26)
15	Bangladesh	3	2.53	3.46	0	3 (2.53 - 3.46)
16	Barbados	0.45	-1.26	2.2	0.605743	0.45 (-1.26 - 2.2)
17	Belarus	-0.68	-2.42	1.1	0.454198	-0.68 (-2.42 - 1.1)
18	Belgium	-0.29	-1	0.42	0.416771	-0.29 (-1 - 0.42)
19	Belize	0.87	-0.24	2	0.12303	0.87 (-0.24 - 2)
20	Benin	0.93	0.51	1.34	1e-05	0.93 (0.51 - 1.34)
21	Bermuda	2.2	1.31	3.1	1e-06	2.2 (1.31 - 3.1)
22	Bhutan	2.44	2.06	2.81	0	2.44 (2.06 - 2.81)
23	Bolivia (Plurinational State of)	0.73	0.5	0.97	0	0.73 (0.5 - 0.97)
24	Bosnia and Herzegovina	-0.45	-1.55	0.67	0.431887	-0.45 (-1.55 - 0.67)
25	Botswana	0.83	0.14	1.53	0.018023	0.83 (0.14 - 1.53)
26	Brazil	0.88	0.46	1.3	3.6e-05	0.88 (0.46 - 1.3)
27	Brunei Darussalam	-0.29	-1.93	1.38	0.733457	-0.29 (-1.93 - 1.38)
28	Bulgaria	-1.96	-3.03	-0.89	0.000364	-1.96 (-3.03 - -0.89)
29	Burkina Faso	0.81	0.6	1.02	0	0.81 (0.6 - 1.02)
30	Burundi	0.09	-0.12	0.3	0.396615	0.09 (-0.12 - 0.3)
31	Cabo Verde	8.69	7.68	9.72	0	8.69 (7.68 - 9.72)
32	Cambodia	1.87	1.67	2.06	0	1.87 (1.67 - 2.06)
33	Cameroon	0.94	0.46	1.42	0.000119	0.94 (0.46 - 1.42)
34	Canada	-1.42	-2.22	-0.61	0.000588	-1.42 (-2.22 - -0.61)
35	Central African Republic	-0.08	-0.41	0.25	0.623665	-0.08 (-0.41 - 0.25)
36	Chad	1.72	1.3	2.14	0	1.72 (1.3 - 2.14)
37	Chile	0.93	-0.32	2.2	0.144883	0.93 (-0.32 - 2.2)
38	China	1.63	1.11	2.15	0	1.63 (1.11 - 2.15)
39	Colombia	1.2	0.6	1.79	7.2e-05	1.2 (0.6 - 1.79)
40	Comoros	0.48	-3.8	4.95	0.829841	0.48 (-3.8 - 4.95)
41	Congo	1.77	0.95	2.6	2.3e-05	1.77 (0.95 - 2.6)
42	Cook Islands	-0.25	-0.79	0.29	0.361231	-0.25 (-0.79 - 0.29)
43	Costa Rica	-0.34	-1.72	1.06	0.629517	-0.34 (-1.72 - 1.06)
44	Coted'Ivoire	1.72	1.3	2.13	0	1.72 (1.3 - 2.13)
45	Croatia	-2.18	-4.51	0.21	0.074134	-2.18 (-4.51 - 0.21)
46	Cuba	0.67	-0.76	2.12	0.358947	0.67 (-0.76 - 2.12)
47	Cyprus	-1.77	-3.4	-0.11	0.036575	-1.77 (-3.4 - -0.11)
48	Czechia	-1.53	-2.22	-0.83	1.9e-05	-1.53 (-2.22 - -0.83)
49	Democratic People's Republic of Korea	0.4	0.27	0.53	0	0.4 (0.27 - 0.53)
50	Democratic Republic of the Congo	0.49	0.21	0.77	0.000562	0.49 (0.21 - 0.77)
51	Denmark	-0.94	-2.79	0.94	0.322868	-0.94 (-2.79 - 0.94)
52	Djibouti	1.32	1.02	1.62	0	1.32 (1.02 - 1.62)
53	Dominica	1.66	1.42	1.91	0	1.66 (1.42 - 1.91)
54	Dominican Republic	0.82	0.12	1.52	0.022147	0.82 (0.12 - 1.52)
55	Ecuador	2.79	0.65	4.97	0.010334	2.79 (0.65 - 4.97)
56	Egypt	1.39	0.79	2	6e-06	1.39 (0.79 - 2)
57	El Salvador	1.74	0.41	3.09	0.01018	1.74 (0.41 - 3.09)
58	Equatorial Guinea	2.17	1.57	2.78	0	2.17 (1.57 - 2.78)
59	Eritrea	1.64	1.35	1.93	0	1.64 (1.35 - 1.93)
60	Estonia	-0.36	-1.61	0.91	0.576318	-0.36 (-1.61 - 0.91)
61	Eswatini	1	0.56	1.44	9e-06	1 (0.56 - 1.44)
62	Ethiopia	1.14	1	1.29	0	1.14 (1 - 1.29)
63	Fiji	0.67	-0.43	1.78	0.232402	0.67 (-0.43 - 1.78)
64	Finland	-0.76	-2.37	0.87	0.35918	-0.76 (-2.37 - 0.87)
65	France	-1.4	-2.12	-0.68	0.000163	-1.4 (-2.12 - -0.68)
66	Gabon	1.07	0.94	1.19	0	1.07 (0.94 - 1.19)
67	Gambia	1.2	-0.07	2.49	0.063436	1.2 (-0.07 - 2.49)
68	Georgia	0.23	-2.55	3.08	0.875194	0.23 (-2.55 - 3.08)
69	Germany	-1.6	-2.17	-1.03	0	-1.6 (-2.17 - -1.03)
70	Ghana	1.77	1.34	2.2	0	1.77 (1.34 - 2.2)
71	Greece	-1.12	-2.51	0.29	0.119677	-1.12 (-2.51 - 0.29)
72	Greenland	-2.76	-3.35	-2.17	0	-2.76 (-3.35 - -2.17)
73	Grenada	0.46	-0.25	1.18	0.200595	0.46 (-0.25 - 1.18)
74	Guam	2.03	-0.37	4.49	0.098555	2.03 (-0.37 - 4.49)
75	Guatemala	0.48	-0.29	1.25	0.223234	0.48 (-0.29 - 1.25)
76	Guinea	0.81	0.58	1.04	0	0.81 (0.58 - 1.04)
77	Guinea-Bissau	0.41	-0.05	0.87	0.077654	0.41 (-0.05 - 0.87)
78	Guyana	1.49	-0.43	3.45	0.128498	1.49 (-0.43 - 3.45)
79	Haiti	0.9	0.7	1.11	0	0.9 (0.7 - 1.11)
80	Honduras	-1.01	-1.23	-0.8	0	-1.01 (-1.23 - -0.8)
81	Hungary	-2.58	-3.35	-1.8	0	-2.58 (-3.35 - -1.8)
82	Iceland	-2	-3.68	-0.3	0.021561	-2 (-3.68 - -0.3)
83	India	1.81	1.59	2.04	0	1.81 (1.59 - 2.04)
84	Indonesia	0.73	0.42	1.03	4e-06	0.73 (0.42 - 1.03)
85	Iran (Islamic Republic of)	3.58	3.27	3.9	0	3.58 (3.27 - 3.9)
86	Iraq	0.99	0.42	1.57	0.000666	0.99 (0.42 - 1.57)
87	Ireland	-0.67	-2.32	1.01	0.43357	-0.67 (-2.32 - 1.01)
88	Israel	-0.43	-2.67	1.87	0.712164	-0.43 (-2.67 - 1.87)
89	Italy	-2.21	-2.58	-1.83	0	-2.21 (-2.58 - -1.83)
90	Jamaica	0.3	-1.29	1.91	0.712048	0.3 (-1.29 - 1.91)
91	Japan	-0.76	-0.93	-0.58	0	-0.76 (-0.93 - -0.58)
92	Jordan	0.5	0.21	0.78	0.000623	0.5 (0.21 - 0.78)
93	Kazakhstan	-1.64	-4.11	0.89	0.202498	-1.64 (-4.11 - 0.89)
94	Kenya	1.23	0.63	1.82	4.8e-05	1.23 (0.63 - 1.82)
95	Kiribati	0.8	0.58	1.02	0	0.8 (0.58 - 1.02)
96	Kuwait	-0.22	-4.93	4.73	0.929063	-0.22 (-4.93 - 4.73)
97	Kyrgyzstan	-1.77	-3.84	0.35	0.100862	-1.77 (-3.84 - 0.35)
98	Lao People's Democratic Republic	1.54	1.29	1.78	0	1.54 (1.29 - 1.78)
99	Latvia	-1.22	-2.74	0.33	0.12159	-1.22 (-2.74 - 0.33)
100	Lebanon	0.49	0.29	0.69	2e-06	0.49 (0.29 - 0.69)
101	Lesotho	1.54	1.03	2.06	0	1.54 (1.03 - 2.06)
102	Liberia	1.08	0.64	1.52	1e-06	1.08 (0.64 - 1.52)
103	Libya	1.45	0.33	2.57	0.010736	1.45 (0.33 - 2.57)
104	Lithuania	-1.29	-3.02	0.47	0.15066	-1.29 (-3.02 - 0.47)
105	Luxembourg	-0.93	-2.26	0.41	0.17125	-0.93 (-2.26 - 0.41)
106	Madagascar	1.09	1.01	1.18	0	1.09 (1.01 - 1.18)
107	Malawi	1.38	1	1.76	0	1.38 (1 - 1.76)
108	Malaysia	0.77	0.27	1.27	0.002557	0.77 (0.27 - 1.27)
109	Maldives	1.05	0.39	1.72	0.001917	1.05 (0.39 - 1.72)
110	Mali	0.61	0.04	1.18	0.037447	0.61 (0.04 - 1.18)
111	Malta	1.74	-0.76	4.31	0.175058	1.74 (-0.76 - 4.31)
112	Marshall Islands	2.38	2.18	2.58	0	2.38 (2.18 - 2.58)
113	Mauritania	1.55	1.28	1.82	0	1.55 (1.28 - 1.82)
114	Mauritius	-0.44	-3.45	2.67	0.780668	-0.44 (-3.45 - 2.67)
115	Mexico	0.95	0.18	1.72	0.014945	0.95 (0.18 - 1.72)
116	Micronesia (Federated States of)	1.41	1.29	1.53	0	1.41 (1.29 - 1.53)
117	Monaco	1.31	1.04	1.58	0	1.31 (1.04 - 1.58)
118	Mongolia	1.42	-0.17	3.04	0.080588	1.42 (-0.17 - 3.04)
119	Montenegro	-0.63	-2.2	0.97	0.439918	-0.63 (-2.2 - 0.97)
120	Morocco	0.58	0.34	0.81	1e-06	0.58 (0.34 - 0.81)
121	Mozambique	1.37	1.05	1.7	0	1.37 (1.05 - 1.7)
122	Myanmar	1.07	0.73	1.42	0	1.07 (0.73 - 1.42)
123	Namibia	2.28	1.56	3.01	0	2.28 (1.56 - 3.01)
124	Nauru	1.85	1.75	1.94	0	1.85 (1.75 - 1.94)
125	Nepal	1.91	1.72	2.1	0	1.91 (1.72 - 2.1)
126	Netherlands	-0.12	-1.16	0.93	0.823393	-0.12 (-1.16 - 0.93)
127	New Zealand	-0.06	-0.85	0.74	0.886376	-0.06 (-0.85 - 0.74)
128	Nicaragua	-0.07	-0.58	0.45	0.79264	-0.07 (-0.58 - 0.45)
129	Niger	0.07	-0.64	0.78	0.853633	0.07 (-0.64 - 0.78)
130	Nigeria	1.29	0.99	1.58	0	1.29 (0.99 - 1.58)
131	Niue	6.82	5.82	7.83	0	6.82 (5.82 - 7.83)
132	North Macedonia	-0.46	-2.16	1.28	0.604762	-0.46 (-2.16 - 1.28)
133	Northern Mariana Islands	0.79	-0.64	2.24	0.270328	0.79 (-0.64 - 2.24)
134	Norway	0.22	-1.32	1.78	0.780327	0.22 (-1.32 - 1.78)
135	Oman	1.4	0.56	2.24	0.000982	1.4 (0.56 - 2.24)
136	Pakistan	2.4	1.95	2.86	0	2.4 (1.95 - 2.86)
137	Palau	1.05	0.73	1.37	0	1.05 (0.73 - 1.37)
138	Palestine	1.17	0.1	2.26	0.032633	1.17 (0.1 - 2.26)
139	Panama	-0.64	-1.78	0.51	0.271975	-0.64 (-1.78 - 0.51)
140	Papua New Guinea	1.54	1.33	1.74	0	1.54 (1.33 - 1.74)
141	Paraguay	1.06	0.82	1.3	0	1.06 (0.82 - 1.3)
142	Peru	2.4	1.48	3.34	0	2.4 (1.48 - 3.34)
143	Philippines	-0.02	-0.51	0.47	0.932766	-0.02 (-0.51 - 0.47)
144	Poland	-1.8	-3.47	-0.11	0.037112	-1.8 (-3.47 - -0.11)
145	Portugal	-1.21	-2.2	-0.2	0.018902	-1.21 (-2.2 - -0.2)
146	Puerto Rico	-1.04	-2.99	0.95	0.301591	-1.04 (-2.99 - 0.95)
147	Qatar	0.01	-1.22	1.26	0.981441	0.01 (-1.22 - 1.26)
148	Republic of Korea	-0.69	-1.47	0.1	0.088619	-0.69 (-1.47 - 0.1)
149	Republic of Moldova	-0.27	-1.52	0.99	0.672777	-0.27 (-1.52 - 0.99)
150	Romania	-1.55	-2.96	-0.12	0.033776	-1.55 (-2.96 - -0.12)
151	Russian Federation	-0.95	-1.63	-0.27	0.006579	-0.95 (-1.63 - -0.27)
152	Rwanda	0.11	-0.26	0.48	0.555382	0.11 (-0.26 - 0.48)
153	Saint Kitts and Nevis	2.28	1.7	2.87	0	2.28 (1.7 - 2.87)
154	Saint Lucia	1.72	0.57	2.88	0.003265	1.72 (0.57 - 2.88)
155	Saint Vincent and the Grenadines	2.42	0.75	4.12	0.0043	2.42 (0.75 - 4.12)
156	Samoa	1.32	1.08	1.55	0	1.32 (1.08 - 1.55)
157	San Marino	-0.59	-0.99	-0.18	0.005007	-0.59 (-0.99 - -0.18)
158	Sao Tome and Principe	-0.53	-1.6	0.54	0.331236	-0.53 (-1.6 - 0.54)
159	Saudi Arabia	1.9	1.76	2.05	0	1.9 (1.76 - 2.05)
160	Senegal	0.81	0.65	0.98	0	0.81 (0.65 - 0.98)
161	Serbia	-1.25	-1.69	-0.81	0	-1.25 (-1.69 - -0.81)
162	Seychelles	0.84	-0.28	1.97	0.134713	0.84 (-0.28 - 1.97)
163	Sierra Leone	1.16	0.57	1.75	0.000104	1.16 (0.57 - 1.75)
164	Singapore	-0.01	-0.64	0.63	0.981724	-0.01 (-0.64 - 0.63)
165	Slovakia	-0.59	-1.14	-0.05	0.032466	-0.59 (-1.14 - -0.05)
166	Slovenia	-2.41	-4.82	0.06	0.055996	-2.41 (-4.82 - 0.06)
167	Solomon Islands	1.89	1.42	2.37	0	1.89 (1.42 - 2.37)
168	Somalia	0.97	0.78	1.16	0	0.97 (0.78 - 1.16)
169	South Africa	0.37	-0.77	1.53	0.52258	0.37 (-0.77 - 1.53)
170	South Sudan	2.63	1.49	3.78	5e-06	2.63 (1.49 - 3.78)
171	Spain	-1.31	-2.47	-0.14	0.028073	-1.31 (-2.47 - -0.14)
172	Sri Lanka	1.07	0.77	1.37	0	1.07 (0.77 - 1.37)
173	Sudan	2.63	2.38	2.87	0	2.63 (2.38 - 2.87)
174	Suriname	0.71	-0.23	1.65	0.138592	0.71 (-0.23 - 1.65)
175	Sweden	-0.24	-1.27	0.81	0.655413	-0.24 (-1.27 - 0.81)
176	Switzerland	-1.29	-2.85	0.29	0.109113	-1.29 (-2.85 - 0.29)
177	Syrian Arab Republic	3.26	2.81	3.72	0	3.26 (2.81 - 3.72)
178	Taiwan (Province of China)	-0.56	-1.51	0.39	0.247817	-0.56 (-1.51 - 0.39)
179	Tajikistan	-0.34	-0.89	0.21	0.22795	-0.34 (-0.89 - 0.21)
180	Thailand	0.44	-0.09	0.98	0.104415	0.44 (-0.09 - 0.98)
181	Timor-Leste	1.17	0.23	2.12	0.014527	1.17 (0.23 - 2.12)
182	Togo	0.56	0.26	0.87	0.000278	0.56 (0.26 - 0.87)
183	Tokelau	7.88	6.96	8.82	0	7.88 (6.96 - 8.82)
184	Tonga	1.91	1.36	2.47	0	1.91 (1.36 - 2.47)
185	Trinidad and Tobago	0.51	-1.73	2.8	0.656105	0.51 (-1.73 - 2.8)
186	Tunisia	0.68	0.46	0.89	0	0.68 (0.46 - 0.89)
187	Turkey	0.67	0.12	1.23	0.017847	0.67 (0.12 - 1.23)
188	Turkmenistan	-0.49	-2.62	1.69	0.658007	-0.49 (-2.62 - 1.69)
189	Tuvalu	1.54	1.3	1.78	0	1.54 (1.3 - 1.78)
190	Uganda	3.19	3.02	3.36	0	3.19 (3.02 - 3.36)
191	Ukraine	-0.96	-1.97	0.05	0.06277	-0.96 (-1.97 - 0.05)
192	United Arab Emirates	-1.2	-3.51	1.16	0.315056	-1.2 (-3.51 - 1.16)
193	United Kingdom	-3.58	-5.05	-2.09	3e-06	-3.58 (-5.05 - -2.09)
194	United Republic of Tanzania	1.1	0.88	1.33	0	1.1 (0.88 - 1.33)
195	United States of America	-0.25	-0.76	0.26	0.33916	-0.25 (-0.76 - 0.26)
196	United States Virgin Islands	-2.49	-3.63	-1.34	2.5e-05	-2.49 (-3.63 - -1.34)
197	Uruguay	-0.06	-0.96	0.85	0.900658	-0.06 (-0.96 - 0.85)
198	Uzbekistan	2.61	1.65	3.57	0	2.61 (1.65 - 3.57)
199	Vanuatu	1.51	0.74	2.3	0.000122	1.51 (0.74 - 2.3)
200	Venezuela (Bolivarian Republic of)	2.85	2.26	3.45	0	2.85 (2.26 - 3.45)
201	Viet Nam	3.73	3.51	3.94	0	3.73 (3.51 - 3.94)
202	Yemen	3.27	2.09	4.47	0	3.27 (2.09 - 4.47)
203	Zambia	2.07	1.89	2.25	0	2.07 (1.89 - 2.25)
204	Zimbabwe	2.2	0.53	3.9	0.009501	2.2 (0.53 - 3.9)
