# Supplementary material for: Thyroid cancer among children and adolescents aged 5–19 years from 1990 to 2021: a global, regional, and national perspective
Source: Front Oncol. 2026 Feb 19;16:1694476. doi: 10.3389/fonc.2026.1694476 (PMC12960148; doi:10.3389/fonc.2026.1694476)
Supplement: Supplementary Table 5 — Averaged annual percentage changes (AAPCs) of DALYs among 204 countries and territories. [file Table5.xlsx]

## Sheet: Table S3
Table S5 Averaged annual percentage changes (AAPCs) of DALYs among 204 countries and territories.
	location_name	Joinpoint.Model	AAPC.Index	Start.Obs	End.Obs	val	lower	upper	Statistically.Significant..0.No..1.Yes.	Test.Statistic	P.Value	AAPC
1	Afghanistan	2	Full Range	1990	2021	1.41	0.97	1.85	1	6.28	0	1.41 (0.97 - 1.85)
2	Albania	2	Full Range	1990	2021	-4.18	-5.25	-3.11	1	-7.5	0	-4.18 (-5.25 - -3.11)
3	Algeria	2	Full Range	1990	2021	-0.67	-0.82	-0.53	1	-9.05	0	-0.67 (-0.82 - -0.53)
4	American Samoa	3	Full Range	1990	2021	0.11	-0.38	0.59	0	0.42	0.672777	0.11 (-0.38 - 0.59)
5	Andorra	2	Full Range	1990	2021	-2.15	-2.44	-1.85	1	-14.18	0	-2.15 (-2.44 - -1.85)
6	Angola	3	Full Range	1990	2021	-0.8	-1.32	-0.27	1	-2.97	0.002997	-0.8 (-1.32 - -0.27)
7	Antigua and Barbuda	3	Full Range	1990	2021	0.36	-0.61	1.33	0	0.72	0.470543	0.36 (-0.61 - 1.33)
8	Argentina	5	Full Range	1990	2021	-1.01	-2	-0.02	1	-2	0.045872	-1.01 (-2 - -0.02)
9	Armenia	3	Full Range	1990	2021	-0.01	-1.93	1.95	0	-0.01	0.994018	-0.01 (-1.93 - 1.95)
10	Australia	5	Full Range	1990	2021	-1.75	-2.82	-0.66	1	-3.14	0.0017	-1.75 (-2.82 - -0.66)
11	Austria	3	Full Range	1990	2021	-2.5	-3.36	-1.63	1	-5.58	0	-2.5 (-3.36 - -1.63)
12	Azerbaijan	5	Full Range	1990	2021	-1.25	-2.16	-0.33	1	-2.67	0.007698	-1.25 (-2.16 - -0.33)
13	Bahamas	5	Full Range	1990	2021	0.51	-1.4	2.45	0	0.52	0.603515	0.51 (-1.4 - 2.45)
14	Bahrain	5	Full Range	1990	2021	-1.49	-2.37	-0.61	1	-3.29	0.00099	-1.49 (-2.37 - -0.61)
15	Bangladesh	5	Full Range	1990	2021	-0.02	-0.43	0.38	0	-0.11	0.911842	-0.02 (-0.43 - 0.38)
16	Barbados	2	Full Range	1990	2021	-0.82	-2.54	0.93	0	-0.92	0.355153	-0.82 (-2.54 - 0.93)
17	Belarus	1	Full Range	1990	2021	-2.22	-2.75	-1.69	1	-8.08	0	-2.22 (-2.75 - -1.69)
18	Belgium	2	Full Range	1990	2021	-2.09	-2.86	-1.32	1	-5.26	0	-2.09 (-2.86 - -1.32)
19	Belize	3	Full Range	1990	2021	-0.24	-1.89	1.44	0	-0.28	0.779388	-0.24 (-1.89 - 1.44)
20	Benin	5	Full Range	1990	2021	0.03	-0.42	0.48	0	0.12	0.903796	0.03 (-0.42 - 0.48)
21	Bermuda	5	Full Range	1990	2021	0.02	-1.29	1.35	0	0.03	0.97751	0.02 (-1.29 - 1.35)
22	Bhutan	1	Full Range	1990	2021	-0.13	-0.48	0.22	0	-0.74	0.456515	-0.13 (-0.48 - 0.22)
23	Bolivia (Plurinational State of)	5	Full Range	1990	2021	-1.5	-1.61	-1.4	1	-28.52	0	-1.5 (-1.61 - -1.4)
24	Bosnia and Herzegovina	4	Full Range	1990	2021	-2.81	-3.75	-1.85	1	-5.7	0	-2.81 (-3.75 - -1.85)
25	Botswana	5	Full Range	1990	2021	-0.44	-0.97	0.1	0	-1.58	0.113378	-0.44 (-0.97 - 0.1)
26	Brazil	2	Full Range	1990	2021	-1.06	-1.36	-0.76	1	-6.89	0	-1.06 (-1.36 - -0.76)
27	Brunei Darussalam	4	Full Range	1990	2021	-2.24	-3.42	-1.05	1	-3.66	0.000249	-2.24 (-3.42 - -1.05)
28	Bulgaria	3	Full Range	1990	2021	-3.73	-5.17	-2.26	1	-4.92	1e-06	-3.73 (-5.17 - -2.26)
29	Burkina Faso	3	Full Range	1990	2021	0.32	0.08	0.56	1	2.61	0.009132	0.32 (0.08 - 0.56)
30	Burundi	5	Full Range	1990	2021	-1.08	-1.35	-0.81	1	-7.81	0	-1.08 (-1.35 - -0.81)
31	Cabo Verde	5	Full Range	1990	2021	6.66	5.66	7.67	1	13.43	0	6.66 (5.66 - 7.67)
32	Cambodia	2	Full Range	1990	2021	-0.5	-0.65	-0.35	1	-6.38	0	-0.5 (-0.65 - -0.35)
33	Cameroon	2	Full Range	1990	2021	0.09	-0.16	0.34	0	0.69	0.487985	0.09 (-0.16 - 0.34)
34	Canada	2	Full Range	1990	2021	-2.17	-2.86	-1.47	1	-6.05	0	-2.17 (-2.86 - -1.47)
35	Central African Republic	2	Full Range	1990	2021	-0.62	-0.93	-0.31	1	-3.95	7.9e-05	-0.62 (-0.93 - -0.31)
36	Chad	4	Full Range	1990	2021	1.16	0.63	1.7	1	4.29	1.8e-05	1.16 (0.63 - 1.7)
37	Chile	2	Full Range	1990	2021	-1.68	-2.45	-0.9	1	-4.21	2.5e-05	-1.68 (-2.45 - -0.9)
38	China	4	Full Range	1990	2021	-1.83	-2.21	-1.45	1	-9.4	0	-1.83 (-2.21 - -1.45)
39	Colombia	3	Full Range	1990	2021	-1.54	-2.2	-0.89	1	-4.58	5e-06	-1.54 (-2.2 - -0.89)
40	Comoros	3	Full Range	1990	2021	-0.69	-4.45	3.23	0	-0.35	0.727289	-0.69 (-4.45 - 3.23)
41	Congo	3	Full Range	1990	2021	-0.09	-0.86	0.68	0	-0.24	0.809119	-0.09 (-0.86 - 0.68)
42	Cook Islands	4	Full Range	1990	2021	-2.7	-3.17	-2.23	1	-11.18	0	-2.7 (-3.17 - -2.23)
43	Costa Rica	2	Full Range	1990	2021	-1.46	-2.57	-0.33	1	-2.54	0.011064	-1.46 (-2.57 - -0.33)
44	Croatia	5	Full Range	1990	2021	-3.79	-6.72	-0.77	1	-2.45	0.014382	-3.79 (-6.72 - -0.77)
45	Cuba	4	Full Range	1990	2021	-0.71	-2.08	0.67	0	-1.01	0.310934	-0.71 (-2.08 - 0.67)
46	Cyprus	4	Full Range	1990	2021	-4.16	-5.74	-2.54	1	-4.98	1e-06	-4.16 (-5.74 - -2.54)
47	Czechia	3	Full Range	1990	2021	-3.68	-5.06	-2.27	1	-5.06	0	-3.68 (-5.06 - -2.27)
48	C么te d'Ivoire	4	Full Range	1990	2021	0.51	0.14	0.89	1	2.67	0.00763	0.51 (0.14 - 0.89)
49	Democratic People's Republic of Korea	4	Full Range	1990	2021	-1.16	-1.25	-1.06	1	-23.39	0	-1.16 (-1.25 - -1.06)
50	Democratic Republic of the Congo	3	Full Range	1990	2021	-0.74	-0.98	-0.51	1	-6.18	0	-0.74 (-0.98 - -0.51)
51	Denmark	3	Full Range	1990	2021	-2.67	-4.24	-1.08	1	-3.27	0.001084	-2.67 (-4.24 - -1.08)
52	Djibouti	2	Full Range	1990	2021	0.23	-0.53	1	0	0.6	0.549246	0.23 (-0.53 - 1)
53	Dominica	4	Full Range	1990	2021	0.85	0.47	1.23	1	4.39	1.1e-05	0.85 (0.47 - 1.23)
54	Dominican Republic	1	Full Range	1990	2021	-0.66	-1.01	-0.32	1	-3.75	0.000174	-0.66 (-1.01 - -0.32)
55	Ecuador	2	Full Range	1990	2021	0.66	-1.21	2.56	0	0.69	0.49079	0.66 (-1.21 - 2.56)
56	Egypt	5	Full Range	1990	2021	-1.08	-1.76	-0.4	1	-3.09	0.002017	-1.08 (-1.76 - -0.4)
57	El Salvador	4	Full Range	1990	2021	-1.26	-2.28	-0.23	1	-2.39	0.016652	-1.26 (-2.28 - -0.23)
58	Equatorial Guinea	4	Full Range	1990	2021	-1.13	-1.64	-0.62	1	-4.32	1.6e-05	-1.13 (-1.64 - -0.62)
59	Eritrea	2	Full Range	1990	2021	0.26	0.01	0.51	1	2.07	0.038	0.26 (0.01 - 0.51)
60	Estonia	1	Full Range	1990	2021	-2.17	-2.82	-1.51	1	-6.43	0	-2.17 (-2.82 - -1.51)
61	Eswatini	3	Full Range	1990	2021	0.31	0.02	0.6	1	2.08	0.03711	0.31 (0.02 - 0.6)
62	Ethiopia	3	Full Range	1990	2021	-1.36	-1.45	-1.27	1	-28.19	0	-1.36 (-1.45 - -1.27)
63	Fiji	5	Full Range	1990	2021	-0.38	-1.38	0.63	0	-0.74	0.459536	-0.38 (-1.38 - 0.63)
64	Finland	3	Full Range	1990	2021	-2.82	-4.12	-1.51	1	-4.19	2.8e-05	-2.82 (-4.12 - -1.51)
65	France	3	Full Range	1990	2021	-2.46	-3.16	-1.76	1	-6.79	0	-2.46 (-3.16 - -1.76)
66	Gabon	0	Full Range	1990	2021	-0.69	-0.81	-0.57	1	-11.82	0	-0.69 (-0.81 - -0.57)
67	Gambia	5	Full Range	1990	2021	0.21	-1.18	1.62	0	0.29	0.771448	0.21 (-1.18 - 1.62)
68	Georgia	4	Full Range	1990	2021	-0.84	-3.13	1.51	0	-0.71	0.480364	-0.84 (-3.13 - 1.51)
69	Germany	1	Full Range	1990	2021	-2.78	-3.16	-2.41	1	-14.4	0	-2.78 (-3.16 - -2.41)
70	Ghana	5	Full Range	1990	2021	0.2	-0.22	0.61	0	0.93	0.354597	0.2 (-0.22 - 0.61)
71	Greece	3	Full Range	1990	2021	-2.25	-3.71	-0.76	1	-2.95	0.003221	-2.25 (-3.71 - -0.76)
72	Greenland	5	Full Range	1990	2021	-4.51	-5.45	-3.56	1	-9.11	0	-4.51 (-5.45 - -3.56)
73	Grenada	2	Full Range	1990	2021	-1.11	-1.42	-0.8	1	-6.98	0	-1.11 (-1.42 - -0.8)
74	Guam	4	Full Range	1990	2021	1.94	-0.85	4.81	0	1.36	0.1747	1.94 (-0.85 - 4.81)
75	Guatemala	2	Full Range	1990	2021	-2.04	-2.61	-1.48	1	-7.02	0	-2.04 (-2.61 - -1.48)
76	Guinea	3	Full Range	1990	2021	-0.37	-0.83	0.09	0	-1.57	0.116915	-0.37 (-0.83 - 0.09)
77	Guinea-Bissau	2	Full Range	1990	2021	-0.28	-0.82	0.27	0	-0.99	0.323911	-0.28 (-0.82 - 0.27)
78	Guyana	4	Full Range	1990	2021	0.14	-1.79	2.1	0	0.14	0.888646	0.14 (-1.79 - 2.1)
79	Haiti	3	Full Range	1990	2021	-0.5	-1.2	0.21	0	-1.37	0.170644	-0.5 (-1.2 - 0.21)
80	Honduras	4	Full Range	1990	2021	-2.47	-2.65	-2.29	1	-26.63	0	-2.47 (-2.65 - -2.29)
81	Hungary	4	Full Range	1990	2021	-4.7	-5.43	-3.97	1	-12.32	0	-4.7 (-5.43 - -3.97)
82	Iceland	3	Full Range	1990	2021	-3.92	-5.62	-2.18	1	-4.36	1.3e-05	-3.92 (-5.62 - -2.18)
83	India	4	Full Range	1990	2021	-0.36	-1.08	0.36	0	-0.99	0.322702	-0.36 (-1.08 - 0.36)
84	Indonesia	5	Full Range	1990	2021	-0.8	-0.95	-0.66	1	-10.7	0	-0.8 (-0.95 - -0.66)
85	Iran (Islamic Republic of)	4	Full Range	1990	2021	2.08	1.79	2.37	1	14.27	0	2.08 (1.79 - 2.37)
86	Iraq	2	Full Range	1990	2021	-1.15	-1.49	-0.81	1	-6.65	0	-1.15 (-1.49 - -0.81)
87	Ireland	5	Full Range	1990	2021	-2.98	-4.43	-1.5	1	-3.93	8.5e-05	-2.98 (-4.43 - -1.5)
88	Israel	3	Full Range	1990	2021	-2.67	-4.74	-0.55	1	-2.46	0.01388	-2.67 (-4.74 - -0.55)
89	Italy	1	Full Range	1990	2021	-3.24	-3.64	-2.84	1	-15.67	0	-3.24 (-3.64 - -2.84)
90	Jamaica	4	Full Range	1990	2021	-0.87	-1.99	0.26	0	-1.52	0.129117	-0.87 (-1.99 - 0.26)
91	Japan	2	Full Range	1990	2021	-1.49	-1.99	-0.98	1	-5.74	0	-1.49 (-1.99 - -0.98)
92	Jordan	2	Full Range	1990	2021	-1.37	-1.6	-1.13	1	-11.52	0	-1.37 (-1.6 - -1.13)
93	Kazakhstan	5	Full Range	1990	2021	-3.75	-6.04	-1.41	1	-3.11	0.001841	-3.75 (-6.04 - -1.41)
94	Kenya	4	Full Range	1990	2021	0.38	0.11	0.66	1	2.73	0.006362	0.38 (0.11 - 0.66)
95	Kiribati	5	Full Range	1990	2021	-0.13	-0.3	0.03	0	-1.56	0.117855	-0.13 (-0.3 - 0.03)
96	Kuwait	3	Full Range	1990	2021	-0.92	-5.51	3.9	0	-0.38	0.70362	-0.92 (-5.51 - 3.9)
97	Kyrgyzstan	5	Full Range	1990	2021	-3.03	-5.32	-0.69	1	-2.53	0.011545	-3.03 (-5.32 - -0.69)
98	Lao People's Democratic Republic	1	Full Range	1990	2021	-0.8	-0.89	-0.71	1	-16.7	0	-0.8 (-0.89 - -0.71)
99	Latvia	4	Full Range	1990	2021	-2.51	-4.09	-0.91	1	-3.06	0.002235	-2.51 (-4.09 - -0.91)
100	Lebanon	5	Full Range	1990	2021	-1.36	-1.54	-1.19	1	-15.38	0	-1.36 (-1.54 - -1.19)
101	Lesotho	4	Full Range	1990	2021	1.21	0.89	1.53	1	7.46	0	1.21 (0.89 - 1.53)
102	Liberia	3	Full Range	1990	2021	-0.44	-0.97	0.09	0	-1.64	0.100441	-0.44 (-0.97 - 0.09)
103	Libya	5	Full Range	1990	2021	-0.01	-0.52	0.5	0	-0.05	0.957831	-0.01 (-0.52 - 0.5)
104	Lithuania	5	Full Range	1990	2021	-1.68	-3.92	0.6	0	-1.45	0.147145	-1.68 (-3.92 - 0.6)
105	Luxembourg	1	Full Range	1990	2021	-3.13	-4.9	-1.32	1	-3.37	0.000759	-3.13 (-4.9 - -1.32)
106	Madagascar	3	Full Range	1990	2021	-0.08	-0.36	0.21	0	-0.53	0.594743	-0.08 (-0.36 - 0.21)
107	Malawi	5	Full Range	1990	2021	-0.06	-0.42	0.29	0	-0.35	0.724264	-0.06 (-0.42 - 0.29)
108	Malaysia	1	Full Range	1990	2021	-1.35	-1.83	-0.87	1	-5.47	0	-1.35 (-1.83 - -0.87)
109	Maldives	1	Full Range	1990	2021	-2.26	-2.73	-1.79	1	-9.33	0	-2.26 (-2.73 - -1.79)
110	Mali	4	Full Range	1990	2021	-0.67	-1.08	-0.26	1	-3.23	0.001258	-0.67 (-1.08 - -0.26)
111	Malta	2	Full Range	1990	2021	-0.15	-2.55	2.32	0	-0.12	0.906908	-0.15 (-2.55 - 2.32)
112	Marshall Islands	2	Full Range	1990	2021	1.41	1.18	1.63	1	12.26	0	1.41 (1.18 - 1.63)
113	Mauritania	1	Full Range	1990	2021	-0.36	-0.54	-0.18	1	-3.86	0.000114	-0.36 (-0.54 - -0.18)
114	Mauritius	3	Full Range	1990	2021	-1.79	-5.25	1.79	0	-0.99	0.322895	-1.79 (-5.25 - 1.79)
115	Mexico	1	Full Range	1990	2021	-0.92	-1.27	-0.56	1	-5.06	0	-0.92 (-1.27 - -0.56)
116	Micronesia (Federated States of)	5	Full Range	1990	2021	-0.07	-0.16	0.01	0	-1.68	0.092208	-0.07 (-0.16 - 0.01)
117	Monaco	2	Full Range	1990	2021	-0.13	-0.36	0.11	0	-1.03	0.30297	-0.13 (-0.36 - 0.11)
118	Mongolia	3	Full Range	1990	2021	-1.13	-2.73	0.5	0	-1.36	0.172469	-1.13 (-2.73 - 0.5)
119	Montenegro	5	Full Range	1990	2021	-1.18	-2.99	0.66	0	-1.26	0.208104	-1.18 (-2.99 - 0.66)
120	Morocco	4	Full Range	1990	2021	-1.38	-1.57	-1.18	1	-13.77	0	-1.38 (-1.57 - -1.18)
121	Mozambique	5	Full Range	1990	2021	0.31	0.05	0.57	1	2.31	0.020907	0.31 (0.05 - 0.57)
122	Myanmar	4	Full Range	1990	2021	-1.21	-1.48	-0.93	1	-8.55	0	-1.21 (-1.48 - -0.93)
123	Namibia	4	Full Range	1990	2021	0.52	-0.01	1.06	0	1.94	0.052371	0.52 (-0.01 - 1.06)
124	Nauru	5	Full Range	1990	2021	0.65	0.57	0.74	1	14.69	0	0.65 (0.57 - 0.74)
125	Nepal	4	Full Range	1990	2021	-0.47	-0.57	-0.36	1	-8.35	0	-0.47 (-0.57 - -0.36)
126	Netherlands	4	Full Range	1990	2021	-1.82	-2.62	-1	1	-4.36	1.3e-05	-1.82 (-2.62 - -1)
127	New Zealand	1	Full Range	1990	2021	-1.52	-2.41	-0.63	1	-3.34	0.000846	-1.52 (-2.41 - -0.63)
128	Nicaragua	3	Full Range	1990	2021	-2.2	-2.56	-1.85	1	-12.01	0	-2.2 (-2.56 - -1.85)
129	Niger	3	Full Range	1990	2021	-0.73	-1.64	0.19	0	-1.56	0.119755	-0.73 (-1.64 - 0.19)
130	Nigeria	5	Full Range	1990	2021	-0.13	-0.43	0.17	0	-0.86	0.390034	-0.13 (-0.43 - 0.17)
131	Niue	1	Full Range	1990	2021	4.95	4.22	5.68	1	13.54	0	4.95 (4.22 - 5.68)
132	North Macedonia	4	Full Range	1990	2021	-2.72	-4.65	-0.75	1	-2.69	0.007096	-2.72 (-4.65 - -0.75)
133	Northern Mariana Islands	1	Full Range	1990	2021	0.42	-1.56	2.45	0	0.42	0.677797	0.42 (-1.56 - 2.45)
134	Norway	2	Full Range	1990	2021	-1.8	-3.34	-0.23	1	-2.24	0.02504	-1.8 (-3.34 - -0.23)
135	Oman	3	Full Range	1990	2021	-0.77	-1.32	-0.21	1	-2.69	0.00715	-0.77 (-1.32 - -0.21)
136	Pakistan	4	Full Range	1990	2021	0.95	0.6	1.29	1	5.38	0	0.95 (0.6 - 1.29)
137	Palau	4	Full Range	1990	2021	-0.2	-0.53	0.13	0	-1.18	0.238332	-0.2 (-0.53 - 0.13)
138	Palestine	4	Full Range	1990	2021	-0.86	-2.36	0.66	0	-1.12	0.264348	-0.86 (-2.36 - 0.66)
139	Panama	3	Full Range	1990	2021	-2.31	-3.37	-1.25	1	-4.23	2.4e-05	-2.31 (-3.37 - -1.25)
140	Papua New Guinea	3	Full Range	1990	2021	0.78	0.31	1.26	1	3.26	0.001125	0.78 (0.31 - 1.26)
141	Paraguay	1	Full Range	1990	2021	-0.5	-0.94	-0.06	1	-2.23	0.02568	-0.5 (-0.94 - -0.06)
142	Peru	4	Full Range	1990	2021	-0.9	-2.03	0.25	0	-1.54	0.123353	-0.9 (-2.03 - 0.25)
143	Philippines	2	Full Range	1990	2021	-1.08	-1.31	-0.85	1	-9.3	0	-1.08 (-1.31 - -0.85)
144	Poland	5	Full Range	1990	2021	-4.53	-6.06	-2.97	1	-5.62	0	-4.53 (-6.06 - -2.97)
145	Portugal	3	Full Range	1990	2021	-3.8	-4.81	-2.77	1	-7.13	0	-3.8 (-4.81 - -2.77)
146	Puerto Rico	5	Full Range	1990	2021	-2.81	-4.48	-1.1	1	-3.22	0.001304	-2.81 (-4.48 - -1.1)
147	Qatar	4	Full Range	1990	2021	-1.59	-2.44	-0.73	1	-3.6	0.000317	-1.59 (-2.44 - -0.73)
148	Republic of Korea	5	Full Range	1990	2021	-3.34	-3.75	-2.92	1	-15.41	0	-3.34 (-3.75 - -2.92)
149	Republic of Moldova	3	Full Range	1990	2021	-2.04	-3.24	-0.82	1	-3.27	0.001082	-2.04 (-3.24 - -0.82)
150	Romania	2	Full Range	1990	2021	-3.96	-4.63	-3.29	1	-11.39	0	-3.96 (-4.63 - -3.29)
151	Russian Federation	2	Full Range	1990	2021	-2.52	-2.86	-2.18	1	-14.44	0	-2.52 (-2.86 - -2.18)
152	Rwanda	5	Full Range	1990	2021	-1.82	-2.3	-1.35	1	-7.44	0	-1.82 (-2.3 - -1.35)
153	Saint Kitts and Nevis	5	Full Range	1990	2021	-0.08	-0.74	0.58	0	-0.25	0.801972	-0.08 (-0.74 - 0.58)
154	Saint Lucia	3	Full Range	1990	2021	0.21	-0.85	1.27	0	0.38	0.703758	0.21 (-0.85 - 1.27)
155	Saint Vincent and the Grenadines	4	Full Range	1990	2021	1.29	-0.89	3.51	0	1.16	0.247623	1.29 (-0.89 - 3.51)
156	Samoa	5	Full Range	1990	2021	-0.3	-0.36	-0.23	1	-9.11	0	-0.3 (-0.36 - -0.23)
157	San Marino	1	Full Range	1990	2021	-1.74	-1.9	-1.58	1	-21	0	-1.74 (-1.9 - -1.58)
158	Sao Tome and Principe	3	Full Range	1990	2021	-2.42	-3.54	-1.29	1	-4.17	3.1e-05	-2.42 (-3.54 - -1.29)
159	Saudi Arabia	5	Full Range	1990	2021	-0.82	-0.94	-0.7	1	-13	0	-0.82 (-0.94 - -0.7)
160	Senegal	2	Full Range	1990	2021	-0.21	-0.78	0.37	0	-0.72	0.471565	-0.21 (-0.78 - 0.37)
161	Serbia	2	Full Range	1990	2021	-3.33	-4.59	-2.05	1	-5.05	0	-3.33 (-4.59 - -2.05)
162	Seychelles	0	Full Range	1990	2021	-0.6	-1.79	0.61	0	-1.01	0.319598	-0.6 (-1.79 - 0.61)
163	Sierra Leone	4	Full Range	1990	2021	0.25	-0.24	0.74	0	1.01	0.313551	0.25 (-0.24 - 0.74)
164	Singapore	2	Full Range	1990	2021	-1.74	-3.3	-0.14	1	-2.13	0.032881	-1.74 (-3.3 - -0.14)
165	Slovakia	5	Full Range	1990	2021	-2.42	-2.88	-1.96	1	-10.25	0	-2.42 (-2.88 - -1.96)
166	Slovenia	1	Full Range	1990	2021	-4.33	-5.4	-3.25	1	-7.74	0	-4.33 (-5.4 - -3.25)
167	Solomon Islands	5	Full Range	1990	2021	0.76	0.36	1.17	1	3.68	0.000233	0.76 (0.36 - 1.17)
168	Somalia	3	Full Range	1990	2021	0.42	0.22	0.62	1	4.15	3.3e-05	0.42 (0.22 - 0.62)
169	South Africa	5	Full Range	1990	2021	-0.44	-1.38	0.5	0	-0.92	0.358153	-0.44 (-1.38 - 0.5)
170	South Sudan	5	Full Range	1990	2021	1.44	0.6	2.28	1	3.36	0.000775	1.44 (0.6 - 2.28)
171	Spain	3	Full Range	1990	2021	-3.45	-4.19	-2.69	1	-8.86	0	-3.45 (-4.19 - -2.69)
172	Sri Lanka	0	Full Range	1990	2021	-2.01	-2.29	-1.74	1	-14.9	0	-2.01 (-2.29 - -1.74)
173	Sudan	5	Full Range	1990	2021	0.59	0.45	0.72	1	8.63	0	0.59 (0.45 - 0.72)
174	Suriname	3	Full Range	1990	2021	-0.85	-2	0.3	0	-1.45	0.147763	-0.85 (-2 - 0.3)
175	Sweden	3	Full Range	1990	2021	-1.31	-3.11	0.52	0	-1.41	0.159238	-1.31 (-3.11 - 0.52)
176	Switzerland	4	Full Range	1990	2021	-3.98	-5.65	-2.28	1	-4.53	6e-06	-3.98 (-5.65 - -2.28)
177	Syrian Arab Republic	3	Full Range	1990	2021	0.79	0.48	1.11	1	5.01	1e-06	0.79 (0.48 - 1.11)
178	Taiwan (Province of China)	5	Full Range	1990	2021	-1.98	-2.83	-1.12	1	-4.48	7e-06	-1.98 (-2.83 - -1.12)
179	Tajikistan	5	Full Range	1990	2021	-1.06	-1.61	-0.5	1	-3.68	0.000231	-1.06 (-1.61 - -0.5)
180	Thailand	5	Full Range	1990	2021	-1.59	-1.91	-1.27	1	-9.73	0	-1.59 (-1.91 - -1.27)
181	Timor-Leste	3	Full Range	1990	2021	-0.54	-1.55	0.49	0	-1.03	0.304882	-0.54 (-1.55 - 0.49)
182	Togo	4	Full Range	1990	2021	-0.21	-0.58	0.16	0	-1.13	0.258901	-0.21 (-0.58 - 0.16)
183	Tokelau	1	Full Range	1990	2021	5.77	4.71	6.83	1	10.97	0	5.77 (4.71 - 6.83)
184	Tonga	5	Full Range	1990	2021	0.93	0.41	1.46	1	3.48	0.000498	0.93 (0.41 - 1.46)
185	Trinidad and Tobago	4	Full Range	1990	2021	-1.07	-3.63	1.57	0	-0.8	0.423693	-1.07 (-3.63 - 1.57)
186	Tunisia	5	Full Range	1990	2021	-1.12	-1.29	-0.95	1	-12.88	0	-1.12 (-1.29 - -0.95)
187	Turkmenistan	4	Full Range	1990	2021	-2.14	-3.72	-0.54	1	-2.61	0.009031	-2.14 (-3.72 - -0.54)
188	Tuvalu	5	Full Range	1990	2021	-0.31	-0.44	-0.17	1	-4.54	6e-06	-0.31 (-0.44 - -0.17)
189	T眉rkiye	5	Full Range	1990	2021	-2.07	-2.6	-1.53	1	-7.47	0	-2.07 (-2.6 - -1.53)
190	Uganda	2	Full Range	1990	2021	1.93	1.61	2.25	1	11.88	0	1.93 (1.61 - 2.25)
191	Ukraine	3	Full Range	1990	2021	-1.47	-2.38	-0.55	1	-3.13	0.001762	-1.47 (-2.38 - -0.55)
192	United Arab Emirates	4	Full Range	1990	2021	-3.24	-5.18	-1.27	1	-3.19	0.001405	-3.24 (-5.18 - -1.27)
193	United Kingdom	2	Full Range	1990	2021	-4.91	-5.52	-4.29	1	-15.16	0	-4.91 (-5.52 - -4.29)
194	United Republic of Tanzania	5	Full Range	1990	2021	-0.18	-0.38	0.02	0	-1.8	0.071458	-0.18 (-0.38 - 0.02)
195	United States of America	5	Full Range	1990	2021	-0.71	-1.28	-0.14	1	-2.45	0.014323	-0.71 (-1.28 - -0.14)
196	United States Virgin Islands	3	Full Range	1990	2021	-2.73	-4.53	-0.9	1	-2.91	0.003639	-2.73 (-4.53 - -0.9)
197	Uruguay	1	Full Range	1990	2021	-1.46	-2.13	-0.78	1	-4.22	2.5e-05	-1.46 (-2.13 - -0.78)
198	Uzbekistan	4	Full Range	1990	2021	1.51	0.57	2.46	1	3.15	0.001606	1.51 (0.57 - 2.46)
199	Vanuatu	5	Full Range	1990	2021	0.67	0.06	1.29	1	2.15	0.031443	0.67 (0.06 - 1.29)
200	Venezuela (Bolivarian Republic of)	2	Full Range	1990	2021	1.5	0.81	2.2	1	4.29	1.8e-05	1.5 (0.81 - 2.2)
201	Viet Nam	5	Full Range	1990	2021	1.08	0.97	1.18	1	20.65	0	1.08 (0.97 - 1.18)
202	Yemen	3	Full Range	1990	2021	1.72	0.93	2.51	1	4.3	1.7e-05	1.72 (0.93 - 2.51)
203	Zambia	3	Full Range	1990	2021	0.62	0.44	0.8	1	6.79	0	0.62 (0.44 - 0.8)
204	Zimbabwe	3	Full Range	1990	2021	2.18	0.68	3.69	1	2.86	0.004244	2.18 (0.68 - 3.69)
