# Supplementary material for: Thyroid cancer among children and adolescents aged 5–19 years from 1990 to 2021: a global, regional, and national perspective
Source: Front Oncol. 2026 Feb 19;16:1694476. doi: 10.3389/fonc.2026.1694476 (PMC12960148; doi:10.3389/fonc.2026.1694476)
Supplement: Supplementary Table 6 — Joinpoint regression analysis of ASIR of caTC at the national levels from 1990 to 2021. [file Table6.xlsx]

## Sheet: Table S4 incidence_country-both
Joinpoint regression analysis of ASIR of caTC at the national levels from 1990 to 2021.
	location_name	Model	Segment	Segment.Start	Segment.End	val	lower	upper	APC.Significant	Test.Statistic	P.Value	APC
1	Afghanistan	2	0	1990	2002	-0.11	-0.52	0.31	0	-0.52	0.605369	-0.11 (-0.52 - 0.31)
2	Afghanistan	2	1	2002	2005	14.41	8.29	20.87	1	5.05	3.6e-05	14.41 (8.29 - 20.87)
3	Afghanistan	2	2	2005	2021	3.2	3.03	3.37	1	39.06	0	3.2 (3.03 - 3.37)
4	Albania	2	0	1990	2006	4.1	3.38	4.83	1	11.91	0	4.1 (3.38 - 4.83)
5	Albania	2	1	2006	2019	-3.87	-4.96	-2.76	1	-7.1	0	-3.87 (-4.96 - -2.76)
6	Albania	2	2	2019	2021	-26.3	-41.91	-6.49	1	-2.65	0.014174	-26.3 (-41.91 - -6.49)
7	Algeria	5	0	1990	1995	-0.53	-1.14	0.08	0	-1.84	0.085495	-0.53 (-1.14 - 0.08)
8	Algeria	5	1	1995	2001	3.2	2.61	3.8	1	11.66	0	3.2 (2.61 - 3.8)
9	Algeria	5	2	2001	2004	4.37	1.47	7.36	1	3.23	0.005582	4.37 (1.47 - 7.36)
10	Algeria	5	3	2004	2009	2.56	1.64	3.49	1	5.97	2.6e-05	2.56 (1.64 - 3.49)
11	Algeria	5	4	2009	2014	1.2	0.26	2.16	1	2.72	0.015885	1.2 (0.26 - 2.16)
12	Algeria	5	5	2014	2021	0.04	-0.38	0.46	0	0.19	0.849008	0.04 (-0.38 - 0.46)
13	American Samoa	3	0	1990	1996	1.03	0.17	1.9	1	2.5	0.020712	1.03 (0.17 - 1.9)
14	American Samoa	3	1	1996	2005	5.69	5.12	6.25	1	21.52	0	5.69 (5.12 - 6.25)
15	American Samoa	3	2	2005	2017	-2.16	-2.47	-1.85	1	-14.43	0	-2.16 (-2.47 - -1.85)
16	American Samoa	3	3	2017	2021	1.42	-0.2	3.06	0	1.82	0.083701	1.42 (-0.2 - 3.06)
17	Andorra	5	0	1990	1994	0.89	-0.81	2.62	0	1.11	0.285116	0.89 (-0.81 - 2.62)
18	Andorra	5	1	1994	1997	4.4	-0.99	10.08	0	1.73	0.103638	4.4 (-0.99 - 10.08)
19	Andorra	5	2	1997	2002	-1.47	-3.11	0.19	0	-1.88	0.079029	-1.47 (-3.11 - 0.19)
20	Andorra	5	3	2002	2005	4.4	-0.74	9.8	0	1.82	0.089235	4.4 (-0.74 - 9.8)
21	Andorra	5	4	2005	2010	-1.36	-2.82	0.12	0	-1.97	0.068136	-1.36 (-2.82 - 0.12)
22	Andorra	5	5	2010	2021	-2.78	-3.11	-2.46	1	-18	0	-2.78 (-3.11 - -2.46)
23	Angola	3	0	1990	1994	1.7	-0.21	3.65	0	1.85	0.078205	1.7 (-0.21 - 3.65)
24	Angola	3	1	1994	1997	-6.37	-11.72	-0.69	1	-2.32	0.030265	-6.37 (-11.72 - -0.69)
25	Angola	3	2	1997	2011	2.92	2.6	3.24	1	19.44	0	2.92 (2.6 - 3.24)
26	Angola	3	3	2011	2021	0.03	-0.43	0.5	0	0.14	0.889188	0.03 (-0.43 - 0.5)
27	Antigua and Barbuda	2	0	1990	2005	1.04	0.5	1.59	1	4	0.000531	1.04 (0.5 - 1.59)
28	Antigua and Barbuda	2	1	2005	2019	2.71	2.04	3.37	1	8.51	0	2.71 (2.04 - 3.37)
29	Antigua and Barbuda	2	2	2019	2021	-4.85	-17.64	9.93	0	-0.71	0.484027	-4.85 (-17.64 - 9.93)
30	Argentina	4	0	1990	1994	4.13	1.47	6.85	1	3.29	0.004058	4.13 (1.47 - 6.85)
31	Argentina	4	1	1994	2004	-0.67	-1.4	0.07	0	-1.89	0.074765	-0.67 (-1.4 - 0.07)
32	Argentina	4	2	2004	2007	6.47	-1.99	15.66	0	1.59	0.129044	6.47 (-1.99 - 15.66)
33	Argentina	4	3	2007	2019	0.79	0.27	1.32	1	3.17	0.005303	0.79 (0.27 - 1.32)
34	Argentina	4	4	2019	2021	-7.33	-14.69	0.67	0	-1.93	0.069382	-7.33 (-14.69 - 0.67)
35	Armenia	2	0	1990	2002	-2.57	-4.02	-1.1	1	-3.59	0.001475	-2.57 (-4.02 - -1.1)
36	Armenia	2	1	2002	2019	6.23	5.24	7.23	1	13.33	0	6.23 (5.24 - 7.23)
37	Armenia	2	2	2019	2021	-19.15	-36.86	3.54	0	-1.77	0.088797	-19.15 (-36.86 - 3.54)
38	Australia	5	0	1990	1995	0.15	-1.58	1.92	0	0.18	0.855876	0.15 (-1.58 - 1.92)
39	Australia	5	1	1995	1999	3.73	-0.03	7.63	0	2.11	0.051781	3.73 (-0.03 - 7.63)
40	Australia	5	2	1999	2002	-3.85	-10.49	3.29	0	-1.17	0.261065	-3.85 (-10.49 - 3.29)
41	Australia	5	3	2002	2013	2.3	1.74	2.86	1	8.85	0	2.3 (1.74 - 2.86)
42	Australia	5	4	2013	2016	-14.3	-20.35	-7.8	1	-4.49	0.000428	-14.3 (-20.35 - -7.8)
43	Australia	5	5	2016	2021	-2.34	-4.29	-0.35	1	-2.5	0.024396	-2.34 (-4.29 - -0.35)
44	Austria	2	0	1990	1994	4.87	1.9	7.92	1	3.41	0.002278	4.87 (1.9 - 7.92)
45	Austria	2	1	1994	2006	1.02	0.44	1.6	1	3.63	0.001339	1.02 (0.44 - 1.6)
46	Austria	2	2	2006	2021	-3.97	-4.34	-3.6	1	-21.58	0	-3.97 (-4.34 - -3.6)
47	Azerbaijan	4	0	1990	1994	6.67	4.3	9.08	1	6.05	1e-05	6.67 (4.3 - 9.08)
48	Azerbaijan	4	1	1994	1997	-4.94	-11.3	1.89	0	-1.53	0.142482	-4.94 (-11.3 - 1.89)
49	Azerbaijan	4	2	1997	2007	-0.75	-1.31	-0.19	1	-2.83	0.011143	-0.75 (-1.31 - -0.19)
50	Azerbaijan	4	3	2007	2017	2.19	1.57	2.8	1	7.54	1e-06	2.19 (1.57 - 2.8)
51	Azerbaijan	4	4	2017	2021	-3.01	-5.06	-0.92	1	-3.01	0.007486	-3.01 (-5.06 - -0.92)
52	Bahamas	5	0	1990	1994	-2.37	-6.73	2.19	0	-1.12	0.280947	-2.37 (-6.73 - 2.19)
53	Bahamas	5	1	1994	2002	6.41	4.3	8.56	1	6.62	8e-06	6.41 (4.3 - 8.56)
54	Bahamas	5	2	2002	2008	-2.03	-5.34	1.4	0	-1.27	0.223979	-2.03 (-5.34 - 1.4)
55	Bahamas	5	3	2008	2012	11.87	3.22	21.25	1	2.97	0.009529	11.87 (3.22 - 21.25)
56	Bahamas	5	4	2012	2015	-14.07	-26.33	0.23	0	-2.1	0.053048	-14.07 (-26.33 - 0.23)
57	Bahamas	5	5	2015	2021	5.32	2.32	8.39	1	3.83	0.001636	5.32 (2.32 - 8.39)
58	Bahrain	5	0	1990	1993	-15.5	-19.14	-11.69	1	-8.15	1e-06	-15.5 (-19.14 - -11.69)
59	Bahrain	5	1	1993	2000	6.52	5.09	7.97	1	9.95	0	6.52 (5.09 - 7.97)
60	Bahrain	5	2	2000	2003	-3.41	-11.24	5.12	0	-0.87	0.395945	-3.41 (-11.24 - 5.12)
61	Bahrain	5	3	2003	2011	7.41	6.4	8.42	1	16.24	0	7.41 (6.4 - 8.42)
62	Bahrain	5	4	2011	2015	-5.67	-8.58	-2.66	1	-3.96	0.001262	-5.67 (-8.58 - -2.66)
63	Bahrain	5	5	2015	2021	-1.72	-2.82	-0.62	1	-3.31	0.004776	-1.72 (-2.82 - -0.62)
64	Bangladesh	5	0	1990	1998	1.76	1.45	2.07	1	12.11	0	1.76 (1.45 - 2.07)
65	Bangladesh	5	1	1998	2004	2.69	1.98	3.41	1	8.17	1e-06	2.69 (1.98 - 3.41)
66	Bangladesh	5	2	2004	2009	6.76	5.63	7.9	1	13.13	0	6.76 (5.63 - 7.9)
67	Bangladesh	5	3	2009	2014	1.22	0.13	2.32	1	2.39	0.030488	1.22 (0.13 - 2.32)
68	Bangladesh	5	4	2014	2017	4.12	0.42	7.95	1	2.38	0.031032	4.12 (0.42 - 7.95)
69	Bangladesh	5	5	2017	2021	1.34	0.14	2.56	1	2.38	0.031219	1.34 (0.14 - 2.56)
70	Barbados	2	0	1990	2007	0.04	-0.59	0.68	0	0.13	0.900219	0.04 (-0.59 - 0.68)
71	Barbados	2	1	2007	2010	10.51	-7.36	31.81	0	1.17	0.2537	10.51 (-7.36 - 31.81)
72	Barbados	2	2	2010	2021	-1.57	-2.97	-0.16	1	-2.3	0.030483	-1.57 (-2.97 - -0.16)
73	Belarus	2	0	1990	2008	-0.49	-1.1	0.12	0	-1.65	0.111065	-0.49 (-1.1 - 0.12)
74	Belarus	2	1	2008	2011	6.3	-11.48	27.65	0	0.69	0.497641	6.3 (-11.48 - 27.65)
75	Belarus	2	2	2011	2021	-3.06	-4.46	-1.65	1	-4.43	0.000178	-3.06 (-4.46 - -1.65)
76	Belgium	2	0	1990	2009	1.05	0.69	1.42	1	6.02	3e-06	1.05 (0.69 - 1.42)
77	Belgium	2	1	2009	2015	-6.15	-8.78	-3.44	1	-4.61	0.000112	-6.15 (-8.78 - -3.44)
78	Belgium	2	2	2015	2021	1.42	-0.93	3.83	0	1.24	0.225439	1.42 (-0.93 - 3.83)
79	Belize	3	0	1990	1992	6.61	-5.51	20.27	0	1.1	0.282661	6.61 (-5.51 - 20.27)
80	Belize	3	1	1992	1997	-2.76	-6.22	0.81	0	-1.61	0.121641	-2.76 (-6.22 - 0.81)
81	Belize	3	2	1997	2018	2.63	2.3	2.96	1	16.9	0	2.63 (2.3 - 2.96)
82	Belize	3	3	2018	2021	-8.73	-14.37	-2.71	1	-2.98	0.007217	-8.73 (-14.37 - -2.71)
83	Benin	4	0	1990	1996	0.62	0.12	1.13	1	2.58	0.01868	0.62 (0.12 - 1.13)
84	Benin	4	1	1996	2003	-0.92	-1.41	-0.42	1	-3.88	0.001105	-0.92 (-1.41 - -0.42)
85	Benin	4	2	2003	2016	1.91	1.73	2.1	1	21.89	0	1.91 (1.73 - 2.1)
86	Benin	4	3	2016	2019	-1.08	-4.2	2.14	0	-0.71	0.484327	-1.08 (-4.2 - 2.14)
87	Benin	4	4	2019	2021	3.59	-0.03	7.33	0	2.08	0.051779	3.59 (-0.03 - 7.33)
88	Bermuda	5	0	1990	1994	6.2	3.8	8.64	1	5.62	4.9e-05	6.2 (3.8 - 8.64)
89	Bermuda	5	1	1994	2004	1.03	0.39	1.68	1	3.43	0.003741	1.03 (0.39 - 1.68)
90	Bermuda	5	2	2004	2009	7.87	5.67	10.12	1	7.83	1e-06	7.87 (5.67 - 10.12)
91	Bermuda	5	3	2009	2012	-2.06	-8.32	4.63	0	-0.67	0.512182	-2.06 (-8.32 - 4.63)
92	Bermuda	5	4	2012	2016	3.11	-0.34	6.67	0	1.92	0.074274	3.11 (-0.34 - 6.67)
93	Bermuda	5	5	2016	2021	-2.29	-3.88	-0.68	1	-3.02	0.008636	-2.29 (-3.88 - -0.68)
94	Bhutan	1	0	1990	1996	5.62	3.88	7.38	1	6.78	0	5.62 (3.88 - 7.38)
95	Bhutan	1	1	1996	2021	1.49	1.24	1.74	1	12.36	0	1.49 (1.24 - 1.74)
96	Bolivia (Plurinational State of)	5	0	1990	1999	1.84	1.66	2.02	1	22.07	0	1.84 (1.66 - 2.02)
97	Bolivia (Plurinational State of)	5	1	1999	2003	0.34	-0.59	1.27	0	0.77	0.453393	0.34 (-0.59 - 1.27)
98	Bolivia (Plurinational State of)	5	2	2003	2008	1.89	1.27	2.52	1	6.54	9e-06	1.89 (1.27 - 2.52)
99	Bolivia (Plurinational State of)	5	3	2008	2014	-1.53	-1.94	-1.11	1	-7.81	1e-06	-1.53 (-1.94 - -1.11)
100	Bolivia (Plurinational State of)	5	4	2014	2019	0.77	0.13	1.41	1	2.57	0.021492	0.77 (0.13 - 1.41)
101	Bolivia (Plurinational State of)	5	5	2019	2021	-1.81	-3.85	0.27	0	-1.86	0.082574	-1.81 (-3.85 - 0.27)
102	Bosnia and Herzegovina	3	0	1990	2002	0.47	-0.09	1.02	0	1.75	0.093873	0.47 (-0.09 - 1.02)
103	Bosnia and Herzegovina	3	1	2002	2014	-0.98	-1.71	-0.25	1	-2.78	0.011234	-0.98 (-1.71 - -0.25)
104	Bosnia and Herzegovina	3	2	2014	2017	6.9	-3.83	18.82	0	1.31	0.203849	6.9 (-3.83 - 18.82)
105	Bosnia and Herzegovina	3	3	2017	2021	-7	-10.31	-3.57	1	-4.16	0.00044	-7 (-10.31 - -3.57)
106	Botswana	5	0	1990	1993	2.4	-0.73	5.63	0	1.63	0.124822	2.4 (-0.73 - 5.63)
107	Botswana	5	1	1993	1997	-6.92	-9.82	-3.93	1	-4.83	0.000222	-6.92 (-9.82 - -3.93)
108	Botswana	5	2	1997	2006	0.87	0.17	1.58	1	2.66	0.017681	0.87 (0.17 - 1.58)
109	Botswana	5	3	2006	2010	7.67	4.51	10.93	1	5.28	9.2e-05	7.67 (4.51 - 10.93)
110	Botswana	5	4	2010	2014	2.21	-0.77	5.27	0	1.57	0.136227	2.21 (-0.77 - 5.27)
111	Botswana	5	5	2014	2021	-0.2	-1.01	0.63	0	-0.51	0.61737	-0.2 (-1.01 - 0.63)
112	Brazil	3	0	1990	1999	3.37	2.85	3.89	1	13.72	0	3.37 (2.85 - 3.89)
113	Brazil	3	1	1999	2012	1.7	1.35	2.05	1	10.19	0	1.7 (1.35 - 2.05)
114	Brazil	3	2	2012	2017	-0.82	-2.61	1.01	0	-0.94	0.360183	-0.82 (-2.61 - 1.01)
115	Brazil	3	3	2017	2021	-5.49	-7.37	-3.57	1	-5.85	8e-06	-5.49 (-7.37 - -3.57)
116	Brunei Darussalam	5	0	1990	1998	1.69	0.37	3.02	1	2.73	0.015523	1.69 (0.37 - 3.02)
117	Brunei Darussalam	5	1	1998	2004	5.8	3.3	8.36	1	5.03	0.00015	5.8 (3.3 - 8.36)
118	Brunei Darussalam	5	2	2004	2011	-3.7	-5.39	-1.98	1	-4.54	0.000392	-3.7 (-5.39 - -1.98)
119	Brunei Darussalam	5	3	2011	2016	-8.77	-12.05	-5.36	1	-5.34	8.3e-05	-8.77 (-12.05 - -5.36)
120	Brunei Darussalam	5	4	2016	2019	15.98	2.12	31.72	1	2.48	0.025378	15.98 (2.12 - 31.72)
121	Brunei Darussalam	5	5	2019	2021	-13.71	-25.41	-0.18	1	-2.16	0.047599	-13.71 (-25.41 - -0.18)
122	Bulgaria	2	0	1990	2002	-6.29	-7.45	-5.11	1	-10.75	0	-6.29 (-7.45 - -5.11)
123	Bulgaria	2	1	2002	2008	6.14	1.22	11.3	1	2.59	0.015939	6.14 (1.22 - 11.3)
124	Bulgaria	2	2	2008	2021	-1.56	-2.73	-0.38	1	-2.72	0.011928	-1.56 (-2.73 - -0.38)
125	Burkina Faso	3	0	1990	1995	-0.06	-0.69	0.57	0	-0.21	0.835886	-0.06 (-0.69 - 0.57)
126	Burkina Faso	3	1	1995	2011	0.87	0.75	0.99	1	15.27	0	0.87 (0.75 - 0.99)
127	Burkina Faso	3	2	2011	2016	3.36	2.38	4.34	1	7.21	0	3.36 (2.38 - 4.34)
128	Burkina Faso	3	3	2016	2021	-1.45	-2.13	-0.78	1	-4.46	0.000214	-1.45 (-2.13 - -0.78)
129	Burundi	3	0	1990	1996	0.92	0.47	1.37	1	4.25	0.000355	0.92 (0.47 - 1.37)
130	Burundi	3	1	1996	2001	-2.28	-3.08	-1.48	1	-5.83	9e-06	-2.28 (-3.08 - -1.48)
131	Burundi	3	2	2001	2006	1.2	0.36	2.06	1	2.96	0.007502	1.2 (0.36 - 2.06)
132	Burundi	3	3	2006	2021	-0.03	-0.16	0.09	0	-0.54	0.594209	-0.03 (-0.16 - 0.09)
133	Cabo Verde	3	0	1990	1994	15.86	10.35	21.63	1	6.29	3e-06	15.86 (10.35 - 21.63)
134	Cabo Verde	3	1	1994	2000	26.32	22.53	30.23	1	15.95	0	26.32 (22.53 - 30.23)
135	Cabo Verde	3	2	2000	2012	0.82	-0.1	1.75	0	1.84	0.079464	0.82 (-0.1 - 1.75)
136	Cabo Verde	3	3	2012	2021	5.33	4.03	6.65	1	8.69	0	5.33 (4.03 - 6.65)
137	Cambodia	2	0	1990	1995	2.69	1.75	3.64	1	5.97	4e-06	2.69 (1.75 - 3.64)
138	Cambodia	2	1	1995	2010	0.56	0.37	0.74	1	6.29	2e-06	0.56 (0.37 - 0.74)
139	Cambodia	2	2	2010	2021	2.99	2.72	3.27	1	22.83	0	2.99 (2.72 - 3.27)
140	Cameroon	5	0	1990	1993	2.42	0.43	4.45	1	2.59	0.020359	2.42 (0.43 - 4.45)
141	Cameroon	5	1	1993	1999	-1.79	-2.68	-0.9	1	-4.24	0.000706	-1.79 (-2.68 - -0.9)
142	Cameroon	5	2	1999	2007	0.85	0.33	1.36	1	3.53	0.003045	0.85 (0.33 - 1.36)
143	Cameroon	5	3	2007	2010	4.16	0.18	8.3	1	2.23	0.041526	4.16 (0.18 - 8.3)
144	Cameroon	5	4	2010	2017	1.8	1.06	2.55	1	5.19	0.00011	1.8 (1.06 - 2.55)
145	Cameroon	5	5	2017	2021	-0.26	-1.72	1.22	0	-0.37	0.713888	-0.26 (-1.72 - 1.22)
146	Canada	2	0	1990	1999	0.7	-1.03	2.47	0	0.83	0.412869	0.7 (-1.03 - 2.47)
147	Canada	2	1	1999	2010	-3.92	-5.32	-2.51	1	-5.64	8e-06	-3.92 (-5.32 - -2.51)
148	Canada	2	2	2010	2021	-0.62	-1.88	0.66	0	-1	0.326146	-0.62 (-1.88 - 0.66)
149	Central African Republic	2	0	1990	2004	-1.25	-1.56	-0.94	1	-8.21	0	-1.25 (-1.56 - -0.94)
150	Central African Republic	2	1	2004	2011	1.65	0.47	2.85	1	2.9	0.00793	1.65 (0.47 - 2.85)
151	Central African Republic	2	2	2011	2021	0.08	-0.43	0.6	0	0.34	0.738255	0.08 (-0.43 - 0.6)
152	Chad	3	0	1990	1996	-0.38	-1.32	0.58	0	-0.82	0.419816	-0.38 (-1.32 - 0.58)
153	Chad	3	1	1996	2005	1.19	0.59	1.78	1	4.16	0.000443	1.19 (0.59 - 1.78)
154	Chad	3	2	2005	2008	5.35	-0.31	11.33	0	1.96	0.062854	5.35 (-0.31 - 11.33)
155	Chad	3	3	2008	2021	1.87	1.54	2.2	1	11.92	0	1.87 (1.54 - 2.2)
156	Chile	5	0	1990	1995	2.66	0.74	4.62	1	2.97	0.0096	2.66 (0.74 - 4.62)
157	Chile	5	1	1995	1998	-5.26	-12.89	3.04	0	-1.37	0.190605	-5.26 (-12.89 - 3.04)
158	Chile	5	2	1998	2003	-0.1	-2.57	2.44	0	-0.08	0.936197	-0.1 (-2.57 - 2.44)
159	Chile	5	3	2003	2006	6.64	-1.22	15.14	0	1.79	0.093737	6.64 (-1.22 - 15.14)
160	Chile	5	4	2006	2019	1.7	1.19	2.2	1	7.24	3e-06	1.7 (1.19 - 2.2)
161	Chile	5	5	2019	2021	-5.26	-13.18	3.38	0	-1.32	0.2064	-5.26 (-13.18 - 3.38)
162	China	4	0	1990	1997	2.58	1.86	3.3	1	7.64	0	2.58 (1.86 - 3.3)
163	China	4	1	1997	2002	-2.02	-3.37	-0.65	1	-3.09	0.006347	-2.02 (-3.37 - -0.65)
164	China	4	2	2002	2007	2.22	0.85	3.61	1	3.41	0.003108	2.22 (0.85 - 3.61)
165	China	4	3	2007	2010	11.62	7.04	16.39	1	5.52	3.1e-05	11.62 (7.04 - 16.39)
166	China	4	4	2010	2021	-0.43	-0.81	-0.05	1	-2.38	0.028422	-0.43 (-0.81 - -0.05)
167	Colombia	4	0	1990	1996	4.8	3.81	5.79	1	10.4	0	4.8 (3.81 - 5.79)
168	Colombia	4	1	1996	2000	-5.23	-7.82	-2.57	1	-4.07	0.000713	-5.23 (-7.82 - -2.57)
169	Colombia	4	2	2000	2007	0.86	-0.1	1.83	0	1.88	0.076068	0.86 (-0.1 - 1.83)
170	Colombia	4	3	2007	2019	2.75	2.35	3.14	1	14.78	0	2.75 (2.35 - 3.14)
171	Colombia	4	4	2019	2021	-5.25	-10.94	0.8	0	-1.83	0.083863	-5.25 (-10.94 - 0.8)
172	Comoros	4	0	1990	2004	-2.34	-4.07	-0.58	1	-2.78	0.012342	-2.34 (-4.07 - -0.58)
173	Comoros	4	1	2004	2008	7.1	-7.86	24.48	0	0.96	0.35088	7.1 (-7.86 - 24.48)
174	Comoros	4	2	2008	2012	-15.84	-29.07	-0.14	1	-2.12	0.048286	-15.84 (-29.07 - -0.14)
175	Comoros	4	3	2012	2015	36.73	-2.88	92.51	0	1.92	0.070663	36.73 (-2.88 - 92.51)
176	Comoros	4	4	2015	2021	-1.14	-6.46	4.49	0	-0.43	0.669155	-1.14 (-6.46 - 4.49)
177	Congo	3	0	1990	1997	3.18	1.75	4.63	1	4.65	0.000137	3.18 (1.75 - 4.63)
178	Congo	3	1	1997	2002	-2.92	-6.18	0.44	0	-1.81	0.084525	-2.92 (-6.18 - 0.44)
179	Congo	3	2	2002	2007	5.92	2.47	9.48	1	3.62	0.001618	5.92 (2.47 - 9.48)
180	Congo	3	3	2007	2021	1.03	0.53	1.53	1	4.3	0.00032	1.03 (0.53 - 1.53)
181	Cook Islands	5	0	1990	1997	1.93	1.37	2.49	1	7.4	2e-06	1.93 (1.37 - 2.49)
182	Cook Islands	5	1	1997	2001	3.51	1.35	5.72	1	3.49	0.003284	3.51 (1.35 - 5.72)
183	Cook Islands	5	2	2001	2007	-3.41	-4.24	-2.57	1	-8.55	0	-3.41 (-4.24 - -2.57)
184	Cook Islands	5	3	2007	2012	-7.57	-8.91	-6.21	1	-11.5	0	-7.57 (-8.91 - -6.21)
185	Cook Islands	5	4	2012	2019	1.33	0.36	2.31	1	2.92	0.010546	1.33 (0.36 - 2.31)
186	Cook Islands	5	5	2019	2021	7.3	1.47	13.46	1	2.69	0.016816	7.3 (1.47 - 13.46)
187	Costa Rica	2	0	1990	2001	1.04	-0.81	2.92	0	1.15	0.260184	1.04 (-0.81 - 2.92)
188	Costa Rica	2	1	2001	2007	-5.32	-10.94	0.66	0	-1.84	0.077778	-5.32 (-10.94 - 0.66)
189	Costa Rica	2	2	2007	2021	0.72	-0.56	2.01	0	1.16	0.258381	0.72 (-0.56 - 2.01)
190	Croatia	5	0	1990	1992	12.01	-8.66	37.36	0	1.19	0.25426	12.01 (-8.66 - 37.36)
191	Croatia	5	1	1992	2002	-5.85	-7.65	-4.01	1	-6.65	8e-06	-5.85 (-7.65 - -4.01)
192	Croatia	5	2	2002	2010	2.33	-0.38	5.11	0	1.83	0.086917	2.33 (-0.38 - 5.11)
193	Croatia	5	3	2010	2013	-10.83	-24.36	5.13	0	-1.48	0.158524	-10.83 (-24.36 - 5.13)
194	Croatia	5	4	2013	2017	4.33	-4.15	13.57	0	1.07	0.303061	4.33 (-4.15 - 13.57)
195	Croatia	5	5	2017	2021	-7.73	-12.92	-2.23	1	-2.96	0.009665	-7.73 (-12.92 - -2.23)
196	Cuba	4	0	1990	1992	5.82	-8.63	22.55	0	0.81	0.428973	5.82 (-8.63 - 22.55)
197	Cuba	4	1	1992	2003	-3.35	-4.37	-2.31	1	-6.72	3e-06	-3.35 (-4.37 - -2.31)
198	Cuba	4	2	2003	2012	2.25	0.75	3.79	1	3.15	0.005525	2.25 (0.75 - 3.79)
199	Cuba	4	3	2012	2019	6.24	3.81	8.73	1	5.5	3.2e-05	6.24 (3.81 - 8.73)
200	Cuba	4	4	2019	2021	-7.86	-20.14	6.31	0	-1.2	0.244855	-7.86 (-20.14 - 6.31)
201	Cyprus	3	0	1990	2007	4.62	4.04	5.21	1	16.85	0	4.62 (4.04 - 5.21)
202	Cyprus	3	1	2007	2012	-12.13	-16.16	-7.92	1	-5.74	1.1e-05	-12.13 (-16.16 - -7.92)
203	Cyprus	3	2	2012	2019	1.82	-1.17	4.91	0	1.26	0.221375	1.82 (-1.17 - 4.91)
204	Cyprus	3	3	2019	2021	-33.33	-46.49	-16.94	1	-3.83	0.000963	-33.33 (-46.49 - -16.94)
205	Czechia	2	0	1990	1995	4.35	0.83	8	1	2.56	0.01724	4.35 (0.83 - 8)
206	Czechia	2	1	1995	2010	-0.92	-1.55	-0.29	1	-3	0.006175	-0.92 (-1.55 - -0.29)
207	Czechia	2	2	2010	2021	-4.95	-5.99	-3.91	1	-9.57	0	-4.95 (-5.99 - -3.91)
208	C么te d'Ivoire	5	0	1990	1997	-1.02	-1.48	-0.55	1	-4.6	0.000346	-1.02 (-1.48 - -0.55)
209	C么te d'Ivoire	5	1	1997	2002	2.06	0.94	3.19	1	3.95	0.001281	2.06 (0.94 - 3.19)
210	C么te d'Ivoire	5	2	2002	2007	4.96	3.79	6.14	1	9.24	0	4.96 (3.79 - 6.14)
211	C么te d'Ivoire	5	3	2007	2011	0.1	-1.7	1.93	0	0.11	0.910166	0.1 (-1.7 - 1.93)
212	C么te d'Ivoire	5	4	2011	2015	5.07	3.2	6.98	1	5.86	3.1e-05	5.07 (3.2 - 6.98)
213	C么te d'Ivoire	5	5	2015	2021	0.49	-0.13	1.12	0	1.69	0.112453	0.49 (-0.13 - 1.12)
214	Democratic People's Republic of Korea	5	0	1990	1993	1.32	0.72	1.93	1	4.67	0.000304	1.32 (0.72 - 1.93)
215	Democratic People's Republic of Korea	5	1	1993	1999	-0.7	-0.95	-0.44	1	-5.83	3.3e-05	-0.7 (-0.95 - -0.44)
216	Democratic People's Republic of Korea	5	2	1999	2004	0.82	0.45	1.19	1	4.8	0.000234	0.82 (0.45 - 1.19)
217	Democratic People's Republic of Korea	5	3	2004	2010	3.86	3.59	4.13	1	31.24	0	3.86 (3.59 - 4.13)
218	Democratic People's Republic of Korea	5	4	2010	2014	-2.46	-3.03	-1.88	1	-8.95	0	-2.46 (-3.03 - -1.88)
219	Democratic People's Republic of Korea	5	5	2014	2021	-0.77	-0.92	-0.61	1	-10.58	0	-0.77 (-0.92 - -0.61)
220	Democratic Republic of the Congo	3	0	1990	1998	-2	-2.47	-1.52	1	-8.64	0	-2 (-2.47 - -1.52)
221	Democratic Republic of the Congo	3	1	1998	2005	-0.66	-1.39	0.08	0	-1.87	0.076028	-0.66 (-1.39 - 0.08)
222	Democratic Republic of the Congo	3	2	2005	2016	2.82	2.47	3.18	1	16.63	0	2.82 (2.47 - 3.18)
223	Democratic Republic of the Congo	3	3	2016	2021	0.38	-0.64	1.4	0	0.77	0.449669	0.38 (-0.64 - 1.4)
224	Denmark	4	0	1990	2005	1.11	0.54	1.69	1	4.07	0.000724	1.11 (0.54 - 1.69)
225	Denmark	4	1	2005	2008	6.83	-5.89	21.27	0	1.1	0.287657	6.83 (-5.89 - 21.27)
226	Denmark	4	2	2008	2013	-6.29	-10.23	-2.16	1	-3.17	0.005311	-6.29 (-10.23 - -2.16)
227	Denmark	4	3	2013	2016	-13.14	-24.13	-0.57	1	-2.19	0.042023	-13.14 (-24.13 - -0.57)
228	Denmark	4	4	2016	2021	1.63	-1.66	5.04	0	1.03	0.316136	1.63 (-1.66 - 5.04)
229	Djibouti	0	0	1990	2021	1.23	0.93	1.54	1	8.42	0	1.23 (0.93 - 1.54)
230	Dominica	4	0	1990	1996	1.54	1.08	2.01	1	7.03	1e-06	1.54 (1.08 - 2.01)
231	Dominica	4	1	1996	2001	2.59	1.68	3.51	1	6.02	1.1e-05	2.59 (1.68 - 3.51)
232	Dominica	4	2	2001	2006	0.47	-0.4	1.34	0	1.13	0.272056	0.47 (-0.4 - 1.34)
233	Dominica	4	3	2006	2013	3.95	3.5	4.41	1	18.7	0	3.95 (3.5 - 4.41)
234	Dominica	4	4	2013	2021	-0.25	-0.57	0.07	0	-1.65	0.116247	-0.25 (-0.57 - 0.07)
235	Dominican Republic	4	0	1990	1994	-0.67	-2.72	1.42	0	-0.68	0.50462	-0.67 (-2.72 - 1.42)
236	Dominican Republic	4	1	1994	1998	4.21	0.78	7.75	1	2.59	0.018635	4.21 (0.78 - 7.75)
237	Dominican Republic	4	2	1998	2011	0.5	0.1	0.89	1	2.64	0.016533	0.5 (0.1 - 0.89)
238	Dominican Republic	4	3	2011	2015	-2.79	-6.1	0.65	0	-1.71	0.104275	-2.79 (-6.1 - 0.65)
239	Dominican Republic	4	4	2015	2021	2.41	1.1	3.73	1	3.89	0.001076	2.41 (1.1 - 3.73)
240	Ecuador	4	0	1990	1993	1.07	-6.67	9.46	0	0.28	0.781841	1.07 (-6.67 - 9.46)
241	Ecuador	4	1	1993	1996	23.98	5.08	46.27	1	2.73	0.013725	23.98 (5.08 - 46.27)
242	Ecuador	4	2	1996	2002	5.74	1.85	9.77	1	3.13	0.005784	5.74 (1.85 - 9.77)
243	Ecuador	4	3	2002	2019	0.33	-0.32	0.99	0	1.08	0.296044	0.33 (-0.32 - 0.99)
244	Ecuador	4	4	2019	2021	-11.46	-26.03	5.98	0	-1.42	0.172074	-11.46 (-26.03 - 5.98)
245	Egypt	3	0	1990	1995	1.91	0.04	3.82	1	2.13	0.045286	1.91 (0.04 - 3.82)
246	Egypt	3	1	1995	2000	-1.09	-3.62	1.52	0	-0.87	0.39166	-1.09 (-3.62 - 1.52)
247	Egypt	3	2	2000	2006	4.74	2.91	6.6	1	5.47	2e-05	4.74 (2.91 - 6.6)
248	Egypt	3	3	2006	2021	0.66	0.35	0.97	1	4.43	0.00023	0.66 (0.35 - 0.97)
249	El Salvador	4	0	1990	2004	1.96	1.51	2.4	1	9.26	0	1.96 (1.51 - 2.4)
250	El Salvador	4	1	2004	2010	4.82	2.66	7.02	1	4.75	0.000159	4.82 (2.66 - 7.02)
251	El Salvador	4	2	2010	2013	-5.71	-14.1	3.5	0	-1.33	0.201679	-5.71 (-14.1 - 3.5)
252	El Salvador	4	3	2013	2016	7.77	-1.91	18.41	0	1.67	0.11195	7.77 (-1.91 - 18.41)
253	El Salvador	4	4	2016	2021	-2.07	-4.29	0.2	0	-1.92	0.070943	-2.07 (-4.29 - 0.2)
254	Equatorial Guinea	4	0	1990	1998	0.8	0.28	1.32	1	3.21	0.004805	0.8 (0.28 - 1.32)
255	Equatorial Guinea	4	1	1998	2007	2.72	2.19	3.25	1	10.96	0	2.72 (2.19 - 3.25)
256	Equatorial Guinea	4	2	2007	2011	4.31	1.8	6.89	1	3.64	0.001881	4.31 (1.8 - 6.89)
257	Equatorial Guinea	4	3	2011	2014	-4.21	-8.87	0.69	0	-1.81	0.086566	-4.21 (-8.87 - 0.69)
258	Equatorial Guinea	4	4	2014	2021	3.51	2.67	4.35	1	8.95	0	3.51 (2.67 - 4.35)
259	Eritrea	4	0	1990	1994	0.26	-0.38	0.9	0	0.85	0.405158	0.26 (-0.38 - 0.9)
260	Eritrea	4	1	1994	2001	1.3	0.95	1.66	1	7.76	0	1.3 (0.95 - 1.66)
261	Eritrea	4	2	2001	2004	4.5	2.13	6.94	1	4.02	0.000796	4.5 (2.13 - 6.94)
262	Eritrea	4	3	2004	2014	0.78	0.56	0.99	1	7.62	0	0.78 (0.56 - 0.99)
263	Eritrea	4	4	2014	2021	1.98	1.63	2.33	1	12.05	0	1.98 (1.63 - 2.33)
264	Estonia	3	0	1990	1993	4.64	-4.68	14.88	0	1.01	0.323589	4.64 (-4.68 - 14.88)
265	Estonia	3	1	1993	1999	-3.46	-7.09	0.31	0	-1.91	0.0694	-3.46 (-7.09 - 0.31)
266	Estonia	3	2	1999	2015	2.9	2.19	3.62	1	8.54	0	2.9 (2.19 - 3.62)
267	Estonia	3	3	2015	2021	-8.02	-10.59	-5.37	1	-6.12	5e-06	-8.02 (-10.59 - -5.37)
268	Eswatini	5	0	1990	1993	0.82	-1.04	2.71	0	0.93	0.365345	0.82 (-1.04 - 2.71)
269	Eswatini	5	1	1993	1997	-3.92	-5.72	-2.08	1	-4.5	0.000427	-3.92 (-5.72 - -2.08)
270	Eswatini	5	2	1997	2003	4.02	3.11	4.94	1	9.58	0	4.02 (3.11 - 4.94)
271	Eswatini	5	3	2003	2008	-0.93	-2.23	0.38	0	-1.51	0.150649	-0.93 (-2.23 - 0.38)
272	Eswatini	5	4	2008	2016	2.68	2.07	3.3	1	9.37	0	2.68 (2.07 - 3.3)
273	Eswatini	5	5	2016	2021	0.59	-0.45	1.63	0	1.21	0.245726	0.59 (-0.45 - 1.63)
274	Ethiopia	5	0	1990	1993	0.45	-0.21	1.11	0	1.44	0.171321	0.45 (-0.21 - 1.11)
275	Ethiopia	5	1	1993	1997	1.56	0.91	2.22	1	5.1	0.000131	1.56 (0.91 - 2.22)
276	Ethiopia	5	2	1997	2003	-1.54	-1.81	-1.27	1	-12.08	0	-1.54 (-1.81 - -1.27)
277	Ethiopia	5	3	2003	2013	0.54	0.42	0.65	1	10.01	0	0.54 (0.42 - 0.65)
278	Ethiopia	5	4	2013	2016	2.52	1.04	4.02	1	3.65	0.002378	2.52 (1.04 - 4.02)
279	Ethiopia	5	5	2016	2021	3.6	3.24	3.95	1	22.05	0	3.6 (3.24 - 3.95)
280	Fiji	5	0	1990	1998	0.6	-0.15	1.37	0	1.7	0.109851	0.6 (-0.15 - 1.37)
281	Fiji	5	1	1998	2002	4.2	0.81	7.71	1	2.65	0.018184	4.2 (0.81 - 7.71)
282	Fiji	5	2	2002	2005	-8.75	-14.33	-2.81	1	-3.1	0.007386	-8.75 (-14.33 - -2.81)
283	Fiji	5	3	2005	2008	2.93	-3.37	9.64	0	0.98	0.344941	2.93 (-3.37 - 9.64)
284	Fiji	5	4	2008	2011	-2.81	-9.14	3.97	0	-0.9	0.382102	-2.81 (-9.14 - 3.97)
285	Fiji	5	5	2011	2021	2.58	1.96	3.2	1	8.98	0	2.58 (1.96 - 3.2)
286	Finland	3	0	1990	1993	-3.65	-12.3	5.85	0	-0.82	0.419841	-3.65 (-12.3 - 5.85)
287	Finland	3	1	1993	2012	3.25	2.65	3.86	1	11.32	0	3.25 (2.65 - 3.86)
288	Finland	3	2	2012	2016	-17.02	-24.6	-8.67	1	-4.05	0.000578	-17.02 (-24.6 - -8.67)
289	Finland	3	3	2016	2021	0.09	-4.3	4.69	0	0.04	0.965375	0.09 (-4.3 - 4.69)
290	France	4	0	1990	1994	-0.82	-4.03	2.49	0	-0.53	0.604786	-0.82 (-4.03 - 2.49)
291	France	4	1	1994	2001	2.89	1.24	4.58	1	3.69	0.001681	2.89 (1.24 - 4.58)
292	France	4	2	2001	2009	-2.63	-3.67	-1.57	1	-5.2	6.1e-05	-2.63 (-3.67 - -1.57)
293	France	4	3	2009	2017	-4.85	-5.88	-3.8	1	-9.55	0	-4.85 (-5.88 - -3.8)
294	France	4	4	2017	2021	0.08	-2.83	3.08	0	0.06	0.954533	0.08 (-2.83 - 3.08)
295	Gabon	0	0	1990	2021	0.98	0.86	1.1	1	16.65	0	0.98 (0.86 - 1.1)
296	Gambia	4	0	1990	2002	0.17	-0.44	0.78	0	0.58	0.56674	0.17 (-0.44 - 0.78)
297	Gambia	4	1	2002	2005	7.11	-3.31	18.65	0	1.41	0.175362	7.11 (-3.31 - 18.65)
298	Gambia	4	2	2005	2012	-2.2	-3.95	-0.43	1	-2.6	0.018072	-2.2 (-3.95 - -0.43)
299	Gambia	4	3	2012	2017	5.51	1.81	9.35	1	3.15	0.005502	5.51 (1.81 - 9.35)
300	Gambia	4	4	2017	2021	0.43	-3.28	4.28	0	0.24	0.813707	0.43 (-3.28 - 4.28)
301	Georgia	4	0	1990	2001	0	-1.66	1.7	0	0.01	0.995602	0 (-1.66 - 1.7)
302	Georgia	4	1	2001	2005	-20.98	-29.8	-11.04	1	-4.18	0.000567	-20.98 (-29.8 - -11.04)
303	Georgia	4	2	2005	2013	9.37	5.91	12.94	1	5.85	1.5e-05	9.37 (5.91 - 12.94)
304	Georgia	4	3	2013	2016	34.26	6.93	68.57	1	2.72	0.014048	34.26 (6.93 - 68.57)
305	Georgia	4	4	2016	2021	-11.21	-15.96	-6.19	1	-4.54	0.000252	-11.21 (-15.96 - -6.19)
306	Germany	2	0	1990	2000	2.17	1.12	3.24	1	4.28	0.000259	2.17 (1.12 - 3.24)
307	Germany	2	1	2000	2011	-0.92	-1.87	0.04	0	-1.98	0.059063	-0.92 (-1.87 - 0.04)
308	Germany	2	2	2011	2021	-6	-7.09	-4.88	1	-10.87	0	-6 (-7.09 - -4.88)
309	Ghana	4	0	1990	2000	1.29	0.99	1.6	1	8.9	0	1.29 (0.99 - 1.6)
310	Ghana	4	1	2000	2005	6.61	5.27	7.96	1	10.68	0	6.61 (5.27 - 7.96)
311	Ghana	4	2	2005	2013	-0.19	-0.76	0.39	0	-0.68	0.504685	-0.19 (-0.76 - 0.39)
312	Ghana	4	3	2013	2016	2.62	-1.97	7.43	0	1.19	0.2506	2.62 (-1.97 - 7.43)
313	Ghana	4	4	2016	2021	-0.7	-1.75	0.36	0	-1.39	0.181347	-0.7 (-1.75 - 0.36)
314	Greece	3	0	1990	2010	0.83	0.49	1.18	1	5.05	5.3e-05	0.83 (0.49 - 1.18)
315	Greece	3	1	2010	2014	-7.28	-12.57	-1.66	1	-2.67	0.01422	-7.28 (-12.57 - -1.66)
316	Greece	3	2	2014	2017	1.33	-10.14	14.28	0	0.23	0.820797	1.33 (-10.14 - 14.28)
317	Greece	3	3	2017	2021	-6.18	-9.95	-2.26	1	-3.24	0.003935	-6.18 (-9.95 - -2.26)
318	Greenland	3	0	1990	2001	-11.09	-11.68	-10.51	1	-37.06	0	-11.09 (-11.68 - -10.51)
319	Greenland	3	1	2001	2010	6.06	4.93	7.2	1	11.45	0	6.06 (4.93 - 7.2)
320	Greenland	3	2	2010	2016	-2.63	-4.57	-0.66	1	-2.77	0.011545	-2.63 (-4.57 - -0.66)
321	Greenland	3	3	2016	2021	0.81	-1.27	2.92	0	0.8	0.43013	0.81 (-1.27 - 2.92)
322	Grenada	3	0	1990	1992	4.6	-4.24	14.26	0	1.06	0.301317	4.6 (-4.24 - 14.26)
323	Grenada	3	1	1992	1999	-1.02	-2.52	0.51	0	-1.39	0.179634	-1.02 (-2.52 - 0.51)
324	Grenada	3	2	1999	2015	1.98	1.61	2.35	1	11.21	0	1.98 (1.61 - 2.35)
325	Grenada	3	3	2015	2021	-3.28	-4.75	-1.8	1	-4.55	0.000174	-3.28 (-4.75 - -1.8)
326	Guam	4	0	1990	1996	1.5	-4.16	7.49	0	0.55	0.592149	1.5 (-4.16 - 7.49)
327	Guam	4	1	1996	2003	18.83	13.65	24.25	1	8.13	0	18.83 (13.65 - 24.25)
328	Guam	4	2	2003	2013	-6.27	-8.46	-4.02	1	-5.74	1.9e-05	-6.27 (-8.46 - -4.02)
329	Guam	4	3	2013	2018	19.44	10.47	29.15	1	4.78	0.000151	19.44 (10.47 - 29.15)
330	Guam	4	4	2018	2021	-26.43	-36.74	-14.43	1	-4.27	0.000462	-26.43 (-36.74 - -14.43)
331	Guatemala	3	0	1990	2001	-1.35	-1.84	-0.85	1	-5.58	1.5e-05	-1.35 (-1.84 - -0.85)
332	Guatemala	3	1	2001	2005	4.51	0.61	8.56	1	2.41	0.025088	4.51 (0.61 - 8.56)
333	Guatemala	3	2	2005	2019	1.75	1.33	2.18	1	8.65	0	1.75 (1.33 - 2.18)
334	Guatemala	3	3	2019	2021	-8.11	-16.16	0.72	0	-1.92	0.068837	-8.11 (-16.16 - 0.72)
335	Guinea	2	0	1990	2001	-0.07	-0.32	0.19	0	-0.54	0.594451	-0.07 (-0.32 - 0.19)
336	Guinea	2	1	2001	2005	3.34	1.48	5.23	1	3.74	0.001006	3.34 (1.48 - 5.23)
337	Guinea	2	2	2005	2021	0.58	0.44	0.73	1	8.37	0	0.58 (0.44 - 0.73)
338	Guinea-Bissau	2	0	1990	2005	-0.04	-0.24	0.15	0	-0.43	0.66806	-0.04 (-0.24 - 0.15)
339	Guinea-Bissau	2	1	2005	2008	4.67	-0.18	9.76	0	1.99	0.058565	4.67 (-0.18 - 9.76)
340	Guinea-Bissau	2	2	2008	2021	-0.31	-0.58	-0.03	1	-2.27	0.03218	-0.31 (-0.58 - -0.03)
341	Guyana	4	0	1990	1995	-8.19	-11.89	-4.33	1	-4.36	0.000376	-8.19 (-11.89 - -4.33)
342	Guyana	4	1	1995	2000	14.23	7.75	21.11	1	4.78	0.000148	14.23 (7.75 - 21.11)
343	Guyana	4	2	2000	2003	-8.43	-21.57	6.91	0	-1.19	0.247727	-8.43 (-21.57 - 6.91)
344	Guyana	4	3	2003	2009	8.37	4.83	12.03	1	5.08	7.8e-05	8.37 (4.83 - 12.03)
345	Guyana	4	4	2009	2021	-0.18	-1.18	0.83	0	-0.38	0.709608	-0.18 (-1.18 - 0.83)
346	Haiti	0	0	1990	2021	0.78	0.6	0.96	1	8.87	0	0.78 (0.6 - 0.96)
347	Honduras	4	0	1990	1997	-0.71	-0.91	-0.5	1	-7.33	1e-06	-0.71 (-0.91 - -0.5)
348	Honduras	4	1	1997	2003	1.33	0.95	1.72	1	7.42	1e-06	1.33 (0.95 - 1.72)
349	Honduras	4	2	2003	2009	-2.5	-2.89	-2.1	1	-13.18	0	-2.5 (-2.89 - -2.1)
350	Honduras	4	3	2009	2012	-5.42	-7.27	-3.53	1	-5.93	1.3e-05	-5.42 (-7.27 - -3.53)
351	Honduras	4	4	2012	2021	-0.65	-0.84	-0.45	1	-6.97	2e-06	-0.65 (-0.84 - -0.45)
352	Hungary	5	0	1990	1996	-0.45	-1.5	0.62	0	-0.9	0.384436	-0.45 (-1.5 - 0.62)
353	Hungary	5	1	1996	2001	-7.01	-8.74	-5.24	1	-8.23	1e-06	-7.01 (-8.74 - -5.24)
354	Hungary	5	2	2001	2009	2.14	1.37	2.92	1	5.97	2.6e-05	2.14 (1.37 - 2.92)
355	Hungary	5	3	2009	2012	-6.99	-12.42	-1.22	1	-2.57	0.021487	-6.99 (-12.42 - -1.22)
356	Hungary	5	4	2012	2019	-1.51	-2.53	-0.48	1	-3.12	0.007058	-1.51 (-2.53 - -0.48)
357	Hungary	5	5	2019	2021	-12.81	-18.3	-6.96	1	-4.5	0.000425	-12.81 (-18.3 - -6.96)
358	Iceland	2	0	1990	2013	1.77	1.32	2.22	1	8.15	0	1.77 (1.32 - 2.22)
359	Iceland	2	1	2013	2019	-19.5	-23.35	-15.46	1	-9.15	0	-19.5 (-23.35 - -15.46)
360	Iceland	2	2	2019	2021	14.24	-9.63	44.42	0	1.17	0.252493	14.24 (-9.63 - 44.42)
361	India	1	0	1990	2010	2.34	2.13	2.54	1	23.85	0	2.34 (2.13 - 2.54)
362	India	1	1	2010	2021	0.55	0	1.11	1	2.06	0.049502	0.55 (0 - 1.11)
363	Indonesia	5	0	1990	1993	4.1	2.76	5.45	1	6.64	8e-06	4.1 (2.76 - 5.45)
364	Indonesia	5	1	1993	2000	1.1	0.69	1.51	1	5.69	4.3e-05	1.1 (0.69 - 1.51)
365	Indonesia	5	2	2000	2011	0.11	-0.07	0.29	0	1.33	0.202498	0.11 (-0.07 - 0.29)
366	Indonesia	5	3	2011	2015	-0.8	-1.93	0.35	0	-1.48	0.159475	-0.8 (-1.93 - 0.35)
367	Indonesia	5	4	2015	2019	1.34	0.03	2.67	1	2.18	0.045329	1.34 (0.03 - 2.67)
368	Indonesia	5	5	2019	2021	-1.38	-3.97	1.28	0	-1.12	0.282102	-1.38 (-3.97 - 1.28)
369	Iran (Islamic Republic of)	4	0	1990	1993	5.99	4.21	7.81	1	7.19	1e-06	5.99 (4.21 - 7.81)
370	Iran (Islamic Republic of)	4	1	1993	2002	1.05	0.7	1.41	1	6.35	6e-06	1.05 (0.7 - 1.41)
371	Iran (Islamic Republic of)	4	2	2002	2008	14.34	13.57	15.11	1	41.83	0	14.34 (13.57 - 15.11)
372	Iran (Islamic Republic of)	4	3	2008	2013	7.56	6.26	8.87	1	12.63	0	7.56 (6.26 - 8.87)
373	Iran (Islamic Republic of)	4	4	2013	2021	-4.29	-4.74	-3.85	1	-19.92	0	-4.29 (-4.74 - -3.85)
374	Iraq	5	0	1990	1999	0.2	-0.26	0.66	0	0.93	0.365864	0.2 (-0.26 - 0.66)
375	Iraq	5	1	1999	2004	3.65	2.09	5.23	1	5.05	0.000144	3.65 (2.09 - 5.23)
376	Iraq	5	2	2004	2007	0.72	-3.58	5.22	0	0.35	0.729465	0.72 (-3.58 - 5.22)
377	Iraq	5	3	2007	2013	3.67	2.74	4.61	1	8.55	0	3.67 (2.74 - 4.61)
378	Iraq	5	4	2013	2017	0.83	-1.15	2.85	0	0.88	0.39019	0.83 (-1.15 - 2.85)
379	Iraq	5	5	2017	2021	-4.21	-5.55	-2.85	1	-6.49	1e-05	-4.21 (-5.55 - -2.85)
380	Ireland	5	0	1990	1994	-3.7	-8.41	1.25	0	-1.6	0.129603	-3.7 (-8.41 - 1.25)
381	Ireland	5	1	1994	1999	8.82	3.76	14.12	1	3.78	0.001803	8.82 (3.76 - 14.12)
382	Ireland	5	2	1999	2003	-1.47	-8.29	5.85	0	-0.44	0.665659	-1.47 (-8.29 - 5.85)
383	Ireland	5	3	2003	2007	14.2	6.09	22.93	1	3.84	0.001602	14.2 (6.09 - 22.93)
384	Ireland	5	4	2007	2015	-10.47	-12.22	-8.69	1	-11.93	0	-10.47 (-12.22 - -8.69)
385	Ireland	5	5	2015	2021	-1.21	-3.95	1.6	0	-0.93	0.368484	-1.21 (-3.95 - 1.6)
386	Israel	3	0	1990	1994	-2.33	-8.78	4.57	0	-0.72	0.480669	-2.33 (-8.78 - 4.57)
387	Israel	3	1	1994	2009	5.04	3.99	6.1	1	10.18	0	5.04 (3.99 - 6.1)
388	Israel	3	2	2009	2012	-13.3	-30.34	7.91	0	-1.36	0.189431	-13.3 (-30.34 - 7.91)
389	Israel	3	3	2012	2021	-3.88	-5.89	-1.83	1	-3.9	0.000821	-3.88 (-5.89 - -1.83)
390	Italy	1	0	1990	2009	-0.89	-1.3	-0.48	1	-4.46	0.000129	-0.89 (-1.3 - -0.48)
391	Italy	1	1	2009	2021	-4.29	-5.08	-3.5	1	-10.91	0	-4.29 (-5.08 - -3.5)
392	Jamaica	4	0	1990	2002	1.05	0.29	1.83	1	2.89	0.009763	1.05 (0.29 - 1.83)
393	Jamaica	4	1	2002	2006	-10.74	-16.35	-4.77	1	-3.68	0.001701	-10.74 (-16.35 - -4.77)
394	Jamaica	4	2	2006	2009	20.84	6.73	36.8	1	3.2	0.004921	20.84 (6.73 - 36.8)
395	Jamaica	4	3	2009	2014	-5.77	-9.72	-1.64	1	-2.91	0.009266	-5.77 (-9.72 - -1.64)
396	Jamaica	4	4	2014	2021	2.08	0.11	4.09	1	2.22	0.039784	2.08 (0.11 - 4.09)
397	Japan	1	0	1990	1998	0.44	-0.16	1.05	0	1.5	0.144838	0.44 (-0.16 - 1.05)
398	Japan	1	1	1998	2021	-1.18	-1.31	-1.05	1	-18.68	0	-1.18 (-1.31 - -1.05)
399	Jordan	2	0	1990	2007	2.1	1.88	2.31	1	20.58	0	2.1 (1.88 - 2.31)
400	Jordan	2	1	2007	2014	-0.62	-1.48	0.26	0	-1.46	0.157488	-0.62 (-1.48 - 0.26)
401	Jordan	2	2	2014	2021	-2.28	-3.11	-1.43	1	-5.54	1.1e-05	-2.28 (-3.11 - -1.43)
402	Kazakhstan	5	0	1990	1992	8.49	-12.45	34.42	0	0.81	0.430696	8.49 (-12.45 - 34.42)
403	Kazakhstan	5	1	1992	1998	-11.41	-15.65	-6.96	1	-5.27	9.5e-05	-11.41 (-15.65 - -6.96)
404	Kazakhstan	5	2	1998	2002	3.16	-7.63	15.2	0	0.6	0.557451	3.16 (-7.63 - 15.2)
405	Kazakhstan	5	3	2002	2009	-7.37	-10.93	-3.66	1	-4.16	0.000838	-7.37 (-10.93 - -3.66)
406	Kazakhstan	5	4	2009	2015	12.92	6.92	19.27	1	4.74	0.000264	12.92 (6.92 - 19.27)
407	Kazakhstan	5	5	2015	2021	-4.57	-8.91	-0.02	1	-2.14	0.049048	-4.57 (-8.91 - -0.02)
408	Kenya	5	0	1990	1992	-0.32	-3.75	3.25	0	-0.19	0.850608	-0.32 (-3.75 - 3.25)
409	Kenya	5	1	1992	1999	-3.62	-4.28	-2.95	1	-11.43	0	-3.62 (-4.28 - -2.95)
410	Kenya	5	2	1999	2004	5.7	4.28	7.14	1	8.72	0	5.7 (4.28 - 7.14)
411	Kenya	5	3	2004	2007	2.42	-1.55	6.57	0	1.29	0.217057	2.42 (-1.55 - 6.57)
412	Kenya	5	4	2007	2010	6.01	2.25	9.9	1	3.45	0.003584	6.01 (2.25 - 9.9)
413	Kenya	5	5	2010	2021	0.86	0.56	1.16	1	6.18	1.8e-05	0.86 (0.56 - 1.16)
414	Kiribati	5	0	1990	1997	2.29	2.07	2.51	1	22.9	0	2.29 (2.07 - 2.51)
415	Kiribati	5	1	1997	2000	4.62	3.14	6.12	1	6.75	6e-06	4.62 (3.14 - 6.12)
416	Kiribati	5	2	2000	2006	-1.15	-1.46	-0.84	1	-7.8	1e-06	-1.15 (-1.46 - -0.84)
417	Kiribati	5	3	2006	2009	0.43	-1.09	1.98	0	0.6	0.554405	0.43 (-1.09 - 1.98)
418	Kiribati	5	4	2009	2015	-1.3	-1.65	-0.95	1	-7.97	1e-06	-1.3 (-1.65 - -0.95)
419	Kiribati	5	5	2015	2021	0.88	0.59	1.17	1	6.5	1e-05	0.88 (0.59 - 1.17)
420	Kuwait	3	0	1990	1999	1.16	-3.45	5.99	0	0.51	0.613133	1.16 (-3.45 - 5.99)
421	Kuwait	3	1	1999	2002	-25.5	-52.81	17.63	0	-1.34	0.194487	-25.5 (-52.81 - 17.63)
422	Kuwait	3	2	2002	2008	17.66	6.27	30.27	1	3.32	0.003238	17.66 (6.27 - 30.27)
423	Kuwait	3	3	2008	2021	-2.04	-4.51	0.49	0	-1.68	0.107361	-2.04 (-4.51 - 0.49)
424	Kyrgyzstan	4	0	1990	1995	-16.43	-21.55	-10.97	1	-5.96	1.2e-05	-16.43 (-21.55 - -10.97)
425	Kyrgyzstan	4	1	1995	2002	-0.79	-5.25	3.88	0	-0.36	0.720936	-0.79 (-5.25 - 3.88)
426	Kyrgyzstan	4	2	2002	2008	-9.41	-14.64	-3.86	1	-3.49	0.002601	-9.41 (-14.64 - -3.86)
427	Kyrgyzstan	4	3	2008	2016	13.38	9.57	17.32	1	7.71	0	13.38 (9.57 - 17.32)
428	Kyrgyzstan	4	4	2016	2021	-0.42	-6.3	5.84	0	-0.14	0.886992	-0.42 (-6.3 - 5.84)
429	Lao People's Democratic Republic	2	0	1990	2006	1.09	0.99	1.19	1	21.91	0	1.09 (0.99 - 1.19)
430	Lao People's Democratic Republic	2	1	2006	2009	2.92	0.41	5.49	1	2.41	0.024206	2.92 (0.41 - 5.49)
431	Lao People's Democratic Republic	2	2	2009	2021	1.38	1.23	1.53	1	19.56	0	1.38 (1.23 - 1.53)
432	Latvia	5	0	1990	1997	1.07	-0.37	2.53	0	1.58	0.134442	1.07 (-0.37 - 2.53)
433	Latvia	5	1	1997	2000	-4.09	-13.31	6.11	0	-0.88	0.392171	-4.09 (-13.31 - 6.11)
434	Latvia	5	2	2000	2009	2.84	1.7	4	1	5.36	7.9e-05	2.84 (1.7 - 4)
435	Latvia	5	3	2009	2012	-7.04	-16.2	3.12	0	-1.5	0.154193	-7.04 (-16.2 - 3.12)
436	Latvia	5	4	2012	2019	1.75	0	3.54	0	2.13	0.050137	1.75 (0 - 3.54)
437	Latvia	5	5	2019	2021	-21.78	-30.06	-12.52	1	-4.68	0.000297	-21.78 (-30.06 - -12.52)
438	Lebanon	5	0	1990	1994	0.29	-0.27	0.85	0	1.09	0.293313	0.29 (-0.27 - 0.85)
439	Lebanon	5	1	1994	2002	1.64	1.43	1.86	1	16.48	0	1.64 (1.43 - 1.86)
440	Lebanon	5	2	2002	2005	2.49	0.96	4.04	1	3.49	0.003281	2.49 (0.96 - 4.04)
441	Lebanon	5	3	2005	2013	0.91	0.7	1.12	1	9.22	0	0.91 (0.7 - 1.12)
442	Lebanon	5	4	2013	2017	-2.54	-3.3	-1.77	1	-6.98	4e-06	-2.54 (-3.3 - -1.77)
443	Lebanon	5	5	2017	2021	-0.99	-1.5	-0.48	1	-4.12	0.000918	-0.99 (-1.5 - -0.48)
444	Lesotho	5	0	1990	1993	-1.81	-4	0.43	0	-1.73	0.10414	-1.81 (-4 - 0.43)
445	Lesotho	5	1	1993	1997	-5.98	-8.1	-3.82	1	-5.77	3.7e-05	-5.98 (-8.1 - -3.82)
446	Lesotho	5	2	1997	2002	9.32	7.79	10.88	1	13.44	0	9.32 (7.79 - 10.88)
447	Lesotho	5	3	2002	2007	0.26	-1.11	1.66	0	0.41	0.690461	0.26 (-1.11 - 1.66)
448	Lesotho	5	4	2007	2018	2.82	2.45	3.18	1	16.75	0	2.82 (2.45 - 3.18)
449	Lesotho	5	5	2018	2021	0.09	-2.23	2.46	0	0.08	0.938477	0.09 (-2.23 - 2.46)
450	Liberia	2	0	1990	2006	-0.48	-0.8	-0.16	1	-3.12	0.004704	-0.48 (-0.8 - -0.16)
451	Liberia	2	1	2006	2012	5.58	3.53	7.68	1	5.71	7e-06	5.58 (3.53 - 7.68)
452	Liberia	2	2	2012	2021	0.32	-0.53	1.18	0	0.78	0.444123	0.32 (-0.53 - 1.18)
453	Libya	5	0	1990	1993	4.44	0.6	8.43	1	2.47	0.025831	4.44 (0.6 - 8.43)
454	Libya	5	1	1993	1996	-3.45	-10.2	3.8	0	-1.03	0.317219	-3.45 (-10.2 - 3.8)
455	Libya	5	2	1996	2007	3.25	2.64	3.85	1	11.63	0	3.25 (2.64 - 3.85)
456	Libya	5	3	2007	2010	6.94	-0.76	15.23	0	1.91	0.07481	6.94 (-0.76 - 15.23)
457	Libya	5	4	2010	2019	-0.22	-1.02	0.59	0	-0.58	0.570577	-0.22 (-1.02 - 0.59)
458	Libya	5	5	2019	2021	-5.7	-12.46	1.59	0	-1.68	0.113876	-5.7 (-12.46 - 1.59)
459	Lithuania	4	0	1990	1994	2.62	-2.11	7.57	0	1.15	0.264906	2.62 (-2.11 - 7.57)
460	Lithuania	4	1	1994	1997	-4.55	-17.49	10.43	0	-0.67	0.510897	-4.55 (-17.49 - 10.43)
461	Lithuania	4	2	1997	2008	2.61	1.44	3.8	1	4.71	0.000173	2.61 (1.44 - 3.8)
462	Lithuania	4	3	2008	2019	-3.29	-4.32	-2.26	1	-6.61	3e-06	-3.29 (-4.32 - -2.26)
463	Lithuania	4	4	2019	2021	-13.3	-25.43	0.81	0	-1.99	0.062133	-13.3 (-25.43 - 0.81)
	location_name	Model	Segment	Segment.Start	Segment.End	val	lower	upper	APC.Significant	Test.Statistic	P.Value	APC
464	Luxembourg	2	0	1990	2009	-1.53	-2.02	-1.04	1	-6.39	1e-06	-1.53 (-2.02 - -1.04)
465	Luxembourg	2	1	2009	2019	-4.33	-5.95	-2.69	1	-5.37	1.6e-05	-4.33 (-5.95 - -2.69)
466	Luxembourg	2	2	2019	2021	24.47	2.09	51.76	1	2.28	0.031837	24.47 (2.09 - 51.76)
467	Madagascar	1	0	1990	2003	0.15	0	0.31	1	2.07	0.048374	0.15 (0 - 0.31)
468	Madagascar	1	1	2003	2021	1.6	1.5	1.7	1	32.83	0	1.6 (1.5 - 1.7)
469	Malawi	4	0	1990	1996	0.87	0.36	1.38	1	3.61	0.002013	0.87 (0.36 - 1.38)
470	Malawi	4	1	1996	2003	3.54	3.02	4.07	1	14.39	0	3.54 (3.02 - 4.07)
471	Malawi	4	2	2003	2007	0.32	-1.2	1.86	0	0.44	0.66831	0.32 (-1.2 - 1.86)
472	Malawi	4	3	2007	2010	1.84	-1.3	5.07	0	1.22	0.237995	1.84 (-1.3 - 5.07)
473	Malawi	4	4	2010	2021	0.26	0.01	0.51	1	2.16	0.044781	0.26 (0.01 - 0.51)
474	Malaysia	1	0	1990	2008	0.1	-0.47	0.67	0	0.35	0.730844	0.1 (-0.47 - 0.67)
475	Malaysia	1	1	2008	2021	1.61	0.64	2.58	1	3.42	0.001989	1.61 (0.64 - 2.58)
476	Maldives	4	0	1990	1997	0.56	-0.31	1.43	0	1.35	0.192601	0.56 (-0.31 - 1.43)
477	Maldives	4	1	1997	2008	3.22	2.75	3.69	1	14.74	0	3.22 (2.75 - 3.69)
478	Maldives	4	2	2008	2015	-1.63	-2.51	-0.74	1	-3.85	0.001181	-1.63 (-2.51 - -0.74)
479	Maldives	4	3	2015	2018	2.85	-2.75	8.77	0	1.05	0.305456	2.85 (-2.75 - 8.77)
480	Maldives	4	4	2018	2021	-2.13	-5.28	1.13	0	-1.38	0.185035	-2.13 (-5.28 - 1.13)
481	Mali	5	0	1990	1997	0.73	0.27	1.19	1	3.4	0.003935	0.73 (0.27 - 1.19)
482	Mali	5	1	1997	2000	-1.05	-4.36	2.38	0	-0.66	0.518706	-1.05 (-4.36 - 2.38)
483	Mali	5	2	2000	2003	3.56	0.14	7.1	1	2.22	0.042414	3.56 (0.14 - 7.1)
484	Mali	5	3	2003	2007	-0.68	-2.36	1.03	0	-0.85	0.407787	-0.68 (-2.36 - 1.03)
485	Mali	5	4	2007	2017	1.01	0.68	1.34	1	6.59	9e-06	1.01 (0.68 - 1.34)
486	Mali	5	5	2017	2021	-1.05	-2.16	0.09	0	-1.97	0.067834	-1.05 (-2.16 - 0.09)
487	Malta	2	0	1990	2009	3.43	2.54	4.33	1	8.06	0	3.43 (2.54 - 4.33)
488	Malta	2	1	2009	2019	-8.51	-10.93	-6.02	1	-6.83	0	-8.51 (-10.93 - -6.02)
489	Malta	2	2	2019	2021	47.53	1.34	114.76	1	2.14	0.042971	47.53 (1.34 - 114.76)
490	Marshall Islands	3	0	1990	1994	6.23	5.62	6.85	1	21.77	0	6.23 (5.62 - 6.85)
491	Marshall Islands	3	1	1994	1997	1.98	0.07	3.93	1	2.16	0.04291	1.98 (0.07 - 3.93)
492	Marshall Islands	3	2	1997	2006	3.74	3.52	3.97	1	34.84	0	3.74 (3.52 - 3.97)
493	Marshall Islands	3	3	2006	2021	0.52	0.43	0.61	1	12.04	0	0.52 (0.43 - 0.61)
494	Mauritania	2	0	1990	1998	2.35	1.86	2.84	1	9.98	0	2.35 (1.86 - 2.84)
495	Mauritania	2	1	1998	2003	-0.67	-2.1	0.78	0	-0.96	0.347355	-0.67 (-2.1 - 0.78)
496	Mauritania	2	2	2003	2021	1.55	1.38	1.73	1	18.95	0	1.55 (1.38 - 1.73)
497	Mauritius	3	0	1990	1993	-20.78	-36.28	-1.52	1	-2.23	0.037131	-20.78 (-36.28 - -1.52)
498	Mauritius	3	1	1993	1999	16.91	5.93	29.03	1	3.29	0.003465	16.91 (5.93 - 29.03)
499	Mauritius	3	2	1999	2010	-6.38	-9.49	-3.17	1	-4.06	0.000558	-6.38 (-9.49 - -3.17)
500	Mauritius	3	3	2010	2021	3.21	0.23	6.27	1	2.25	0.035584	3.21 (0.23 - 6.27)
501	Mexico	3	0	1990	1993	-3.71	-6.97	-0.33	1	-2.28	0.033359	-3.71 (-6.97 - -0.33)
502	Mexico	3	1	1993	1996	4.83	-1.69	11.79	0	1.53	0.141249	4.83 (-1.69 - 11.79)
503	Mexico	3	2	1996	2017	1.59	1.39	1.79	1	16.61	0	1.59 (1.39 - 1.79)
504	Mexico	3	3	2017	2021	-2.18	-5	0.72	0	-1.57	0.131289	-2.18 (-5 - 0.72)
505	Micronesia (Federated States of)	4	0	1990	1993	3.32	2.76	3.87	1	12.7	0	3.32 (2.76 - 3.87)
506	Micronesia (Federated States of)	4	1	1993	2003	1.6	1.5	1.69	1	35	0	1.6 (1.5 - 1.69)
507	Micronesia (Federated States of)	4	2	2003	2006	2.66	1.57	3.77	1	5.14	6.9e-05	2.66 (1.57 - 3.77)
508	Micronesia (Federated States of)	4	3	2006	2014	1.24	1.1	1.38	1	18.57	0	1.24 (1.1 - 1.38)
509	Micronesia (Federated States of)	4	4	2014	2021	-0.41	-0.56	-0.26	1	-5.72	2e-05	-0.41 (-0.56 - -0.26)
510	Monaco	3	0	1990	1998	2.67	2.29	3.05	1	14.72	0	2.67 (2.29 - 3.05)
511	Monaco	3	1	1998	2009	0.99	0.73	1.24	1	7.99	0	0.99 (0.73 - 1.24)
512	Monaco	3	2	2009	2019	-1.23	-1.53	-0.94	1	-8.73	0	-1.23 (-1.53 - -0.94)
513	Monaco	3	3	2019	2021	10.76	6.8	14.88	1	5.83	9e-06	10.76 (6.8 - 14.88)
514	Mongolia	3	0	1990	1994	9.18	0.57	18.54	1	2.22	0.037371	9.18 (0.57 - 18.54)
515	Mongolia	3	1	1994	2002	-9.9	-12.96	-6.73	1	-6.27	3e-06	-9.9 (-12.96 - -6.73)
516	Mongolia	3	2	2002	2012	7.89	5.5	10.34	1	7.04	1e-06	7.89 (5.5 - 10.34)
517	Mongolia	3	3	2012	2021	1.41	-0.68	3.53	0	1.4	0.176308	1.41 (-0.68 - 3.53)
518	Montenegro	5	0	1990	1997	-2.77	-4.1	-1.42	1	-4.34	0.000581	-2.77 (-4.1 - -1.42)
519	Montenegro	5	1	1997	2000	19.12	8.29	31.04	1	3.91	0.001391	19.12 (8.29 - 31.04)
520	Montenegro	5	2	2000	2004	-11.52	-15.48	-7.38	1	-5.7	4.2e-05	-11.52 (-15.48 - -7.38)
521	Montenegro	5	3	2004	2008	4.28	-0.75	9.57	0	1.81	0.091075	4.28 (-0.75 - 9.57)
522	Montenegro	5	4	2008	2011	-10.22	-19.73	0.43	0	-2.05	0.058198	-10.22 (-19.73 - 0.43)
523	Montenegro	5	5	2011	2021	1.2	0.11	2.31	1	2.34	0.033311	1.2 (0.11 - 2.31)
524	Morocco	3	0	1990	2001	0.83	0.68	0.98	1	11.46	0	0.83 (0.68 - 0.98)
525	Morocco	3	1	2001	2004	3.28	1.03	5.59	1	3.04	0.006171	3.28 (1.03 - 5.59)
526	Morocco	3	2	2004	2011	1	0.61	1.38	1	5.37	2.5e-05	1 (0.61 - 1.38)
527	Morocco	3	3	2011	2021	-0.89	-1.08	-0.7	1	-9.56	0	-0.89 (-1.08 - -0.7)
528	Mozambique	4	0	1990	1995	-0.22	-0.7	0.26	0	-0.98	0.339829	-0.22 (-0.7 - 0.26)
529	Mozambique	4	1	1995	1999	1.91	0.75	3.09	1	3.46	0.00279	1.91 (0.75 - 3.09)
530	Mozambique	4	2	1999	2004	0.32	-0.43	1.07	0	0.89	0.385761	0.32 (-0.43 - 1.07)
531	Mozambique	4	3	2004	2009	3.69	2.92	4.47	1	10.19	0	3.69 (2.92 - 4.47)
532	Mozambique	4	4	2009	2021	1.12	0.98	1.27	1	16.55	0	1.12 (0.98 - 1.27)
533	Myanmar	4	0	1990	1993	2.9	0.83	5	1	2.96	0.008443	2.9 (0.83 - 5)
534	Myanmar	4	1	1993	2005	0.78	0.53	1.04	1	6.48	4e-06	0.78 (0.53 - 1.04)
535	Myanmar	4	2	2005	2012	-1.28	-1.85	-0.71	1	-4.7	0.00018	-1.28 (-1.85 - -0.71)
536	Myanmar	4	3	2012	2016	3.69	2.01	5.4	1	4.66	0.000195	3.69 (2.01 - 5.4)
537	Myanmar	4	4	2016	2021	1.18	0.46	1.89	1	3.47	0.002709	1.18 (0.46 - 1.89)
538	Namibia	5	0	1990	1993	1.62	-1.04	4.34	0	1.29	0.215739	1.62 (-1.04 - 4.34)
539	Namibia	5	1	1993	1997	-1.8	-4.41	0.89	0	-1.43	0.172043	-1.8 (-4.41 - 0.89)
540	Namibia	5	2	1997	2000	3.9	-1.66	9.79	0	1.48	0.158885	3.9 (-1.66 - 9.79)
541	Namibia	5	3	2000	2006	1.22	0.05	2.41	1	2.21	0.042702	1.22 (0.05 - 2.41)
542	Namibia	5	4	2006	2015	5.02	4.36	5.67	1	16.7	0	5.02 (4.36 - 5.67)
543	Namibia	5	5	2015	2021	1.1	0.01	2.2	1	2.16	0.047553	1.1 (0.01 - 2.2)
544	Nauru	3	0	1990	1997	1.85	1.7	2	1	26.3	0	1.85 (1.7 - 2)
545	Nauru	3	1	1997	2002	3.27	2.86	3.69	1	16.86	0	3.27 (2.86 - 3.69)
546	Nauru	3	2	2002	2008	0.72	0.42	1.01	1	5.06	5.3e-05	0.72 (0.42 - 1.01)
547	Nauru	3	3	2008	2021	1.67	1.6	1.73	1	51.58	0	1.67 (1.6 - 1.73)
548	Nepal	3	0	1990	1998	2.09	1.88	2.29	1	21.36	0	2.09 (1.88 - 2.29)
549	Nepal	3	1	1998	2001	1.11	-0.72	2.97	0	1.26	0.22271	1.11 (-0.72 - 2.97)
550	Nepal	3	2	2001	2010	2.87	2.66	3.09	1	27.93	0	2.87 (2.66 - 3.09)
551	Nepal	3	3	2010	2021	0.8	0.65	0.95	1	11.36	0	0.8 (0.65 - 0.95)
552	Netherlands	4	0	1990	1998	-0.76	-1.58	0.07	0	-1.92	0.071444	-0.76 (-1.58 - 0.07)
553	Netherlands	4	1	1998	2001	6.47	-1.35	14.91	0	1.73	0.101224	6.47 (-1.35 - 14.91)
554	Netherlands	4	2	2001	2004	-1.92	-9.19	5.93	0	-0.53	0.602791	-1.92 (-9.19 - 5.93)
555	Netherlands	4	3	2004	2013	1.61	0.74	2.49	1	3.9	0.001046	1.61 (0.74 - 2.49)
556	Netherlands	4	4	2013	2021	-3.18	-4.02	-2.32	1	-7.72	0	-3.18 (-4.02 - -2.32)
557	New Zealand	1	0	1990	2012	2.21	1.59	2.84	1	7.32	0	2.21 (1.59 - 2.84)
558	New Zealand	1	1	2012	2021	-5.58	-7.86	-3.26	1	-4.84	4.7e-05	-5.58 (-7.86 - -3.26)
559	Nicaragua	3	0	1990	1995	1.95	0.96	2.95	1	4.12	0.000492	1.95 (0.96 - 2.95)
560	Nicaragua	3	1	1995	1998	-1.9	-5.91	2.29	0	-0.95	0.351633	-1.9 (-5.91 - 2.29)
561	Nicaragua	3	2	1998	2019	1.25	1.12	1.37	1	21.23	0	1.25 (1.12 - 1.37)
562	Nicaragua	3	3	2019	2021	-15.84	-19.87	-11.61	1	-7.31	0	-15.84 (-19.87 - -11.61)
563	Niger	5	0	1990	1997	-0.04	-0.72	0.65	0	-0.12	0.906806	-0.04 (-0.72 - 0.65)
564	Niger	5	1	1997	2003	-2.08	-3.18	-0.97	1	-3.98	0.001218	-2.08 (-3.18 - -0.97)
565	Niger	5	2	2003	2006	4.81	-0.44	10.34	0	1.95	0.070126	4.81 (-0.44 - 10.34)
566	Niger	5	3	2006	2010	-2.29	-4.83	0.31	0	-1.88	0.080014	-2.29 (-4.83 - 0.31)
567	Niger	5	4	2010	2015	3.73	1.91	5.59	1	4.41	0.00051	3.73 (1.91 - 5.59)
568	Niger	5	5	2015	2021	-2.07	-3.02	-1.11	1	-4.57	0.000365	-2.07 (-3.02 - -1.11)
569	Nigeria	5	0	1990	1992	1.72	-0.86	4.36	0	1.42	0.177457	1.72 (-0.86 - 4.36)
570	Nigeria	5	1	1992	2000	-0.77	-1.12	-0.43	1	-4.79	0.000237	-0.77 (-1.12 - -0.43)
571	Nigeria	5	2	2000	2008	1.14	0.8	1.48	1	7.13	3e-06	1.14 (0.8 - 1.48)
572	Nigeria	5	3	2008	2011	5.9	3.19	8.68	1	4.71	0.000278	5.9 (3.19 - 8.68)
573	Nigeria	5	4	2011	2016	2.03	1.15	2.92	1	4.93	0.000181	2.03 (1.15 - 2.92)
574	Nigeria	5	5	2016	2021	0.27	-0.32	0.87	0	0.97	0.345868	0.27 (-0.32 - 0.87)
575	Niue	1	0	1990	2019	2.2	1.94	2.46	1	17.46	0	2.2 (1.94 - 2.46)
576	Niue	1	1	2019	2021	100.99	73.16	133.28	1	9.61	0	100.99 (73.16 - 133.28)
577	North Macedonia	3	0	1990	1998	1.15	-0.54	2.87	0	1.41	0.173117	1.15 (-0.54 - 2.87)
578	North Macedonia	3	1	1998	2012	-2.24	-3.05	-1.41	1	-5.6	1.5e-05	-2.24 (-3.05 - -1.41)
579	North Macedonia	3	2	2012	2015	9.69	-7.16	29.6	0	1.15	0.261792	9.69 (-7.16 - 29.6)
580	North Macedonia	3	3	2015	2021	-3.39	-6.55	-0.12	1	-2.16	0.042762	-3.39 (-6.55 - -0.12)
581	Northern Mariana Islands	0	0	1990	2021	0.78	-0.65	2.23	0	1.11	0.27734	0.78 (-0.65 - 2.23)
582	Norway	2	0	1990	2010	2.52	2.07	2.98	1	11.67	0	2.52 (2.07 - 2.98)
583	Norway	2	1	2010	2013	-10.19	-23.39	5.27	0	-1.4	0.17539	-10.19 (-23.39 - 5.27)
584	Norway	2	2	2013	2021	-1.44	-3.25	0.4	0	-1.62	0.118692	-1.44 (-3.25 - 0.4)
585	Oman	4	0	1990	2003	2.67	2.27	3.08	1	14.15	0	2.67 (2.27 - 3.08)
586	Oman	4	1	2003	2006	-2.29	-8.49	4.34	0	-0.74	0.468471	-2.29 (-8.49 - 4.34)
587	Oman	4	2	2006	2011	8.54	6.22	10.9	1	7.99	0	8.54 (6.22 - 10.9)
588	Oman	4	3	2011	2018	2.14	0.89	3.4	1	3.61	0.002005	2.14 (0.89 - 3.4)
589	Oman	4	4	2018	2021	-12.67	-15.95	-9.27	1	-7.44	1e-06	-12.67 (-15.95 - -9.27)
590	Pakistan	5	0	1990	1993	7.51	5.67	9.38	1	8.94	0	7.51 (5.67 - 9.38)
591	Pakistan	5	1	1993	1997	1.17	-0.46	2.84	0	1.53	0.147867	1.17 (-0.46 - 2.84)
592	Pakistan	5	2	1997	2002	4.13	3.1	5.17	1	8.69	0	4.13 (3.1 - 5.17)
593	Pakistan	5	3	2002	2012	1.23	0.93	1.53	1	8.86	0	1.23 (0.93 - 1.53)
594	Pakistan	5	4	2012	2015	2.9	-0.53	6.45	0	1.8	0.092735	2.9 (-0.53 - 6.45)
595	Pakistan	5	5	2015	2021	0.44	-0.2	1.09	0	1.47	0.162318	0.44 (-0.2 - 1.09)
596	Palau	3	0	1990	1992	3.1	0.4	5.88	1	2.4	0.02602	3.1 (0.4 - 5.88)
597	Palau	3	1	1992	1995	-2.57	-5.24	0.17	0	-1.95	0.064066	-2.57 (-5.24 - 0.17)
598	Palau	3	2	1995	2007	2.51	2.32	2.71	1	26.81	0	2.51 (2.32 - 2.71)
599	Palau	3	3	2007	2021	0.21	0.07	0.35	1	3.13	0.005115	0.21 (0.07 - 0.35)
600	Palestine	3	0	1990	2010	0.21	-0.06	0.49	0	1.61	0.121881	0.21 (-0.06 - 0.49)
601	Palestine	3	1	2010	2013	18.45	7.88	30.05	1	3.77	0.001133	18.45 (7.88 - 30.05)
602	Palestine	3	2	2013	2018	-6.09	-8.79	-3.31	1	-4.49	0.000203	-6.09 (-8.79 - -3.31)
603	Palestine	3	3	2018	2021	4.05	-1.06	9.43	0	1.64	0.115898	4.05 (-1.06 - 9.43)
604	Panama	2	0	1990	1993	8	-2.2	19.26	0	1.6	0.122561	8 (-2.2 - 19.26)
605	Panama	2	1	1993	2001	-8.96	-11.23	-6.63	1	-7.67	0	-8.96 (-11.23 - -6.63)
606	Panama	2	2	2001	2021	1.55	1.02	2.08	1	6.1	3e-06	1.55 (1.02 - 2.08)
607	Papua New Guinea	1	0	1990	2001	2.73	2.24	3.23	1	11.46	0	2.73 (2.24 - 3.23)
608	Papua New Guinea	1	1	2001	2021	0.8	0.6	0.99	1	8.46	0	0.8 (0.6 - 0.99)
609	Paraguay	0	0	1990	2021	1.02	0.78	1.26	1	8.64	0	1.02 (0.78 - 1.26)
610	Peru	5	0	1990	2000	2.69	2.2	3.18	1	11.87	0	2.69 (2.2 - 3.18)
611	Peru	5	1	2000	2007	1.39	0.35	2.44	1	2.86	0.011999	1.39 (0.35 - 2.44)
612	Peru	5	2	2007	2011	5.75	2.5	9.11	1	3.82	0.001676	5.75 (2.5 - 9.11)
613	Peru	5	3	2011	2016	1.41	-0.55	3.4	0	1.53	0.146949	1.41 (-0.55 - 3.4)
614	Peru	5	4	2016	2019	6.56	-0.11	13.67	0	2.09	0.053661	6.56 (-0.11 - 13.67)
615	Peru	5	5	2019	2021	-7.1	-13.63	-0.08	1	-2.16	0.047815	-7.1 (-13.63 - -0.08)
616	Philippines	3	0	1990	1999	-1.27	-1.67	-0.87	1	-6.58	2e-06	-1.27 (-1.67 - -0.87)
617	Philippines	3	1	1999	2002	1.45	-3.03	6.13	0	0.66	0.515322	1.45 (-3.03 - 6.13)
618	Philippines	3	2	2002	2007	-1.52	-2.91	-0.12	1	-2.25	0.035241	-1.52 (-2.91 - -0.12)
619	Philippines	3	3	2007	2021	0.9	0.66	1.13	1	7.92	0	0.9 (0.66 - 1.13)
620	Poland	4	0	1990	1996	2.69	0.03	5.41	1	2.13	0.047641	2.69 (0.03 - 5.41)
621	Poland	4	1	1996	1999	-13.13	-25.46	1.25	0	-1.93	0.069471	-13.13 (-25.46 - 1.25)
622	Poland	4	2	1999	2013	-0.65	-1.45	0.14	0	-1.73	0.101544	-0.65 (-1.45 - 0.14)
623	Poland	4	3	2013	2018	1.97	-2.02	6.12	0	1.03	0.318648	1.97 (-2.02 - 6.12)
624	Poland	4	4	2018	2021	-10.15	-15.45	-4.52	1	-3.7	0.001642	-10.15 (-15.45 - -4.52)
625	Portugal	4	0	1990	1994	-0.97	-4.27	2.45	0	-0.6	0.554851	-0.97 (-4.27 - 2.45)
626	Portugal	4	1	1994	1998	5.11	-0.55	11.09	0	1.89	0.07458	5.11 (-0.55 - 11.09)
627	Portugal	4	2	1998	2010	-2.22	-2.89	-1.54	1	-6.85	2e-06	-2.22 (-2.89 - -1.54)
628	Portugal	4	3	2010	2015	-7.27	-10.26	-4.2	1	-4.86	0.000127	-7.27 (-10.26 - -4.2)
629	Portugal	4	4	2015	2021	1.63	-0.17	3.47	0	1.9	0.073566	1.63 (-0.17 - 3.47)
630	Puerto Rico	5	0	1990	2000	1.22	0.16	2.28	1	2.47	0.026194	1.22 (0.16 - 2.28)
631	Puerto Rico	5	1	2000	2003	-7.6	-18.76	5.09	0	-1.31	0.210401	-7.6 (-18.76 - 5.09)
632	Puerto Rico	5	2	2003	2009	5.98	2.91	9.13	1	4.22	0.000745	5.98 (2.91 - 9.13)
633	Puerto Rico	5	3	2009	2013	-4.02	-10.01	2.36	0	-1.36	0.194366	-4.02 (-10.01 - 2.36)
634	Puerto Rico	5	4	2013	2016	3.49	-9.6	18.47	0	0.54	0.596849	3.49 (-9.6 - 18.47)
635	Puerto Rico	5	5	2016	2021	-9.62	-12.59	-6.55	1	-6.46	1.1e-05	-9.62 (-12.59 - -6.55)
636	Qatar	5	0	1990	1995	2.68	-0.03	5.47	0	2.11	0.05214	2.68 (-0.03 - 5.47)
637	Qatar	5	1	1995	2001	-3.99	-6.42	-1.5	1	-3.39	0.004081	-3.99 (-6.42 - -1.5)
638	Qatar	5	2	2001	2007	11.35	9.05	13.7	1	10.97	0	11.35 (9.05 - 13.7)
639	Qatar	5	3	2007	2010	-5.79	-14.13	3.37	0	-1.37	0.190948	-5.79 (-14.13 - 3.37)
640	Qatar	5	4	2010	2018	-0.03	-1.38	1.33	0	-0.05	0.958132	-0.03 (-1.38 - 1.33)
641	Qatar	5	5	2018	2021	-11.08	-15.89	-5.99	1	-4.49	0.000428	-11.08 (-15.89 - -5.99)
642	Republic of Korea	5	0	1990	1997	5.71	4.67	6.77	1	11.92	0	5.71 (4.67 - 6.77)
643	Republic of Korea	5	1	1997	2000	-7.61	-13.03	-1.85	1	-2.79	0.013732	-7.61 (-13.03 - -1.85)
644	Republic of Korea	5	2	2000	2004	-1.21	-3.97	1.63	0	-0.91	0.374956	-1.21 (-3.97 - 1.63)
645	Republic of Korea	5	3	2004	2010	1.59	0.34	2.86	1	2.71	0.016189	1.59 (0.34 - 2.86)
646	Republic of Korea	5	4	2010	2015	-7.22	-8.98	-5.43	1	-8.34	1e-06	-7.22 (-8.98 - -5.43)
647	Republic of Korea	5	5	2015	2021	-0.8	-2.1	0.51	0	-1.3	0.212512	-0.8 (-2.1 - 0.51)
648	Republic of Moldova	3	0	1990	2001	0.21	-0.61	1.04	0	0.54	0.59647	0.21 (-0.61 - 1.04)
649	Republic of Moldova	3	1	2001	2004	-6.16	-16.94	6.01	0	-1.08	0.290239	-6.16 (-16.94 - 6.01)
650	Republic of Moldova	3	2	2004	2013	3.29	1.92	4.68	1	5.02	5.7e-05	3.29 (1.92 - 4.68)
651	Republic of Moldova	3	3	2013	2021	-2.68	-4.03	-1.32	1	-4.07	0.000546	-2.68 (-4.03 - -1.32)
652	Romania	3	0	1990	1998	2.29	0.85	3.75	1	3.32	0.003289	2.29 (0.85 - 3.75)
653	Romania	3	1	1998	2001	-9.02	-20.43	4.03	0	-1.47	0.157323	-9.02 (-20.43 - 4.03)
654	Romania	3	2	2001	2018	-1.28	-1.77	-0.79	1	-5.42	2.2e-05	-1.28 (-1.77 - -0.79)
655	Romania	3	3	2018	2021	-5.69	-11.93	1	0	-1.78	0.089897	-5.69 (-11.93 - 1)
656	Russian Federation	5	0	1990	1993	4.85	1.75	8.06	1	3.36	0.00432	4.85 (1.75 - 8.06)
657	Russian Federation	5	1	1993	1997	-3.59	-6.45	-0.65	1	-2.6	0.020185	-3.59 (-6.45 - -0.65)
658	Russian Federation	5	2	1997	2004	0.63	-0.4	1.66	0	1.3	0.213728	0.63 (-0.4 - 1.66)
659	Russian Federation	5	3	2004	2008	3.85	0.64	7.17	1	2.57	0.021425	3.85 (0.64 - 7.17)
660	Russian Federation	5	4	2008	2015	0.12	-0.9	1.16	0	0.26	0.802059	0.12 (-0.9 - 1.16)
661	Russian Federation	5	5	2015	2021	-8.02	-9.12	-6.91	1	-14.86	0	-8.02 (-9.12 - -6.91)
662	Rwanda	4	0	1990	1995	2.03	1.19	2.88	1	5.12	7.1e-05	2.03 (1.19 - 2.88)
663	Rwanda	4	1	1995	1999	-1.76	-3.51	0.03	0	-2.07	0.052979	-1.76 (-3.51 - 0.03)
664	Rwanda	4	2	1999	2002	-3.99	-7.42	-0.43	1	-2.35	0.030437	-3.99 (-7.42 - -0.43)
665	Rwanda	4	3	2002	2006	1.67	-0.18	3.56	0	1.89	0.074641	1.67 (-0.18 - 3.56)
666	Rwanda	4	4	2006	2021	0.35	0.16	0.54	1	3.8	0.001299	0.35 (0.16 - 0.54)
667	Saint Kitts and Nevis	3	0	1990	1996	8.42	6.83	10.03	1	11.4	0	8.42 (6.83 - 10.03)
668	Saint Kitts and Nevis	3	1	1996	2004	-1.39	-2.59	-0.17	1	-2.37	0.02762	-1.39 (-2.59 - -0.17)
669	Saint Kitts and Nevis	3	2	2004	2015	3.04	2.28	3.81	1	8.36	0	3.04 (2.28 - 3.81)
670	Saint Kitts and Nevis	3	3	2015	2021	-0.45	-2.16	1.3	0	-0.54	0.597167	-0.45 (-2.16 - 1.3)
671	Saint Lucia	3	0	1990	2005	1.15	0.72	1.58	1	5.6	1.5e-05	1.15 (0.72 - 1.58)
672	Saint Lucia	3	1	2005	2011	5.32	2.89	7.82	1	4.61	0.00015	5.32 (2.89 - 7.82)
673	Saint Lucia	3	2	2011	2014	-6.71	-16.25	3.92	0	-1.34	0.194881	-6.71 (-16.25 - 3.92)
674	Saint Lucia	3	3	2014	2021	3.53	1.96	5.12	1	4.73	0.000113	3.53 (1.96 - 5.12)
675	Saint Vincent and the Grenadines	4	0	1990	2005	0.38	-0.11	0.87	0	1.64	0.118372	0.38 (-0.11 - 0.87)
676	Saint Vincent and the Grenadines	4	1	2005	2009	5.83	-0.11	12.13	0	2.06	0.054155	5.83 (-0.11 - 12.13)
677	Saint Vincent and the Grenadines	4	2	2009	2012	-8.97	-18.4	1.54	0	-1.81	0.087502	-8.97 (-18.4 - 1.54)
678	Saint Vincent and the Grenadines	4	3	2012	2015	19.17	6.29	33.61	1	3.22	0.004729	19.17 (6.29 - 33.61)
679	Saint Vincent and the Grenadines	4	4	2015	2021	3.5	1.35	5.7	1	3.44	0.002899	3.5 (1.35 - 5.7)
680	Samoa	5	0	1990	2001	2.75	2.65	2.85	1	58.8	0	2.75 (2.65 - 2.85)
681	Samoa	5	1	2001	2008	-0.01	-0.28	0.26	0	-0.1	0.923284	-0.01 (-0.28 - 0.26)
682	Samoa	5	2	2008	2012	1.43	0.63	2.23	1	3.84	0.001602	1.43 (0.63 - 2.23)
683	Samoa	5	3	2012	2015	0.18	-1.41	1.78	0	0.24	0.816709	0.18 (-1.41 - 1.78)
684	Samoa	5	4	2015	2018	1.45	-0.14	3.07	0	1.94	0.071221	1.45 (-0.14 - 3.07)
685	Samoa	5	5	2018	2021	-0.35	-1.16	0.46	0	-0.93	0.365004	-0.35 (-1.16 - 0.46)
686	San Marino	4	0	1990	1993	-0.6	-2.36	1.19	0	-0.71	0.486771	-0.6 (-2.36 - 1.19)
687	San Marino	4	1	1993	1996	2.96	-0.48	6.51	0	1.81	0.087789	2.96 (-0.48 - 6.51)
688	San Marino	4	2	1996	2006	0.35	0.04	0.66	1	2.4	0.027531	0.35 (0.04 - 0.66)
689	San Marino	4	3	2006	2018	-0.95	-1.2	-0.71	1	-8.08	0	-0.95 (-1.2 - -0.71)
690	San Marino	4	4	2018	2021	-5.68	-7.59	-3.73	1	-6	1.1e-05	-5.68 (-7.59 - -3.73)
691	Sao Tome and Principe	3	0	1990	1994	-9.66	-13.68	-5.47	1	-4.65	0.000136	-9.66 (-13.68 - -5.47)
692	Sao Tome and Principe	3	1	1994	2004	-0.26	-1.6	1.1	0	-0.39	0.698432	-0.26 (-1.6 - 1.1)
693	Sao Tome and Principe	3	2	2004	2009	4.26	-0.75	9.52	0	1.76	0.092813	4.26 (-0.75 - 9.52)
694	Sao Tome and Principe	3	3	2009	2021	0.04	-0.92	1.01	0	0.09	0.926251	0.04 (-0.92 - 1.01)
695	Saudi Arabia	4	0	1990	1993	2.61	1.8	3.43	1	6.86	2e-06	2.61 (1.8 - 3.43)
696	Saudi Arabia	4	1	1993	1997	-1.46	-2.19	-0.72	1	-4.13	0.000635	-1.46 (-2.19 - -0.72)
697	Saudi Arabia	4	2	1997	2008	5.3	5.19	5.4	1	109.27	0	5.3 (5.19 - 5.4)
698	Saudi Arabia	4	3	2008	2016	0.97	0.8	1.14	1	11.86	0	0.97 (0.8 - 1.14)
699	Saudi Arabia	4	4	2016	2021	-1.75	-2.07	-1.43	1	-11.38	0	-1.75 (-2.07 - -1.43)
700	Senegal	0	0	1990	2021	0.74	0.58	0.91	1	9.23	0	0.74 (0.58 - 0.91)
701	Serbia	1	0	1990	2003	-0.11	-0.93	0.72	0	-0.26	0.795116	-0.11 (-0.93 - 0.72)
702	Serbia	1	1	2003	2021	-2.16	-2.68	-1.63	1	-8.39	0	-2.16 (-2.68 - -1.63)
703	Seychelles	0	0	1990	2021	0.82	-0.3	1.95	0	1.49	0.146116	0.82 (-0.3 - 1.95)
704	Sierra Leone	5	0	1990	1997	0.16	-0.43	0.76	0	0.58	0.567918	0.16 (-0.43 - 0.76)
705	Sierra Leone	5	1	1997	2002	-1.24	-2.6	0.13	0	-1.93	0.07272	-1.24 (-2.6 - 0.13)
706	Sierra Leone	5	2	2002	2005	5.49	0.96	10.22	1	2.6	0.020224	5.49 (0.96 - 10.22)
707	Sierra Leone	5	3	2005	2009	-0.95	-3.04	1.19	0	-0.95	0.35706	-0.95 (-3.04 - 1.19)
708	Sierra Leone	5	4	2009	2017	3.07	2.46	3.68	1	10.93	0	3.07 (2.46 - 3.68)
709	Sierra Leone	5	5	2017	2021	0.3	-1.06	1.68	0	0.47	0.643399	0.3 (-1.06 - 1.68)
710	Singapore	1	0	1990	1999	3.43	1.39	5.5	1	3.48	0.001741	3.43 (1.39 - 5.5)
711	Singapore	1	1	1999	2021	-1.41	-1.86	-0.95	1	-6.27	1e-06	-1.41 (-1.86 - -0.95)
712	Slovakia	5	0	1990	1997	-0.37	-0.92	0.17	0	-1.45	0.1668	-0.37 (-0.92 - 0.17)
713	Slovakia	5	1	1997	2004	-2.07	-2.66	-1.47	1	-7.34	2e-06	-2.07 (-2.66 - -1.47)
714	Slovakia	5	2	2004	2007	3.1	-0.46	6.79	0	1.85	0.083424	3.1 (-0.46 - 6.79)
715	Slovakia	5	3	2007	2015	-0.85	-1.35	-0.35	1	-3.64	0.002402	-0.85 (-1.35 - -0.35)
716	Slovakia	5	4	2015	2019	5.06	2.71	7.47	1	4.65	0.000314	5.06 (2.71 - 7.47)
717	Slovakia	5	5	2019	2021	-11.39	-15.6	-6.97	1	-5.29	9e-05	-11.39 (-15.6 - -6.97)
718	Slovenia	4	0	1990	2004	-0.54	-1.48	0.4	0	-1.21	0.243623	-0.54 (-1.48 - 0.4)
719	Slovenia	4	1	2004	2007	7.67	-11.19	30.54	0	0.81	0.430519	7.67 (-11.19 - 30.54)
720	Slovenia	4	2	2007	2012	-7.13	-12.81	-1.08	1	-2.46	0.024123	-7.13 (-12.81 - -1.08)
721	Slovenia	4	3	2012	2016	5.41	-5.01	16.97	0	1.06	0.301862	5.41 (-5.01 - 16.97)
722	Slovenia	4	4	2016	2021	-13.95	-18.3	-9.37	1	-6.09	9e-06	-13.95 (-18.3 - -9.37)
723	Solomon Islands	5	0	1990	1996	2.48	1.89	3.07	1	9.08	0	2.48 (1.89 - 3.07)
724	Solomon Islands	5	1	1996	1999	5.6	2.11	9.2	1	3.46	0.003492	5.6 (2.11 - 9.2)
725	Solomon Islands	5	2	1999	2002	1.9	-1.45	5.36	0	1.2	0.24859	1.9 (-1.45 - 5.36)
726	Solomon Islands	5	3	2002	2006	-0.71	-2.35	0.95	0	-0.92	0.371614	-0.71 (-2.35 - 0.95)
727	Solomon Islands	5	4	2006	2016	2.18	1.86	2.5	1	14.68	0	2.18 (1.86 - 2.5)
728	Solomon Islands	5	5	2016	2021	0.01	-0.73	0.76	0	0.04	0.972055	0.01 (-0.73 - 0.76)
729	Somalia	3	0	1990	1996	3.26	2.73	3.78	1	13.16	0	3.26 (2.73 - 3.78)
730	Somalia	3	1	1996	2005	-0.35	-0.67	-0.03	1	-2.27	0.034051	-0.35 (-0.67 - -0.03)
731	Somalia	3	2	2005	2011	2.76	2.07	3.47	1	8.32	0	2.76 (2.07 - 3.47)
732	Somalia	3	3	2011	2021	-0.55	-0.78	-0.32	1	-4.91	7.5e-05	-0.55 (-0.78 - -0.32)
733	South Africa	4	0	1990	1996	-2.81	-4.46	-1.13	1	-3.5	0.002557	-2.81 (-4.46 - -1.13)
734	South Africa	4	1	1996	2004	3.3	2.08	4.54	1	5.74	1.9e-05	3.3 (2.08 - 4.54)
735	South Africa	4	2	2004	2015	-2.82	-3.52	-2.12	1	-8.32	0	-2.82 (-3.52 - -2.12)
736	South Africa	4	3	2015	2018	9.34	-1.46	21.32	0	1.8	0.088143	9.34 (-1.46 - 21.32)
737	South Africa	4	4	2018	2021	2.03	-2.93	7.25	0	0.85	0.407576	2.03 (-2.93 - 7.25)
738	South Sudan	4	0	1990	1995	4.58	2.6	6.6	1	4.93	0.000109	4.58 (2.6 - 6.6)
739	South Sudan	4	1	1995	2002	-3.56	-5.04	-2.07	1	-4.94	0.000105	-3.56 (-5.04 - -2.07)
740	South Sudan	4	2	2002	2007	6.33	2.95	9.82	1	3.99	0.000853	6.33 (2.95 - 9.82)
741	South Sudan	4	3	2007	2010	0.21	-9.17	10.55	0	0.04	0.964989	0.21 (-9.17 - 10.55)
742	South Sudan	4	4	2010	2021	4.63	3.98	5.28	1	15.23	0	4.63 (3.98 - 5.28)
743	Spain	4	0	1990	1994	-4.49	-7.54	-1.35	1	-2.98	0.008053	-4.49 (-7.54 - -1.35)
744	Spain	4	1	1994	1997	6.32	-4.07	17.83	0	1.25	0.226391	6.32 (-4.07 - 17.83)
745	Spain	4	2	1997	2008	0.79	0	1.58	1	2.1	0.049786	0.79 (0 - 1.58)
746	Spain	4	3	2008	2013	-6.29	-9.28	-3.2	1	-4.21	0.000528	-6.29 (-9.28 - -3.2)
747	Spain	4	4	2013	2021	-2.22	-3.33	-1.09	1	-4.11	0.000659	-2.22 (-3.33 - -1.09)
748	Sri Lanka	0	0	1990	2021	1.01	0.71	1.31	1	6.91	0	1.01 (0.71 - 1.31)
749	Sudan	5	0	1990	1999	1.45	1.2	1.7	1	12.46	0	1.45 (1.2 - 1.7)
750	Sudan	5	1	1999	2004	5.24	4.51	5.97	1	15.64	0	5.24 (4.51 - 5.97)
751	Sudan	5	2	2004	2007	2.13	0.28	4.02	1	2.46	0.02658	2.13 (0.28 - 4.02)
752	Sudan	5	3	2007	2011	4.37	3.52	5.23	1	11.15	0	4.37 (3.52 - 5.23)
753	Sudan	5	4	2011	2017	2.31	1.98	2.64	1	15.16	0	2.31 (1.98 - 2.64)
754	Sudan	5	5	2017	2021	0.87	0.46	1.28	1	4.51	0.000416	0.87 (0.46 - 1.28)
755	Suriname	3	0	1990	1993	3.89	-3.12	11.41	0	1.14	0.268672	3.89 (-3.12 - 11.41)
756	Suriname	3	1	1993	2001	-7.44	-8.98	-5.87	1	-9.56	0	-7.44 (-8.98 - -5.87)
757	Suriname	3	2	2001	2007	9.67	6.89	12.51	1	7.49	0	9.67 (6.89 - 12.51)
758	Suriname	3	3	2007	2021	1.1	0.48	1.71	1	3.74	0.00122	1.1 (0.48 - 1.71)
759	Sweden	3	0	1990	2001	0.13	-1.24	1.52	0	0.19	0.848475	0.13 (-1.24 - 1.52)
760	Sweden	3	1	2001	2011	3.21	1.55	4.9	1	4.04	0.000585	3.21 (1.55 - 4.9)
761	Sweden	3	2	2011	2014	-8.71	-23.55	9.01	0	-1.07	0.297393	-8.71 (-23.55 - 9.01)
762	Sweden	3	3	2014	2021	-1.14	-3.66	1.45	0	-0.92	0.366969	-1.14 (-3.66 - 1.45)
763	Switzerland	4	0	1990	2002	1.02	0.14	1.91	1	2.45	0.024847	1.02 (0.14 - 1.91)
764	Switzerland	4	1	2002	2006	8.29	0.56	16.6	1	2.26	0.036422	8.29 (0.56 - 16.6)
765	Switzerland	4	2	2006	2012	-2.17	-5.44	1.21	0	-1.36	0.191288	-2.17 (-5.44 - 1.21)
766	Switzerland	4	3	2012	2016	-16.53	-22.93	-9.59	1	-4.75	0.000159	-16.53 (-22.93 - -9.59)
767	Switzerland	4	4	2016	2021	0.12	-3.65	4.05	0	0.07	0.946618	0.12 (-3.65 - 4.05)
768	Syrian Arab Republic	3	0	1990	1998	4.06	3.16	4.98	1	9.46	0	4.06 (3.16 - 4.98)
769	Syrian Arab Republic	3	1	1998	2003	2.01	-0.22	4.29	0	1.88	0.074748	2.01 (-0.22 - 4.29)
770	Syrian Arab Republic	3	2	2003	2011	6.99	6.31	7.68	1	21.94	0	6.99 (6.31 - 7.68)
771	Syrian Arab Republic	3	3	2011	2021	0.29	-0.02	0.59	0	1.95	0.064201	0.29 (-0.02 - 0.59)
772	Taiwan (Province of China)	4	0	1990	1998	1.64	0.56	2.74	1	3.18	0.005133	1.64 (0.56 - 2.74)
773	Taiwan (Province of China)	4	1	1998	2008	-3.32	-4.01	-2.61	1	-9.8	0	-3.32 (-4.01 - -2.61)
774	Taiwan (Province of China)	4	2	2008	2012	7.18	3	11.53	1	3.66	0.001787	7.18 (3 - 11.53)
775	Taiwan (Province of China)	4	3	2012	2015	-6.05	-13.15	1.63	0	-1.67	0.112474	-6.05 (-13.15 - 1.63)
776	Taiwan (Province of China)	4	4	2015	2021	-1.05	-2.42	0.35	0	-1.58	0.131632	-1.05 (-2.42 - 0.35)
777	Tajikistan	5	0	1990	1992	3.43	-0.61	7.63	0	1.81	0.091093	3.43 (-0.61 - 7.63)
778	Tajikistan	5	1	1992	1995	14.63	9.6	19.89	1	6.49	1e-05	14.63 (9.6 - 19.89)
779	Tajikistan	5	2	1995	2000	-8.2	-9.52	-6.86	1	-12.58	0	-8.2 (-9.52 - -6.86)
780	Tajikistan	5	3	2000	2007	-4.26	-4.91	-3.61	1	-13.67	0	-4.26 (-4.91 - -3.61)
781	Tajikistan	5	4	2007	2015	2.3	1.8	2.8	1	9.86	0	2.3 (1.8 - 2.8)
782	Tajikistan	5	5	2015	2021	-0.65	-1.24	-0.05	1	-2.31	0.035403	-0.65 (-1.24 - -0.05)
783	Thailand	5	0	1990	1996	4.79	4.07	5.51	1	14.5	0	4.79 (4.07 - 5.51)
784	Thailand	5	1	1996	1999	-6.34	-10.23	-2.28	1	-3.29	0.004958	-6.34 (-10.23 - -2.28)
785	Thailand	5	2	1999	2004	3.74	2.4	5.11	1	6	2.4e-05	3.74 (2.4 - 5.11)
786	Thailand	5	3	2004	2013	-2.18	-2.6	-1.75	1	-10.82	0	-2.18 (-2.6 - -1.75)
787	Thailand	5	4	2013	2017	2.23	0.33	4.16	1	2.51	0.024196	2.23 (0.33 - 4.16)
788	Thailand	5	5	2017	2021	-0.88	-2.16	0.42	0	-1.45	0.167886	-0.88 (-2.16 - 0.42)
789	Timor-Leste	4	0	1990	2001	0.65	0.14	1.17	1	2.66	0.016093	0.65 (0.14 - 1.17)
790	Timor-Leste	4	1	2001	2004	-9.4	-15.43	-2.94	1	-3.01	0.007509	-9.4 (-15.43 - -2.94)
791	Timor-Leste	4	2	2004	2008	1.94	-1.73	5.76	0	1.1	0.2847	1.94 (-1.73 - 5.76)
792	Timor-Leste	4	3	2008	2012	11.77	7.83	15.85	1	6.52	4e-06	11.77 (7.83 - 15.85)
793	Timor-Leste	4	4	2012	2021	0.38	-0.25	1.01	0	1.26	0.222227	0.38 (-0.25 - 1.01)
794	Togo	3	0	1990	1993	0.86	-1.28	3.03	0	0.83	0.41607	0.86 (-1.28 - 3.03)
795	Togo	3	1	1993	1999	-1.65	-2.6	-0.7	1	-3.6	0.001699	-1.65 (-2.6 - -0.7)
796	Togo	3	2	1999	2007	0.31	-0.27	0.89	0	1.1	0.282062	0.31 (-0.27 - 0.89)
797	Togo	3	3	2007	2021	1.44	1.21	1.67	1	12.87	0	1.44 (1.21 - 1.67)
798	Tokelau	1	0	1990	2019	2.03	1.81	2.25	1	19.12	0	2.03 (1.81 - 2.25)
799	Tokelau	1	1	2019	2021	140.04	109.03	175.64	1	12.99	0	140.04 (109.03 - 175.64)
800	Tonga	5	0	1990	1996	2.07	1.49	2.66	1	7.65	1e-06	2.07 (1.49 - 2.66)
801	Tonga	5	1	1996	1999	11.68	8.09	15.39	1	7.2	3e-06	11.68 (8.09 - 15.39)
802	Tonga	5	2	1999	2002	3.08	-0.05	6.31	0	2.09	0.053615	3.08 (-0.05 - 6.31)
803	Tonga	5	3	2002	2005	-3.4	-6.46	-0.23	1	-2.28	0.037444	-3.4 (-6.46 - -0.23)
804	Tonga	5	4	2005	2010	1.69	0.58	2.81	1	3.26	0.005228	1.69 (0.58 - 2.81)
805	Tonga	5	5	2010	2021	0.44	0.18	0.71	1	3.59	0.002657	0.44 (0.18 - 0.71)
806	Trinidad and Tobago	3	0	1990	1996	-5	-8.44	-1.44	1	-2.9	0.008606	-5 (-8.44 - -1.44)
807	Trinidad and Tobago	3	1	1996	2004	1.03	-1.77	3.9	0	0.76	0.456466	1.03 (-1.77 - 3.9)
808	Trinidad and Tobago	3	2	2004	2007	10.33	-11.23	37.12	0	0.94	0.35784	10.33 (-11.23 - 37.12)
809	Trinidad and Tobago	3	3	2007	2021	0.54	-0.52	1.61	0	1.05	0.304411	0.54 (-0.52 - 1.61)
810	Tunisia	4	0	1990	1993	4.66	3.44	5.9	1	8.12	0	4.66 (3.44 - 5.9)
811	Tunisia	4	1	1993	1998	-2.7	-3.41	-1.98	1	-7.81	0	-2.7 (-3.41 - -1.98)
812	Tunisia	4	2	1998	2004	3.93	3.39	4.47	1	15.54	0	3.93 (3.39 - 4.47)
813	Tunisia	4	3	2004	2017	0.3	0.16	0.44	1	4.58	0.00023	0.3 (0.16 - 0.44)
814	Tunisia	4	4	2017	2021	-1.67	-2.42	-0.92	1	-4.63	0.000209	-1.67 (-2.42 - -0.92)
815	Turkmenistan	4	0	1990	2003	-3.12	-3.83	-2.4	1	-8.98	0	-3.12 (-3.83 - -2.4)
816	Turkmenistan	4	1	2003	2006	-14.03	-25.28	-1.09	1	-2.27	0.03609	-14.03 (-25.28 - -1.09)
817	Turkmenistan	4	2	2006	2010	3.04	-4.31	10.97	0	0.85	0.406161	3.04 (-4.31 - 10.97)
818	Turkmenistan	4	3	2010	2013	16.62	-0.15	36.21	0	2.08	0.051966	16.62 (-0.15 - 36.21)
819	Turkmenistan	4	4	2013	2021	1.48	-0.35	3.35	0	1.7	0.106696	1.48 (-0.35 - 3.35)
820	Tuvalu	3	0	1990	1994	2.13	1.43	2.84	1	6.35	3e-06	2.13 (1.43 - 2.84)
821	Tuvalu	3	1	1994	2001	2.95	2.6	3.29	1	18.05	0	2.95 (2.6 - 3.29)
822	Tuvalu	3	2	2001	2010	0.96	0.74	1.18	1	9.3	0	0.96 (0.74 - 1.18)
823	Tuvalu	3	3	2010	2021	0.51	0.37	0.65	1	7.74	0	0.51 (0.37 - 0.65)
824	T眉rkiye	5	0	1990	1992	-6.08	-11.28	-0.56	1	-2.34	0.03332	-6.08 (-11.28 - -0.56)
825	T眉rkiye	5	1	1992	1999	3.61	2.72	4.51	1	8.73	0	3.61 (2.72 - 4.51)
826	T眉rkiye	5	2	1999	2003	0.31	-2.1	2.77	0	0.27	0.791834	0.31 (-2.1 - 2.77)
827	T眉rkiye	5	3	2003	2009	4.54	3.48	5.62	1	9.26	0	4.54 (3.48 - 5.62)
828	T眉rkiye	5	4	2009	2016	-0.66	-1.37	0.06	0	-1.96	0.068226	-0.66 (-1.37 - 0.06)
829	T眉rkiye	5	5	2016	2021	-3.11	-4.14	-2.08	1	-6.34	1.3e-05	-3.11 (-4.14 - -2.08)
830	Uganda	1	0	1990	2004	4.67	4.38	4.97	1	33.44	0	4.67 (4.38 - 4.97)
831	Uganda	1	1	2004	2021	1.8	1.55	2.04	1	15.1	0	1.8 (1.55 - 2.04)
832	Ukraine	5	0	1990	1995	1.41	-0.18	3.02	0	1.89	0.078143	1.41 (-0.18 - 3.02)
833	Ukraine	5	1	1995	1998	-6.32	-12.69	0.51	0	-1.98	0.066653	-6.32 (-12.69 - 0.51)
834	Ukraine	5	2	1998	2004	-1.76	-3.23	-0.27	1	-2.51	0.023858	-1.76 (-3.23 - -0.27)
835	Ukraine	5	3	2004	2007	2.32	-4.28	9.37	0	0.73	0.4753	2.32 (-4.28 - 9.37)
836	Ukraine	5	4	2007	2019	-0.39	-0.82	0.04	0	-1.93	0.073109	-0.39 (-0.82 - 0.04)
837	Ukraine	5	5	2019	2021	-4.58	-11	2.31	0	-1.43	0.172346	-4.58 (-11 - 2.31)
838	United Arab Emirates	5	0	1990	1994	4.43	-1.69	10.92	0	1.53	0.146772	4.43 (-1.69 - 10.92)
839	United Arab Emirates	5	1	1994	1998	-7.92	-15.84	0.75	0	-1.95	0.069516	-7.92 (-15.84 - 0.75)
840	United Arab Emirates	5	2	1998	2005	6.05	2.69	9.53	1	3.88	0.001478	6.05 (2.69 - 9.53)
841	United Arab Emirates	5	3	2005	2008	-10.99	-25.68	6.61	0	-1.38	0.189145	-10.99 (-25.68 - 6.61)
842	United Arab Emirates	5	4	2008	2018	2.78	1.13	4.45	1	3.61	0.002585	2.78 (1.13 - 4.45)
843	United Arab Emirates	5	5	2018	2021	-17.04	-24.13	-9.29	1	-4.46	0.00046	-17.04 (-24.13 - -9.29)
844	United Kingdom	3	0	1990	1993	-27.96	-32.42	-23.2	1	-10.67	0	-27.96 (-32.42 - -23.2)
845	United Kingdom	3	1	1993	2004	-0.39	-1.45	0.69	0	-0.75	0.46195	-0.39 (-1.45 - 0.69)
846	United Kingdom	3	2	2004	2007	7.49	-7.19	24.5	0	1.02	0.317954	7.49 (-7.19 - 24.5)
847	United Kingdom	3	3	2007	2021	-2.31	-3.01	-1.6	1	-6.74	1e-06	-2.31 (-3.01 - -1.6)
848	United Republic of Tanzania	4	0	1990	1998	0.13	-0.07	0.34	0	1.37	0.186028	0.13 (-0.07 - 0.34)
849	United Republic of Tanzania	4	1	1998	2001	-1.76	-3.56	0.06	0	-2.03	0.057441	-1.76 (-3.56 - 0.06)
850	United Republic of Tanzania	4	2	2001	2010	2.53	2.32	2.74	1	25.3	0	2.53 (2.32 - 2.74)
851	United Republic of Tanzania	4	3	2010	2014	0.53	-0.42	1.49	0	1.17	0.25633	0.53 (-0.42 - 1.49)
852	United Republic of Tanzania	4	4	2014	2021	1.61	1.33	1.89	1	12.19	0	1.61 (1.33 - 1.89)
853	United States of America	5	0	1990	1996	1.71	1.02	2.39	1	5.36	7.9e-05	1.71 (1.02 - 2.39)
854	United States of America	5	1	1996	2004	-1.39	-1.89	-0.89	1	-5.87	3.1e-05	-1.39 (-1.89 - -0.89)
855	United States of America	5	2	2004	2009	1.2	-0.02	2.43	0	2.1	0.052863	1.2 (-0.02 - 2.43)
856	United States of America	5	3	2009	2012	-3.5	-7.23	0.39	0	-1.92	0.073569	-3.5 (-7.23 - 0.39)
857	United States of America	5	4	2012	2016	1.5	-0.47	3.5	0	1.62	0.126071	1.5 (-0.47 - 3.5)
858	United States of America	5	5	2016	2021	-1.61	-2.63	-0.58	1	-3.33	0.004545	-1.61 (-2.63 - -0.58)
859	United States Virgin Islands	5	0	1990	1996	2.5	1.14	3.88	1	3.94	0.001319	2.5 (1.14 - 3.88)
860	United States Virgin Islands	5	1	1996	1999	-5.28	-11.73	1.64	0	-1.64	0.121831	-5.28 (-11.73 - 1.64)
861	United States Virgin Islands	5	2	1999	2006	-0.01	-1.24	1.23	0	-0.02	0.981351	-0.01 (-1.24 - 1.23)
862	United States Virgin Islands	5	3	2006	2012	4.04	2.11	6	1	4.51	0.000415	4.04 (2.11 - 6)
863	United States Virgin Islands	5	4	2012	2019	-3.16	-4.75	-1.56	1	-4.16	0.00083	-3.16 (-4.75 - -1.56)
864	United States Virgin Islands	5	5	2019	2021	-32.35	-40.96	-22.49	1	-6.12	2e-05	-32.35 (-40.96 - -22.49)
865	Uruguay	2	0	1990	2001	-2.2	-3.54	-0.84	1	-3.33	0.002781	-2.2 (-3.54 - -0.84)
866	Uruguay	2	1	2001	2010	3.32	1.06	5.62	1	3.05	0.005564	3.32 (1.06 - 5.62)
867	Uruguay	2	2	2010	2021	-0.72	-2.15	0.72	0	-1.03	0.311825	-0.72 (-2.15 - 0.72)
868	Uzbekistan	4	0	1990	1993	3.2	-2.26	8.96	0	1.22	0.238742	3.2 (-2.26 - 8.96)
869	Uzbekistan	4	1	1993	2004	-1.59	-2.46	-0.72	1	-3.81	0.001271	-1.59 (-2.46 - -0.72)
870	Uzbekistan	4	2	2004	2010	2.97	0.27	5.74	1	2.32	0.032406	2.97 (0.27 - 5.74)
871	Uzbekistan	4	3	2010	2016	14.41	11.71	17.18	1	11.85	0	14.41 (11.71 - 17.18)
872	Uzbekistan	4	4	2016	2021	-2.22	-4.58	0.21	0	-1.92	0.070211	-2.22 (-4.58 - 0.21)
873	Vanuatu	2	0	1990	1998	2.33	1.57	3.09	1	6.38	1e-06	2.33 (1.57 - 3.09)
874	Vanuatu	2	1	1998	2001	4.71	-2.29	12.21	0	1.37	0.182752	4.71 (-2.29 - 12.21)
875	Vanuatu	2	2	2001	2021	0.43	0.23	0.63	1	4.52	0.00014	0.43 (0.23 - 0.63)
876	Venezuela (Bolivarian Republic of)	3	0	1990	1996	5.27	3.75	6.81	1	7.36	0	5.27 (3.75 - 6.81)
877	Venezuela (Bolivarian Republic of)	3	1	1996	2004	0.17	-0.96	1.3	0	0.31	0.762924	0.17 (-0.96 - 1.3)
878	Venezuela (Bolivarian Republic of)	3	2	2004	2016	5.52	4.9	6.14	1	19.04	0	5.52 (4.9 - 6.14)
879	Venezuela (Bolivarian Republic of)	3	3	2016	2021	-2.21	-4.59	0.23	0	-1.89	0.072854	-2.21 (-4.59 - 0.23)
880	Viet Nam	5	0	1990	1997	1.6	1.4	1.81	1	17	0	1.6 (1.4 - 1.81)
881	Viet Nam	5	1	1997	2001	3.2	2.42	3.99	1	8.82	0	3.2 (2.42 - 3.99)
882	Viet Nam	5	2	2001	2004	7.96	6.29	9.67	1	10.43	0	7.96 (6.29 - 9.67)
883	Viet Nam	5	3	2004	2011	6.07	5.77	6.37	1	44.99	0	6.07 (5.77 - 6.37)
884	Viet Nam	5	4	2011	2017	3.16	2.77	3.55	1	17.55	0	3.16 (2.77 - 3.55)
885	Viet Nam	5	5	2017	2021	1.28	0.72	1.85	1	4.85	0.000212	1.28 (0.72 - 1.85)
886	Yemen	3	0	1990	2000	2.99	2.02	3.96	1	6.49	2e-06	2.99 (2.02 - 3.96)
887	Yemen	3	1	2000	2003	13.5	1.62	26.78	1	2.38	0.026787	13.5 (1.62 - 26.78)
888	Yemen	3	2	2003	2008	6.3	3.35	9.34	1	4.51	0.000192	6.3 (3.35 - 9.34)
889	Yemen	3	3	2008	2021	0.06	-0.34	0.46	0	0.29	0.771485	0.06 (-0.34 - 0.46)
890	Zambia	5	0	1990	1994	2.36	1.99	2.74	1	13.56	0	2.36 (1.99 - 2.74)
891	Zambia	5	1	1994	1997	-0.82	-1.93	0.31	0	-1.55	0.142263	-0.82 (-1.93 - 0.31)
892	Zambia	5	2	1997	2002	-2.09	-2.48	-1.69	1	-11.16	0	-2.09 (-2.48 - -1.69)
893	Zambia	5	3	2002	2007	2.68	2.25	3.11	1	13.39	0	2.68 (2.25 - 3.11)
894	Zambia	5	4	2007	2016	5.29	5.09	5.49	1	58.21	0	5.29 (5.09 - 5.49)
895	Zambia	5	5	2016	2021	0.92	0.31	1.53	1	3.22	0.005763	0.92 (0.31 - 1.53)
896	Zimbabwe	5	0	1990	1994	-3.15	-5.66	-0.58	1	-2.6	0.020032	-3.15 (-5.66 - -0.58)
897	Zimbabwe	5	1	1994	1997	-13.58	-21.84	-4.46	1	-3.1	0.007333	-13.58 (-21.84 - -4.46)
898	Zimbabwe	5	2	1997	2001	24.41	17.82	31.36	1	8.56	0	24.41 (17.82 - 31.36)
899	Zimbabwe	5	3	2001	2004	6.6	-2.95	17.08	0	1.45	0.167074	6.6 (-2.95 - 17.08)
900	Zimbabwe	5	4	2004	2007	-8.14	-15.95	0.39	0	-2.04	0.059483	-8.14 (-15.95 - 0.39)
901	Zimbabwe	5	5	2007	2021	3.09	2.65	3.54	1	15.07	0	3.09 (2.65 - 3.54)
