# Supplementary material for: Thyroid cancer among children and adolescents aged 5–19 years from 1990 to 2021: a global, regional, and national perspective
Source: Front Oncol. 2026 Feb 19;16:1694476. doi: 10.3389/fonc.2026.1694476 (PMC12960148; doi:10.3389/fonc.2026.1694476)
Supplement: Supplementary Table 7 — Joinpoint regression analysis of ASPR of caTC at the national levels from 1990 to 2021. [file Table7.xlsx]

## Sheet: Table S5 Prevalence-country-bot
Joinpoint regression analysis of ASPR of caTC at the national levels from 1990 to 2021.
	location_name	Segment.Start	Segment.End	val	lower	upper	P.Value	APC
1	Afghanistan	1990	2002	-0.1	-0.52	0.32	0.621878	-0.1 (-0.52 - 0.32)
2	Afghanistan	2002	2005	14.52	8.27	21.12	4.3e-05	14.52 (8.27 - 21.12)
3	Afghanistan	2005	2021	3.27	3.1	3.45	0	3.27 (3.1 - 3.45)
4	Albania	1990	2006	4.21	3.49	4.94	0	4.21 (3.49 - 4.94)
5	Albania	2006	2019	-3.85	-4.94	-2.74	0	-3.85 (-4.94 - -2.74)
6	Albania	2019	2021	-26.32	-41.98	-6.43	0.014407	-26.32 (-41.98 - -6.43)
7	Algeria	1990	1995	-0.48	-1.09	0.13	0.113985	-0.48 (-1.09 - 0.13)
8	Algeria	1995	2001	3.24	2.64	3.83	0	3.24 (2.64 - 3.83)
9	Algeria	2001	2004	4.4	1.5	7.39	0.005291	4.4 (1.5 - 7.39)
10	Algeria	2004	2009	2.59	1.66	3.52	2.4e-05	2.59 (1.66 - 3.52)
11	Algeria	2009	2014	1.23	0.28	2.18	0.014268	1.23 (0.28 - 2.18)
12	Algeria	2014	2021	0.06	-0.36	0.48	0.783712	0.06 (-0.36 - 0.48)
13	American Samoa	1990	1996	1.12	0.27	1.98	0.011971	1.12 (0.27 - 1.98)
14	American Samoa	1996	2005	5.63	5.08	6.19	0	5.63 (5.08 - 6.19)
15	American Samoa	2005	2017	-2.1	-2.4	-1.8	0	-2.1 (-2.4 - -1.8)
16	American Samoa	2017	2021	1.41	-0.18	3.03	0.080262	1.41 (-0.18 - 3.03)
17	Andorra	1990	1994	0.9	-0.8	2.63	0.277897	0.9 (-0.8 - 2.63)
18	Andorra	1994	1997	4.42	-0.99	10.12	0.103323	4.42 (-0.99 - 10.12)
19	Andorra	1997	2002	-1.42	-3.06	0.25	0.089512	-1.42 (-3.06 - 0.25)
20	Andorra	2002	2005	4.41	-0.74	9.84	0.089029	4.41 (-0.74 - 9.84)
21	Andorra	2005	2010	-1.36	-2.81	0.12	0.069614	-1.36 (-2.81 - 0.12)
22	Andorra	2010	2021	-2.77	-3.1	-2.45	0	-2.77 (-3.1 - -2.45)
23	Angola	1990	1994	1.91	-0.08	3.94	0.058589	1.91 (-0.08 - 3.94)
24	Angola	1994	1997	-6.34	-11.91	-0.41	0.037606	-6.34 (-11.91 - -0.41)
25	Angola	1997	2011	3.16	2.82	3.49	0	3.16 (2.82 - 3.49)
26	Angola	2011	2021	0.21	-0.27	0.7	0.371301	0.21 (-0.27 - 0.7)
27	Antigua and Barbuda	1990	2005	1.06	0.52	1.61	0.000461	1.06 (0.52 - 1.61)
28	Antigua and Barbuda	2005	2019	2.73	2.07	3.4	0	2.73 (2.07 - 3.4)
29	Antigua and Barbuda	2019	2021	-4.84	-17.63	9.93	0.48484	-4.84 (-17.63 - 9.93)
30	Argentina	1990	1994	4.22	1.57	6.94	0.003371	4.22 (1.57 - 6.94)
31	Argentina	1994	2004	-0.61	-1.34	0.14	0.102671	-0.61 (-1.34 - 0.14)
32	Argentina	2004	2007	6.53	-1.93	15.72	0.125464	6.53 (-1.93 - 15.72)
33	Argentina	2007	2019	0.82	0.29	1.35	0.00426	0.82 (0.29 - 1.35)
34	Argentina	2019	2021	-7.35	-14.73	0.66	0.068904	-7.35 (-14.73 - 0.66)
35	Armenia	1990	2002	-2.55	-4	-1.08	0.001595	-2.55 (-4 - -1.08)
36	Armenia	2002	2019	6.28	5.29	7.28	0	6.28 (5.29 - 7.28)
37	Armenia	2019	2021	-19.2	-36.89	3.45	0.087608	-19.2 (-36.89 - 3.45)
38	Australia	1990	1995	0.17	-1.57	1.93	0.83964	0.17 (-1.57 - 1.93)
39	Australia	1995	1999	3.75	-0.01	7.65	0.050475	3.75 (-0.01 - 7.65)
40	Australia	1999	2002	-3.81	-10.47	3.35	0.266976	-3.81 (-10.47 - 3.35)
41	Australia	2002	2013	2.3	1.74	2.86	0	2.3 (1.74 - 2.86)
42	Australia	2013	2016	-14.3	-20.35	-7.8	0.000427	-14.3 (-20.35 - -7.8)
43	Australia	2016	2021	-2.34	-4.29	-0.35	0.024207	-2.34 (-4.29 - -0.35)
44	Austria	1990	1994	4.89	1.92	7.95	0.00222	4.89 (1.92 - 7.95)
45	Austria	1994	2006	1.05	0.47	1.64	0.001019	1.05 (0.47 - 1.64)
46	Austria	2006	2021	-3.97	-4.34	-3.59	0	-3.97 (-4.34 - -3.59)
47	Azerbaijan	1990	1994	6.63	4.33	8.98	8e-06	6.63 (4.33 - 8.98)
48	Azerbaijan	1994	1997	-4.75	-10.94	1.86	0.144626	-4.75 (-10.94 - 1.86)
49	Azerbaijan	1997	2006	-0.89	-1.54	-0.24	0.0105	-0.89 (-1.54 - -0.24)
50	Azerbaijan	2006	2017	2.08	1.58	2.58	0	2.08 (1.58 - 2.58)
51	Azerbaijan	2017	2021	-2.85	-4.85	-0.82	0.008947	-2.85 (-4.85 - -0.82)
52	Bahamas	1990	1994	-2.38	-6.78	2.23	0.283042	-2.38 (-6.78 - 2.23)
53	Bahamas	1994	2002	6.46	4.35	8.62	8e-06	6.46 (4.35 - 8.62)
54	Bahamas	2002	2008	-1.98	-5.28	1.45	0.234089	-1.98 (-5.28 - 1.45)
55	Bahamas	2008	2012	11.97	3.35	21.31	0.008845	11.97 (3.35 - 21.31)
56	Bahamas	2012	2015	-14.15	-26.3	-0.01	0.049907	-14.15 (-26.3 - -0.01)
57	Bahamas	2015	2021	5.38	2.39	8.46	0.001472	5.38 (2.39 - 8.46)
58	Bahrain	1990	1993	-15.46	-19.1	-11.65	1e-06	-15.46 (-19.1 - -11.65)
59	Bahrain	1993	2000	6.54	5.11	7.99	0	6.54 (5.11 - 7.99)
60	Bahrain	2000	2003	-3.38	-11.21	5.15	0.400078	-3.38 (-11.21 - 5.15)
61	Bahrain	2003	2011	7.42	6.42	8.43	0	7.42 (6.42 - 8.43)
62	Bahrain	2011	2015	-5.66	-8.57	-2.65	0.001258	-5.66 (-8.57 - -2.65)
63	Bahrain	2015	2021	-1.72	-2.81	-0.61	0.004912	-1.72 (-2.81 - -0.61)
64	Bangladesh	1990	1998	2	1.68	2.33	0	2 (1.68 - 2.33)
65	Bangladesh	1998	2004	2.96	2.23	3.7	0	2.96 (2.23 - 3.7)
66	Bangladesh	2004	2009	6.9	5.73	8.08	0	6.9 (5.73 - 8.08)
67	Bangladesh	2009	2014	1.37	0.25	2.5	0.019954	1.37 (0.25 - 2.5)
68	Bangladesh	2014	2017	4.2	0.41	8.13	0.03174	4.2 (0.41 - 8.13)
69	Bangladesh	2017	2021	1.43	0.19	2.68	0.026137	1.43 (0.19 - 2.68)
70	Barbados	1990	2007	0.07	-0.56	0.71	0.818621	0.07 (-0.56 - 0.71)
71	Barbados	2007	2010	10.56	-7.29	31.85	0.250978	10.56 (-7.29 - 31.85)
72	Barbados	2010	2021	-1.56	-2.95	-0.15	0.031319	-1.56 (-2.95 - -0.15)
73	Belarus	1990	2008	-0.48	-1.09	0.14	0.122113	-0.48 (-1.09 - 0.14)
74	Belarus	2008	2011	6.34	-11.46	27.72	0.495081	6.34 (-11.46 - 27.72)
75	Belarus	2011	2021	-3.04	-4.43	-1.62	0.000197	-3.04 (-4.43 - -1.62)
76	Belgium	1990	2009	1.08	0.72	1.45	2e-06	1.08 (0.72 - 1.45)
77	Belgium	2009	2015	-6.15	-8.78	-3.44	0.000114	-6.15 (-8.78 - -3.44)
78	Belgium	2015	2021	1.43	-0.92	3.83	0.223609	1.43 (-0.92 - 3.83)
79	Belize	1990	1992	6.82	-5.39	20.62	0.270988	6.82 (-5.39 - 20.62)
80	Belize	1992	1997	-2.75	-6.21	0.83	0.123219	-2.75 (-6.21 - 0.83)
81	Belize	1997	2018	2.66	2.33	2.99	0	2.66 (2.33 - 2.99)
82	Belize	2018	2021	-8.72	-14.34	-2.73	0.007026	-8.72 (-14.34 - -2.73)
83	Benin	1990	1997	0.61	0.19	1.02	0.006276	0.61 (0.19 - 1.02)
84	Benin	1997	2003	-1.02	-1.7	-0.33	0.006116	-1.02 (-1.7 - -0.33)
85	Benin	2003	2016	2.03	1.83	2.22	0	2.03 (1.83 - 2.22)
86	Benin	2016	2019	-1	-4.24	2.36	0.535005	-1 (-4.24 - 2.36)
87	Benin	2019	2021	3.79	0.03	7.69	0.048525	3.79 (0.03 - 7.69)
88	Bermuda	1990	1994	6.19	3.79	8.63	4.9e-05	6.19 (3.79 - 8.63)
89	Bermuda	1994	2004	1.09	0.45	1.74	0.002519	1.09 (0.45 - 1.74)
90	Bermuda	2004	2009	7.9	5.69	10.15	1e-06	7.9 (5.69 - 10.15)
91	Bermuda	2009	2012	-2.04	-8.28	4.64	0.51612	-2.04 (-8.28 - 4.64)
92	Bermuda	2012	2016	3.11	-0.33	6.67	0.073228	3.11 (-0.33 - 6.67)
93	Bermuda	2016	2021	-2.29	-3.87	-0.68	0.008658	-2.29 (-3.87 - -0.68)
94	Bhutan	1990	1996	5.87	4.1	7.67	0	5.87 (4.1 - 7.67)
95	Bhutan	1996	2021	1.63	1.38	1.89	0	1.63 (1.38 - 1.89)
96	Bolivia (Plurinational State of)	1990	1999	2.04	1.86	2.23	0	2.04 (1.86 - 2.23)
97	Bolivia (Plurinational State of)	1999	2003	0.65	-0.31	1.62	0.170039	0.65 (-0.31 - 1.62)
98	Bolivia (Plurinational State of)	2003	2008	2.01	1.36	2.65	7e-06	2.01 (1.36 - 2.65)
99	Bolivia (Plurinational State of)	2008	2014	-1.44	-1.86	-1.02	3e-06	-1.44 (-1.86 - -1.02)
100	Bolivia (Plurinational State of)	2014	2019	0.85	0.19	1.51	0.014658	0.85 (0.19 - 1.51)
101	Bolivia (Plurinational State of)	2019	2021	-1.8	-3.89	0.34	0.093218	-1.8 (-3.89 - 0.34)
102	Bosnia and Herzegovina	1990	2002	0.56	0	1.12	0.049016	0.56 (0 - 1.12)
103	Bosnia and Herzegovina	2002	2014	-0.97	-1.7	-0.23	0.013076	-0.97 (-1.7 - -0.23)
104	Bosnia and Herzegovina	2014	2017	6.9	-3.87	18.86	0.20537	6.9 (-3.87 - 18.86)
105	Bosnia and Herzegovina	2017	2021	-6.98	-10.31	-3.53	0.00048	-6.98 (-10.31 - -3.53)
106	Botswana	1990	1993	2.6	-0.36	5.66	0.081589	2.6 (-0.36 - 5.66)
107	Botswana	1993	1997	-6.93	-9.7	-4.07	0.000139	-6.93 (-9.7 - -4.07)
108	Botswana	1997	2006	0.79	0.13	1.45	0.022572	0.79 (0.13 - 1.45)
109	Botswana	2006	2010	8.04	5.04	11.12	3.2e-05	8.04 (5.04 - 11.12)
110	Botswana	2010	2014	2.37	-0.44	5.26	0.09328	2.37 (-0.44 - 5.26)
111	Botswana	2014	2021	-0.08	-0.85	0.7	0.824479	-0.08 (-0.85 - 0.7)
112	Brazil	1990	1999	3.46	2.95	3.98	0	3.46 (2.95 - 3.98)
113	Brazil	1999	2012	1.76	1.41	2.11	0	1.76 (1.41 - 2.11)
114	Brazil	2012	2017	-0.76	-2.55	1.05	0.390114	-0.76 (-2.55 - 1.05)
115	Brazil	2017	2021	-5.44	-7.31	-3.54	9e-06	-5.44 (-7.31 - -3.54)
116	Brunei Darussalam	1990	1998	1.76	0.43	3.1	0.012583	1.76 (0.43 - 3.1)
117	Brunei Darussalam	1998	2004	5.85	3.34	8.41	0.000142	5.85 (3.34 - 8.41)
118	Brunei Darussalam	2004	2011	-3.66	-5.36	-1.94	0.000441	-3.66 (-5.36 - -1.94)
119	Brunei Darussalam	2011	2016	-8.8	-12.09	-5.39	8.2e-05	-8.8 (-12.09 - -5.39)
120	Brunei Darussalam	2016	2019	16.09	2.16	31.91	0.025112	16.09 (2.16 - 31.91)
121	Brunei Darussalam	2019	2021	-13.71	-25.41	-0.17	0.047697	-13.71 (-25.41 - -0.17)
122	Bulgaria	1990	2002	-6.27	-7.43	-5.1	0	-6.27 (-7.43 - -5.1)
123	Bulgaria	2002	2008	6.18	1.28	11.31	0.015075	6.18 (1.28 - 11.31)
124	Bulgaria	2008	2021	-1.51	-2.67	-0.32	0.014882	-1.51 (-2.67 - -0.32)
125	Burkina Faso	1990	1995	0.02	-0.61	0.64	0.959349	0.02 (-0.61 - 0.64)
126	Burkina Faso	1995	2011	0.96	0.84	1.08	0	0.96 (0.84 - 1.08)
127	Burkina Faso	2011	2016	3.35	2.39	4.32	0	3.35 (2.39 - 4.32)
128	Burkina Faso	2016	2021	-1.38	-2.04	-0.72	0.000321	-1.38 (-2.04 - -0.72)
129	Burundi	1990	1996	0.97	0.5	1.44	0.000308	0.97 (0.5 - 1.44)
130	Burundi	1996	2001	-2.14	-2.97	-1.31	3e-05	-2.14 (-2.97 - -1.31)
131	Burundi	2001	2006	1.4	0.52	2.28	0.003291	1.4 (0.52 - 2.28)
132	Burundi	2006	2021	0.06	-0.06	0.19	0.319699	0.06 (-0.06 - 0.19)
133	Cabo Verde	1990	1994	16.1	10.59	21.89	3e-06	16.1 (10.59 - 21.89)
134	Cabo Verde	1994	2000	26.26	22.5	30.13	0	26.26 (22.5 - 30.13)
135	Cabo Verde	2000	2012	0.97	0.05	1.89	0.038781	0.97 (0.05 - 1.89)
136	Cabo Verde	2012	2021	5.39	4.09	6.7	0	5.39 (4.09 - 6.7)
137	Cambodia	1990	1995	2.85	1.9	3.81	2e-06	2.85 (1.9 - 3.81)
138	Cambodia	1995	2010	0.67	0.49	0.86	0	0.67 (0.49 - 0.86)
139	Cambodia	2010	2021	3.06	2.79	3.34	0	3.06 (2.79 - 3.34)
140	Cameroon	1990	1993	2.48	0.54	4.45	0.015202	2.48 (0.54 - 4.45)
141	Cameroon	1993	2000	-1.57	-2.22	-0.92	0.000132	-1.57 (-2.22 - -0.92)
142	Cameroon	2000	2007	0.97	0.34	1.61	0.005228	0.97 (0.34 - 1.61)
143	Cameroon	2007	2010	4.35	0.5	8.34	0.02902	4.35 (0.5 - 8.34)
144	Cameroon	2010	2017	1.95	1.23	2.67	3.5e-05	1.95 (1.23 - 2.67)
145	Cameroon	2017	2021	-0.06	-1.49	1.39	0.929043	-0.06 (-1.49 - 1.39)
146	Canada	1990	1999	0.72	-1.02	2.49	0.403286	0.72 (-1.02 - 2.49)
147	Canada	1999	2010	-3.91	-5.31	-2.49	9e-06	-3.91 (-5.31 - -2.49)
148	Canada	2010	2021	-0.62	-1.88	0.67	0.328894	-0.62 (-1.88 - 0.67)
149	Central African Republic	1990	2004	-1.21	-1.52	-0.89	0	-1.21 (-1.52 - -0.89)
150	Central African Republic	2004	2011	1.8	0.61	3.01	0.004573	1.8 (0.61 - 3.01)
151	Central African Republic	2011	2021	0.19	-0.33	0.72	0.454465	0.19 (-0.33 - 0.72)
152	Chad	1990	2004	0.47	0.18	0.75	0.002319	0.47 (0.18 - 0.75)
153	Chad	2004	2008	5.07	1.95	8.28	0.002439	5.07 (1.95 - 8.28)
154	Chad	2008	2021	2.06	1.7	2.42	0	2.06 (1.7 - 2.42)
155	Chile	1990	1995	2.77	0.84	4.74	0.007822	2.77 (0.84 - 4.74)
156	Chile	1995	1998	-5.15	-12.78	3.15	0.199449	-5.15 (-12.78 - 3.15)
157	Chile	1998	2003	0.02	-2.47	2.56	0.989074	0.02 (-2.47 - 2.56)
158	Chile	2003	2006	6.68	-1.24	15.25	0.094382	6.68 (-1.24 - 15.25)
159	Chile	2006	2019	1.73	1.23	2.24	2e-06	1.73 (1.23 - 2.24)
160	Chile	2019	2021	-5.28	-13.22	3.38	0.206092	-5.28 (-13.22 - 3.38)
161	China	1990	1997	2.73	2.01	3.45	0	2.73 (2.01 - 3.45)
162	China	1997	2002	-1.83	-3.19	-0.46	0.011678	-1.83 (-3.19 - -0.46)
163	China	2002	2007	2.3	0.92	3.69	0.002399	2.3 (0.92 - 3.69)
164	China	2007	2010	11.72	7.15	16.49	2.7e-05	11.72 (7.15 - 16.49)
165	China	2010	2021	-0.38	-0.75	0	0.051408	-0.38 (-0.75 - 0)
166	Colombia	1990	1996	4.85	3.85	5.86	0	4.85 (3.85 - 5.86)
167	Colombia	1996	2000	-5.05	-7.66	-2.36	0.00105	-5.05 (-7.66 - -2.36)
168	Colombia	2000	2007	0.97	0	1.94	0.049475	0.97 (0 - 1.94)
169	Colombia	2007	2019	2.8	2.41	3.2	0	2.8 (2.41 - 3.2)
170	Colombia	2019	2021	-5.26	-10.99	0.84	0.085747	-5.26 (-10.99 - 0.84)
171	Comoros	1990	2004	-2.24	-3.99	-0.47	0.016463	-2.24 (-3.99 - -0.47)
172	Comoros	2004	2008	7.21	-7.88	24.77	0.347809	7.21 (-7.88 - 24.77)
173	Comoros	2008	2012	-15.78	-29.1	0.04	0.050534	-15.78 (-29.1 - 0.04)
174	Comoros	2012	2015	36.82	-3.13	93.24	0.072516	36.82 (-3.13 - 93.24)
175	Comoros	2015	2021	-1.11	-6.45	4.54	0.678527	-1.11 (-6.45 - 4.54)
176	Congo	1990	1997	3.38	1.93	4.85	7.7e-05	3.38 (1.93 - 4.85)
177	Congo	1997	2002	-2.91	-6.18	0.47	0.0868	-2.91 (-6.18 - 0.47)
178	Congo	2002	2007	6.16	2.68	9.75	0.00124	6.16 (2.68 - 9.75)
179	Congo	2007	2021	1.16	0.66	1.66	9.2e-05	1.16 (0.66 - 1.66)
180	Cook Islands	1990	1997	2.01	1.45	2.57	1e-06	2.01 (1.45 - 2.57)
181	Cook Islands	1997	2001	3.61	1.47	5.81	0.002547	3.61 (1.47 - 5.81)
182	Cook Islands	2001	2007	-3.34	-4.17	-2.5	0	-3.34 (-4.17 - -2.5)
183	Cook Islands	2007	2012	-7.53	-8.86	-6.18	0	-7.53 (-8.86 - -6.18)
184	Cook Islands	2012	2019	1.36	0.39	2.33	0.009209	1.36 (0.39 - 2.33)
185	Cook Islands	2019	2021	7.35	1.57	13.46	0.015467	7.35 (1.57 - 13.46)
186	Costa Rica	1990	2001	1.08	-0.78	2.96	0.2442	1.08 (-0.78 - 2.96)
187	Costa Rica	2001	2007	-5.31	-10.92	0.65	0.077653	-5.31 (-10.92 - 0.65)
188	Costa Rica	2007	2021	0.74	-0.53	2.03	0.243406	0.74 (-0.53 - 2.03)
189	Coted'Ivoire	1990	1997	-0.92	-1.38	-0.44	0.00088	-0.92 (-1.38 - -0.44)
190	Coted'Ivoire	1997	2002	2.02	0.9	3.15	0.001496	2.02 (0.9 - 3.15)
191	Coted'Ivoire	2002	2007	5.04	3.87	6.21	0	5.04 (3.87 - 6.21)
192	Coted'Ivoire	2007	2011	0.2	-1.59	2.03	0.812237	0.2 (-1.59 - 2.03)
193	Coted'Ivoire	2011	2015	5.16	3.3	7.05	2.4e-05	5.16 (3.3 - 7.05)
194	Coted'Ivoire	2015	2021	0.61	-0.01	1.24	0.052701	0.61 (-0.01 - 1.24)
195	Croatia	1990	1992	11.95	-8.72	37.31	0.256969	11.95 (-8.72 - 37.31)
196	Croatia	1992	2002	-5.81	-7.61	-3.98	8e-06	-5.81 (-7.61 - -3.98)
197	Croatia	2002	2010	2.35	-0.36	5.12	0.084671	2.35 (-0.36 - 5.12)
198	Croatia	2010	2013	-10.82	-24.36	5.14	0.159019	-10.82 (-24.36 - 5.14)
199	Croatia	2013	2017	4.35	-4.15	13.6	0.30264	4.35 (-4.15 - 13.6)
200	Croatia	2017	2021	-7.73	-12.92	-2.22	0.009772	-7.73 (-12.92 - -2.22)
201	Cuba	1990	1992	5.79	-8.63	22.49	0.430283	5.79 (-8.63 - 22.49)
202	Cuba	1992	2003	-3.31	-4.34	-2.28	3e-06	-3.31 (-4.34 - -2.28)
203	Cuba	2003	2012	2.3	0.8	3.82	0.004646	2.3 (0.8 - 3.82)
204	Cuba	2012	2019	6.24	3.81	8.72	3.2e-05	6.24 (3.81 - 8.72)
205	Cuba	2019	2021	-7.84	-20.1	6.31	0.245538	-7.84 (-20.1 - 6.31)
206	Cyprus	1990	2007	4.68	4.09	5.26	0	4.68 (4.09 - 5.26)
207	Cyprus	2007	2012	-12.14	-16.17	-7.91	1.1e-05	-12.14 (-16.17 - -7.91)
208	Cyprus	2012	2019	1.84	-1.16	4.93	0.218982	1.84 (-1.16 - 4.93)
209	Cyprus	2019	2021	-33.35	-46.57	-16.86	0.001007	-33.35 (-46.57 - -16.86)
210	Czechia	1990	1995	4.42	0.88	8.09	0.016044	4.42 (0.88 - 8.09)
211	Czechia	1995	2010	-0.9	-1.53	-0.27	0.007316	-0.9 (-1.53 - -0.27)
212	Czechia	2010	2021	-4.96	-5.99	-3.91	0	-4.96 (-5.99 - -3.91)
213	Democratic People's Republic of Korea	1990	1993	1.38	0.76	2	0.000253	1.38 (0.76 - 2)
214	Democratic People's Republic of Korea	1993	1999	-0.7	-0.96	-0.44	3.9e-05	-0.7 (-0.96 - -0.44)
215	Democratic People's Republic of Korea	1999	2004	0.89	0.52	1.26	0.000132	0.89 (0.52 - 1.26)
216	Democratic People's Republic of Korea	2004	2010	3.92	3.64	4.19	0	3.92 (3.64 - 4.19)
217	Democratic People's Republic of Korea	2010	2014	-2.44	-3.02	-1.84	0	-2.44 (-3.02 - -1.84)
218	Democratic People's Republic of Korea	2014	2021	-0.74	-0.9	-0.58	0	-0.74 (-0.9 - -0.58)
219	Democratic Republic of the Congo	1990	1998	-2.01	-2.49	-1.53	0	-2.01 (-2.49 - -1.53)
220	Democratic Republic of the Congo	1998	2005	-0.56	-1.3	0.19	0.136887	-0.56 (-1.3 - 0.19)
221	Democratic Republic of the Congo	2005	2016	3.03	2.66	3.39	0	3.03 (2.66 - 3.39)
222	Democratic Republic of the Congo	2016	2021	0.53	-0.5	1.57	0.297975	0.53 (-0.5 - 1.57)
223	Denmark	1990	2005	1.15	0.58	1.73	0.000518	1.15 (0.58 - 1.73)
224	Denmark	2005	2008	6.85	-5.88	21.3	0.287247	6.85 (-5.88 - 21.3)
225	Denmark	2008	2013	-6.27	-10.23	-2.15	0.00542	-6.27 (-10.23 - -2.15)
226	Denmark	2013	2016	-13.13	-24.12	-0.54	0.042421	-13.13 (-24.12 - -0.54)
227	Denmark	2016	2021	1.65	-1.65	5.06	0.312554	1.65 (-1.65 - 5.06)
228	Djibouti	1990	2021	1.32	1.02	1.62	0	1.32 (1.02 - 1.62)
229	Dominica	1990	2002	2	1.8	2.2	0	2 (1.8 - 2.2)
230	Dominica	2002	2006	0.43	-1.06	1.95	0.55332	0.43 (-1.06 - 1.95)
231	Dominica	2006	2013	4.06	3.54	4.58	0	4.06 (3.54 - 4.58)
232	Dominica	2013	2021	-0.27	-0.64	0.1	0.139853	-0.27 (-0.64 - 0.1)
233	Dominican Republic	1990	1994	-0.61	-2.68	1.51	0.55115	-0.61 (-2.68 - 1.51)
234	Dominican Republic	1994	1998	4.31	0.85	7.9	0.017204	4.31 (0.85 - 7.9)
235	Dominican Republic	1998	2011	0.6	0.2	0.99	0.00554	0.6 (0.2 - 0.99)
236	Dominican Republic	2011	2015	-2.8	-6.13	0.64	0.103278	-2.8 (-6.13 - 0.64)
237	Dominican Republic	2015	2021	2.43	1.11	3.77	0.001071	2.43 (1.11 - 3.77)
238	Ecuador	1990	1993	1.17	-6.56	9.54	0.761981	1.17 (-6.56 - 9.54)
239	Ecuador	1993	1996	24.01	5.24	46.12	0.01302	24.01 (5.24 - 46.12)
240	Ecuador	1996	2002	5.94	2.07	9.97	0.004393	5.94 (2.07 - 9.97)
241	Ecuador	2002	2019	0.42	-0.23	1.07	0.195299	0.42 (-0.23 - 1.07)
242	Ecuador	2019	2021	-11.51	-25.95	5.76	0.16675	-11.51 (-25.95 - 5.76)
243	Egypt	1990	1995	2	0.14	3.9	0.036628	2 (0.14 - 3.9)
244	Egypt	1995	2000	-1.05	-3.59	1.55	0.406297	-1.05 (-3.59 - 1.55)
245	Egypt	2000	2006	4.76	2.94	6.62	1.8e-05	4.76 (2.94 - 6.62)
246	Egypt	2006	2021	0.69	0.38	1	0.000139	0.69 (0.38 - 1)
247	El Salvador	1990	2004	2.18	1.73	2.63	0	2.18 (1.73 - 2.63)
248	El Salvador	2004	2010	4.89	2.72	7.09	0.00014	4.89 (2.72 - 7.09)
249	El Salvador	2010	2013	-5.72	-14.12	3.5	0.201069	-5.72 (-14.12 - 3.5)
250	El Salvador	2013	2016	7.82	-1.89	18.49	0.111044	7.82 (-1.89 - 18.49)
251	El Salvador	2016	2021	-2.02	-4.24	0.25	0.077325	-2.02 (-4.24 - 0.25)
252	Equatorial Guinea	1990	2001	1.47	1.1	1.84	0	1.47 (1.1 - 1.84)
253	Equatorial Guinea	2001	2011	3.83	3.31	4.36	0	3.83 (3.31 - 4.36)
254	Equatorial Guinea	2011	2014	-3.66	-9.02	2.01	0.189591	-3.66 (-9.02 - 2.01)
255	Equatorial Guinea	2014	2021	3.5	2.55	4.47	0	3.5 (2.55 - 4.47)
256	Eritrea	1990	2001	1.12	0.95	1.28	0	1.12 (0.95 - 1.28)
257	Eritrea	2001	2004	4.84	1.97	7.78	0.001929	4.84 (1.97 - 7.78)
258	Eritrea	2004	2014	0.93	0.67	1.2	0	0.93 (0.67 - 1.2)
259	Eritrea	2014	2021	2.12	1.7	2.54	0	2.12 (1.7 - 2.54)
260	Estonia	1990	1993	4.68	-4.67	14.95	0.321273	4.68 (-4.67 - 14.95)
261	Estonia	1993	1999	-3.42	-7.05	0.35	0.072695	-3.42 (-7.05 - 0.35)
262	Estonia	1999	2015	2.93	2.21	3.65	0	2.93 (2.21 - 3.65)
263	Estonia	2015	2021	-8.02	-10.59	-5.37	4e-06	-8.02 (-10.59 - -5.37)
264	Eswatini	1990	1993	0.99	-0.92	2.94	0.287576	0.99 (-0.92 - 2.94)
265	Eswatini	1993	1997	-3.83	-5.67	-1.95	0.000629	-3.83 (-5.67 - -1.95)
266	Eswatini	1997	2003	3.61	2.69	4.55	0	3.61 (2.69 - 4.55)
267	Eswatini	2003	2008	-0.82	-2.14	0.51	0.207965	-0.82 (-2.14 - 0.51)
268	Eswatini	2008	2016	2.88	2.24	3.51	0	2.88 (2.24 - 3.51)
269	Eswatini	2016	2021	0.73	-0.32	1.79	0.161398	0.73 (-0.32 - 1.79)
270	Ethiopia	1990	1993	0.59	-0.2	1.39	0.135928	0.59 (-0.2 - 1.39)
271	Ethiopia	1993	1997	1.71	0.94	2.49	0.00018	1.71 (0.94 - 2.49)
272	Ethiopia	1997	2003	-1.18	-1.51	-0.86	1e-06	-1.18 (-1.51 - -0.86)
273	Ethiopia	2003	2014	0.81	0.69	0.93	0	0.81 (0.69 - 0.93)
274	Ethiopia	2014	2021	3.63	3.38	3.88	0	3.63 (3.38 - 3.88)
275	Fiji	1990	1998	0.71	-0.05	1.47	0.064303	0.71 (-0.05 - 1.47)
276	Fiji	1998	2002	4.13	0.75	7.62	0.019509	4.13 (0.75 - 7.62)
277	Fiji	2002	2005	-8.76	-14.35	-2.81	0.00744	-8.76 (-14.35 - -2.81)
278	Fiji	2005	2008	3.04	-3.28	9.76	0.329582	3.04 (-3.28 - 9.76)
279	Fiji	2008	2011	-2.76	-9.07	4	0.388999	-2.76 (-9.07 - 4)
280	Fiji	2011	2021	2.62	2	3.24	0	2.62 (2 - 3.24)
281	Finland	1990	1993	-3.62	-12.24	5.85	0.422546	-3.62 (-12.24 - 5.85)
282	Finland	1993	2012	3.29	2.69	3.9	0	3.29 (2.69 - 3.9)
283	Finland	2012	2016	-17.04	-24.61	-8.7	0.000566	-17.04 (-24.61 - -8.7)
284	Finland	2016	2021	0.11	-4.27	4.69	0.961168	0.11 (-4.27 - 4.69)
285	France	1990	1994	-0.81	-4.03	2.51	0.6084	-0.81 (-4.03 - 2.51)
286	France	1994	2001	2.92	1.26	4.62	0.001603	2.92 (1.26 - 4.62)
287	France	2001	2009	-2.62	-3.66	-1.56	6.4e-05	-2.62 (-3.66 - -1.56)
288	France	2009	2017	-4.85	-5.88	-3.8	0	-4.85 (-5.88 - -3.8)
289	France	2017	2021	0.08	-2.83	3.08	0.954665	0.08 (-2.83 - 3.08)
290	Gabon	1990	2021	1.07	0.94	1.19	0	1.07 (0.94 - 1.19)
291	Gambia	1990	2002	0.18	-0.44	0.8	0.545759	0.18 (-0.44 - 0.8)
292	Gambia	2002	2005	7.08	-3.53	18.86	0.185372	7.08 (-3.53 - 18.86)
293	Gambia	2005	2012	-2.06	-3.83	-0.25	0.028268	-2.06 (-3.83 - -0.25)
294	Gambia	2012	2017	5.52	1.75	9.42	0.006163	5.52 (1.75 - 9.42)
295	Gambia	2017	2021	0.52	-3.24	4.43	0.776927	0.52 (-3.24 - 4.43)
296	Georgia	1990	2001	0	-1.68	1.7	0.995232	0 (-1.68 - 1.7)
297	Georgia	2001	2005	-20.91	-29.73	-10.97	0.000581	-20.91 (-29.73 - -10.97)
298	Georgia	2005	2013	9.38	5.92	12.96	1.5e-05	9.38 (5.92 - 12.96)
299	Georgia	2013	2016	34.29	6.87	68.73	0.014271	34.29 (6.87 - 68.73)
300	Georgia	2016	2021	-11.19	-15.94	-6.18	0.000254	-11.19 (-15.94 - -6.18)
301	Germany	1990	2000	2.2	1.15	3.27	0.000223	2.2 (1.15 - 3.27)
302	Germany	2000	2011	-0.91	-1.86	0.06	0.063508	-0.91 (-1.86 - 0.06)
303	Germany	2011	2021	-6	-7.1	-4.89	0	-6 (-7.1 - -4.89)
304	Ghana	1990	2001	1.55	1.26	1.85	0	1.55 (1.26 - 1.85)
305	Ghana	2001	2004	9.29	4.64	14.15	0.000305	9.29 (4.64 - 14.15)
306	Ghana	2004	2021	0.63	0.46	0.81	0	0.63 (0.46 - 0.81)
307	Greece	1990	2010	0.85	0.51	1.2	4.2e-05	0.85 (0.51 - 1.2)
308	Greece	2010	2014	-7.28	-12.58	-1.67	0.014168	-7.28 (-12.58 - -1.67)
309	Greece	2014	2017	1.34	-10.15	14.29	0.820405	1.34 (-10.15 - 14.29)
310	Greece	2017	2021	-6.19	-9.96	-2.25	0.003977	-6.19 (-9.96 - -2.25)
311	Greenland	1990	2001	-11.05	-11.64	-10.47	0	-11.05 (-11.64 - -10.47)
312	Greenland	2001	2010	6.16	5.04	7.3	0	6.16 (5.04 - 7.3)
313	Greenland	2010	2016	-2.62	-4.55	-0.65	0.011928	-2.62 (-4.55 - -0.65)
314	Greenland	2016	2021	0.83	-1.24	2.95	0.415109	0.83 (-1.24 - 2.95)
315	Grenada	1990	1992	4.9	-3.96	14.57	0.272453	4.9 (-3.96 - 14.57)
316	Grenada	1992	1999	-1	-2.5	0.52	0.185326	-1 (-2.5 - 0.52)
317	Grenada	1999	2015	2	1.63	2.37	0	2 (1.63 - 2.37)
318	Grenada	2015	2021	-3.26	-4.73	-1.78	0.000187	-3.26 (-4.73 - -1.78)
319	Guam	1990	1996	1.58	-4.09	7.59	0.573876	1.58 (-4.09 - 7.59)
320	Guam	1996	2003	18.83	13.67	24.23	0	18.83 (13.67 - 24.23)
321	Guam	2003	2013	-6.23	-8.42	-3.99	2e-05	-6.23 (-8.42 - -3.99)
322	Guam	2013	2018	19.42	10.51	29.06	0.000142	19.42 (10.51 - 29.06)
323	Guam	2018	2021	-26.5	-36.78	-14.54	0.000441	-26.5 (-36.78 - -14.54)
324	Guatemala	1990	2001	-1.11	-1.61	-0.6	0.000198	-1.11 (-1.61 - -0.6)
325	Guatemala	2001	2005	4.72	0.78	8.82	0.020745	4.72 (0.78 - 8.82)
326	Guatemala	2005	2019	1.84	1.41	2.27	0	1.84 (1.41 - 2.27)
327	Guatemala	2019	2021	-8.12	-16.19	0.72	0.06899	-8.12 (-16.19 - 0.72)
328	Guinea	1990	2001	0.07	-0.21	0.36	0.599394	0.07 (-0.21 - 0.36)
329	Guinea	2001	2006	2.94	1.64	4.25	8.5e-05	2.94 (1.64 - 4.25)
330	Guinea	2006	2021	0.65	0.47	0.83	0	0.65 (0.47 - 0.83)
331	Guinea-Bissau	1990	2005	0.04	-0.15	0.23	0.685832	0.04 (-0.15 - 0.23)
332	Guinea-Bissau	2005	2008	4.79	-0.01	9.83	0.050544	4.79 (-0.01 - 9.83)
333	Guinea-Bissau	2008	2021	-0.15	-0.43	0.13	0.275581	-0.15 (-0.43 - 0.13)
334	Guyana	1990	1995	-8.09	-11.81	-4.22	0.00044	-8.09 (-11.81 - -4.22)
335	Guyana	1995	2000	14.31	7.81	21.2	0.000143	14.31 (7.81 - 21.2)
336	Guyana	2000	2003	-8.54	-21.75	6.9	0.244812	-8.54 (-21.75 - 6.9)
337	Guyana	2003	2009	8.49	4.93	12.18	7e-05	8.49 (4.93 - 12.18)
338	Guyana	2009	2021	-0.08	-1.08	0.94	0.87488	-0.08 (-1.08 - 0.94)
339	Haiti	1990	2021	0.9	0.7	1.11	0	0.9 (0.7 - 1.11)
340	Honduras	1990	1997	-0.58	-0.79	-0.37	1.4e-05	-0.58 (-0.79 - -0.37)
341	Honduras	1997	2003	1.47	1.08	1.86	0	1.47 (1.08 - 1.86)
342	Honduras	2003	2009	-2.36	-2.76	-1.95	0	-2.36 (-2.76 - -1.95)
343	Honduras	2009	2012	-5.39	-7.28	-3.47	1.8e-05	-5.39 (-7.28 - -3.47)
344	Honduras	2012	2021	-0.59	-0.79	-0.39	7e-06	-0.59 (-0.79 - -0.39)
345	Hungary	1990	1996	-0.39	-1.45	0.68	0.451175	-0.39 (-1.45 - 0.68)
346	Hungary	1996	2001	-6.94	-8.68	-5.18	1e-06	-6.94 (-8.68 - -5.18)
347	Hungary	2001	2009	2.16	1.39	2.94	2.4e-05	2.16 (1.39 - 2.94)
348	Hungary	2009	2012	-6.98	-12.43	-1.2	0.021858	-6.98 (-12.43 - -1.2)
349	Hungary	2012	2019	-1.49	-2.51	-0.46	0.007595	-1.49 (-2.51 - -0.46)
350	Hungary	2019	2021	-12.82	-18.31	-6.95	0.000432	-12.82 (-18.31 - -6.95)
351	Iceland	1990	2013	1.79	1.34	2.24	0	1.79 (1.34 - 2.24)
352	Iceland	2013	2019	-19.5	-23.35	-15.46	0	-19.5 (-23.35 - -15.46)
353	Iceland	2019	2021	14.25	-9.67	44.49	0.253417	14.25 (-9.67 - 44.49)
354	India	1990	2010	2.46	2.26	2.66	0	2.46 (2.26 - 2.66)
355	India	2010	2021	0.65	0.11	1.19	0.019192	0.65 (0.11 - 1.19)
356	Indonesia	1990	1993	4.39	3.04	5.76	4e-06	4.39 (3.04 - 5.76)
357	Indonesia	1993	2000	1.13	0.72	1.55	3.4e-05	1.13 (0.72 - 1.55)
358	Indonesia	2000	2011	0.15	-0.03	0.34	0.087462	0.15 (-0.03 - 0.34)
359	Indonesia	2011	2015	-0.7	-1.86	0.46	0.216897	-0.7 (-1.86 - 0.46)
360	Indonesia	2015	2019	1.37	0.05	2.72	0.043549	1.37 (0.05 - 2.72)
361	Indonesia	2019	2021	-1.35	-3.97	1.35	0.301607	-1.35 (-3.97 - 1.35)
362	Iran (Islamic Republic of)	1990	1993	6.08	4.3	7.89	1e-06	6.08 (4.3 - 7.89)
363	Iran (Islamic Republic of)	1993	2002	1.05	0.71	1.4	5e-06	1.05 (0.71 - 1.4)
364	Iran (Islamic Republic of)	2002	2008	14.34	13.58	15.11	0	14.34 (13.58 - 15.11)
365	Iran (Islamic Republic of)	2008	2013	7.58	6.29	8.88	0	7.58 (6.29 - 8.88)
366	Iran (Islamic Republic of)	2013	2021	-4.27	-4.71	-3.83	0	-4.27 (-4.71 - -3.83)
367	Iraq	1990	1999	0.23	-0.22	0.69	0.297462	0.23 (-0.22 - 0.69)
368	Iraq	1999	2004	3.64	2.08	5.22	0.000147	3.64 (2.08 - 5.22)
369	Iraq	2004	2007	0.77	-3.51	5.25	0.710542	0.77 (-3.51 - 5.25)
370	Iraq	2007	2013	3.73	2.8	4.66	0	3.73 (2.8 - 4.66)
371	Iraq	2013	2017	0.83	-1.14	2.84	0.386443	0.83 (-1.14 - 2.84)
372	Iraq	2017	2021	-4.15	-5.49	-2.79	1.1e-05	-4.15 (-5.49 - -2.79)
373	Ireland	1990	1994	-3.67	-8.37	1.27	0.132008	-3.67 (-8.37 - 1.27)
374	Ireland	1994	1999	8.86	3.8	14.17	0.001733	8.86 (3.8 - 14.17)
375	Ireland	1999	2003	-1.41	-8.25	5.95	0.680596	-1.41 (-8.25 - 5.95)
376	Ireland	2003	2007	14.19	6.07	22.94	0.001631	14.19 (6.07 - 22.94)
377	Ireland	2007	2015	-10.45	-12.21	-8.66	0	-10.45 (-12.21 - -8.66)
378	Ireland	2015	2021	-1.23	-3.96	1.59	0.363946	-1.23 (-3.96 - 1.59)
379	Israel	1990	1994	-2.3	-8.76	4.62	0.487839	-2.3 (-8.76 - 4.62)
380	Israel	1994	2009	5.08	4.04	6.14	0	5.08 (4.04 - 6.14)
381	Israel	2009	2012	-13.31	-30.31	7.85	0.188206	-13.31 (-30.31 - 7.85)
382	Israel	2012	2021	-3.87	-5.88	-1.82	0.000844	-3.87 (-5.88 - -1.82)
383	Italy	1990	2009	-0.86	-1.27	-0.46	0.000179	-0.86 (-1.27 - -0.46)
384	Italy	2009	2021	-4.29	-5.08	-3.5	0	-4.29 (-5.08 - -3.5)
385	Jamaica	1990	2002	1.09	0.32	1.86	0.008162	1.09 (0.32 - 1.86)
386	Jamaica	2002	2006	-10.75	-16.37	-4.74	0.001755	-10.75 (-16.37 - -4.74)
387	Jamaica	2006	2009	20.93	6.75	36.98	0.004936	20.93 (6.75 - 36.98)
388	Jamaica	2009	2014	-5.74	-9.69	-1.62	0.009474	-5.74 (-9.69 - -1.62)
389	Jamaica	2014	2021	2.08	0.1	4.09	0.040372	2.08 (0.1 - 4.09)
390	Japan	1990	1998	0.46	-0.14	1.06	0.128556	0.46 (-0.14 - 1.06)
391	Japan	1998	2021	-1.17	-1.3	-1.05	0	-1.17 (-1.3 - -1.05)
392	Jordan	1990	2007	2.12	1.91	2.33	0	2.12 (1.91 - 2.33)
393	Jordan	2007	2014	-0.6	-1.46	0.27	0.169193	-0.6 (-1.46 - 0.27)
394	Jordan	2014	2021	-2.27	-3.11	-1.43	1.1e-05	-2.27 (-3.11 - -1.43)
395	Kazakhstan	1990	1992	8.58	-12.6	34.89	0.431479	8.58 (-12.6 - 34.89)
396	Kazakhstan	1992	1998	-11.37	-15.62	-6.91	0.0001	-11.37 (-15.62 - -6.91)
397	Kazakhstan	1998	2002	3.11	-7.7	15.18	0.564486	3.11 (-7.7 - 15.18)
398	Kazakhstan	2002	2009	-7.31	-10.87	-3.6	0.000895	-7.31 (-10.87 - -3.6)
399	Kazakhstan	2009	2015	13	6.96	19.38	0.000261	13 (6.96 - 19.38)
400	Kazakhstan	2015	2021	-4.51	-8.86	0.05	0.052147	-4.51 (-8.86 - 0.05)
401	Kenya	1990	1992	-0.08	-3.55	3.51	0.961611	-0.08 (-3.55 - 3.51)
402	Kenya	1992	1999	-3.57	-4.24	-2.91	0	-3.57 (-4.24 - -2.91)
403	Kenya	1999	2004	5.52	4.09	6.97	0	5.52 (4.09 - 6.97)
404	Kenya	2004	2007	2.57	-1.44	6.73	0.194824	2.57 (-1.44 - 6.73)
405	Kenya	2007	2010	6.17	2.39	10.09	0.003106	6.17 (2.39 - 10.09)
406	Kenya	2010	2021	1	0.7	1.3	3e-06	1 (0.7 - 1.3)
407	Kiribati	1990	1997	2.4	2.18	2.62	0	2.4 (2.18 - 2.62)
408	Kiribati	1997	2000	4.77	3.27	6.29	5e-06	4.77 (3.27 - 6.29)
409	Kiribati	2000	2006	-0.99	-1.3	-0.68	7e-06	-0.99 (-1.3 - -0.68)
410	Kiribati	2006	2009	0.57	-0.95	2.12	0.435662	0.57 (-0.95 - 2.12)
411	Kiribati	2009	2015	-1.25	-1.6	-0.9	2e-06	-1.25 (-1.6 - -0.9)
412	Kiribati	2015	2021	0.99	0.7	1.28	3e-06	0.99 (0.7 - 1.28)
413	Kuwait	1990	1999	1.18	-3.43	6.01	0.60602	1.18 (-3.43 - 6.01)
414	Kuwait	1999	2002	-25.5	-52.79	17.57	0.194023	-25.5 (-52.79 - 17.57)
415	Kuwait	2002	2008	17.67	6.27	30.3	0.00326	17.67 (6.27 - 30.3)
416	Kuwait	2008	2021	-2.03	-4.5	0.5	0.108979	-2.03 (-4.5 - 0.5)
417	Kyrgyzstan	1990	1995	-16.46	-21.59	-11	1.2e-05	-16.46 (-21.59 - -11)
418	Kyrgyzstan	1995	2002	-0.74	-5.22	3.96	0.7403	-0.74 (-5.22 - 3.96)
419	Kyrgyzstan	2002	2008	-9.38	-14.64	-3.79	0.002799	-9.38 (-14.64 - -3.79)
420	Kyrgyzstan	2008	2016	13.42	9.61	17.37	0	13.42 (9.61 - 17.37)
421	Kyrgyzstan	2016	2021	-0.37	-6.27	5.89	0.899232	-0.37 (-6.27 - 5.89)
422	Lao People's Democratic Republic	1990	2006	1.27	1.17	1.38	0	1.27 (1.17 - 1.38)
423	Lao People's Democratic Republic	2006	2009	3.12	0.61	5.71	0.016887	3.12 (0.61 - 5.71)
424	Lao People's Democratic Republic	2009	2021	1.5	1.35	1.65	0	1.5 (1.35 - 1.65)
425	Latvia	1990	1997	1.12	-0.32	2.58	0.119426	1.12 (-0.32 - 2.58)
426	Latvia	1997	2000	-4.12	-13.33	6.06	0.387999	-4.12 (-13.33 - 6.06)
427	Latvia	2000	2009	2.86	1.73	4.02	7.3e-05	2.86 (1.73 - 4.02)
428	Latvia	2009	2012	-7	-16.18	3.18	0.157024	-7 (-16.18 - 3.18)
429	Latvia	2012	2019	1.78	0.03	3.56	0.046961	1.78 (0.03 - 3.56)
430	Latvia	2019	2021	-21.78	-30.07	-12.52	0.000298	-21.78 (-30.07 - -12.52)
431	Lebanon	1990	1994	0.33	-0.24	0.9	0.234678	0.33 (-0.24 - 0.9)
432	Lebanon	1994	2002	1.67	1.45	1.88	0	1.67 (1.45 - 1.88)
433	Lebanon	2002	2005	2.5	0.97	4.06	0.003282	2.5 (0.97 - 4.06)
434	Lebanon	2005	2013	0.92	0.71	1.13	0	0.92 (0.71 - 1.13)
435	Lebanon	2013	2017	-2.53	-3.3	-1.76	5e-06	-2.53 (-3.3 - -1.76)
436	Lebanon	2017	2021	-0.97	-1.48	-0.46	0.001094	-0.97 (-1.48 - -0.46)
437	Lesotho	1990	1993	-1.65	-3.86	0.62	0.140594	-1.65 (-3.86 - 0.62)
438	Lesotho	1993	1997	-5.9	-8.01	-3.75	4e-05	-5.9 (-8.01 - -3.75)
439	Lesotho	1997	2002	8.85	7.32	10.41	0	8.85 (7.32 - 10.41)
440	Lesotho	2002	2007	0.29	-1.09	1.69	0.661633	0.29 (-1.09 - 1.69)
441	Lesotho	2007	2018	2.99	2.63	3.36	0	2.99 (2.63 - 3.36)
442	Lesotho	2018	2021	0.15	-2.16	2.53	0.890988	0.15 (-2.16 - 2.53)
443	Liberia	1990	2006	-0.27	-0.57	0.03	0.076474	-0.27 (-0.57 - 0.03)
444	Liberia	2006	2012	5.83	3.88	7.81	2e-06	5.83 (3.88 - 7.81)
445	Liberia	2012	2021	0.39	-0.41	1.21	0.323152	0.39 (-0.41 - 1.21)
446	Libya	1990	1993	4.51	0.71	8.47	0.022841	4.51 (0.71 - 8.47)
447	Libya	1993	1996	-3.42	-10.09	3.76	0.317734	-3.42 (-10.09 - 3.76)
448	Libya	1996	2007	3.25	2.65	3.85	0	3.25 (2.65 - 3.85)
449	Libya	2007	2010	6.96	-0.65	15.16	0.07104	6.96 (-0.65 - 15.16)
450	Libya	2010	2019	-0.22	-1.01	0.58	0.565209	-0.22 (-1.01 - 0.58)
451	Libya	2019	2021	-5.66	-12.34	1.52	0.110909	-5.66 (-12.34 - 1.52)
452	Lithuania	1990	1994	2.63	-2.09	7.58	0.26158	2.63 (-2.09 - 7.58)
453	Lithuania	1994	1997	-4.54	-17.48	10.42	0.510838	-4.54 (-17.48 - 10.42)
454	Lithuania	1997	2008	2.62	1.45	3.8	0.000169	2.62 (1.45 - 3.8)
455	Lithuania	2008	2019	-3.27	-4.29	-2.23	4e-06	-3.27 (-4.29 - -2.23)
456	Lithuania	2019	2021	-13.33	-25.45	0.76	0.061355	-13.33 (-25.45 - 0.76)
457	Luxembourg	1990	2009	-1.49	-1.98	-0.99	2e-06	-1.49 (-1.98 - -0.99)
458	Luxembourg	2009	2019	-4.33	-5.94	-2.69	1.6e-05	-4.33 (-5.94 - -2.69)
459	Luxembourg	2019	2021	24.38	2.15	51.45	0.031337	24.38 (2.15 - 51.45)
460	Madagascar	1990	2003	0.25	0.1	0.41	0.002613	0.25 (0.1 - 0.41)
461	Madagascar	2003	2021	1.7	1.6	1.81	0	1.7 (1.6 - 1.81)
462	Malawi	1990	1996	0.94	0.43	1.45	0.001083	0.94 (0.43 - 1.45)
463	Malawi	1996	2003	3.61	3.09	4.14	0	3.61 (3.09 - 4.14)
464	Malawi	2003	2007	0.46	-1.06	2.01	0.53277	0.46 (-1.06 - 2.01)
465	Malawi	2007	2010	2.07	-1.04	5.28	0.181642	2.07 (-1.04 - 5.28)
466	Malawi	2010	2021	0.37	0.12	0.62	0.005944	0.37 (0.12 - 0.62)
467	Malaysia	1990	2008	0.15	-0.42	0.73	0.587862	0.15 (-0.42 - 0.73)
468	Malaysia	2008	2021	1.63	0.66	2.61	0.001819	1.63 (0.66 - 2.61)
469	Maldives	1990	1997	0.8	-0.08	1.68	0.071653	0.8 (-0.08 - 1.68)
470	Maldives	1997	2008	3.34	2.87	3.81	0	3.34 (2.87 - 3.81)
471	Maldives	2008	2015	-1.62	-2.51	-0.73	0.001277	-1.62 (-2.51 - -0.73)
472	Maldives	2015	2018	2.89	-2.72	8.83	0.299637	2.89 (-2.72 - 8.83)
473	Maldives	2018	2021	-2.1	-5.27	1.17	0.190726	-2.1 (-5.27 - 1.17)
474	Mali	1990	1997	0.86	0.38	1.33	0.001609	0.86 (0.38 - 1.33)
475	Mali	1997	2000	-1	-4.43	2.56	0.553849	-1 (-4.43 - 2.56)
476	Mali	2000	2003	3.82	0.3	7.47	0.035262	3.82 (0.3 - 7.47)
477	Mali	2003	2006	-0.98	-4.34	2.49	0.551391	-0.98 (-4.34 - 2.49)
478	Mali	2006	2017	1.02	0.73	1.31	2e-06	1.02 (0.73 - 1.31)
479	Mali	2017	2021	-0.91	-2.07	0.27	0.119767	-0.91 (-2.07 - 0.27)
480	Malta	1990	2009	3.46	2.57	4.36	0	3.46 (2.57 - 4.36)
481	Malta	2009	2019	-8.5	-10.93	-6.01	0	-8.5 (-10.93 - -6.01)
482	Malta	2019	2021	47.49	1.37	114.59	0.042847	47.49 (1.37 - 114.59)
483	Marshall Islands	1990	1994	6.4	5.8	7	0	6.4 (5.8 - 7)
484	Marshall Islands	1994	1997	2.01	0.15	3.9	0.035482	2.01 (0.15 - 3.9)
485	Marshall Islands	1997	2006	3.73	3.5	3.95	0	3.73 (3.5 - 3.95)
486	Marshall Islands	2006	2021	0.62	0.53	0.71	0	0.62 (0.53 - 0.71)
487	Mauritania	1990	1998	2.54	2.05	3.03	0	2.54 (2.05 - 3.03)
488	Mauritania	1998	2003	-0.63	-2.05	0.8	0.370646	-0.63 (-2.05 - 0.8)
489	Mauritania	2003	2021	1.72	1.55	1.89	0	1.72 (1.55 - 1.89)
490	Mauritius	1990	1993	-20.84	-36.44	-1.41	0.038049	-20.84 (-36.44 - -1.41)
491	Mauritius	1993	1999	16.98	6.01	29.08	0.003314	16.98 (6.01 - 29.08)
492	Mauritius	1999	2010	-6.37	-9.48	-3.15	0.000579	-6.37 (-9.48 - -3.15)
493	Mauritius	2010	2021	3.22	0.25	6.27	0.034767	3.22 (0.25 - 6.27)
494	Mexico	1990	1993	-3.62	-6.89	-0.24	0.037281	-3.62 (-6.89 - -0.24)
495	Mexico	1993	1996	5.05	-1.46	11.99	0.124091	5.05 (-1.46 - 11.99)
496	Mexico	1996	2017	1.66	1.46	1.86	0	1.66 (1.46 - 1.86)
497	Mexico	2017	2021	-2.23	-5.04	0.68	0.124305	-2.23 (-5.04 - 0.68)
498	Micronesia (Federated States of)	1990	1993	3.53	2.98	4.09	0	3.53 (2.98 - 4.09)
499	Micronesia (Federated States of)	1993	2003	1.7	1.61	1.8	0	1.7 (1.61 - 1.8)
500	Micronesia (Federated States of)	2003	2006	2.79	1.72	3.87	2.9e-05	2.79 (1.72 - 3.87)
501	Micronesia (Federated States of)	2006	2014	1.31	1.17	1.45	0	1.31 (1.17 - 1.45)
502	Micronesia (Federated States of)	2014	2021	-0.35	-0.5	-0.21	8.8e-05	-0.35 (-0.5 - -0.21)
503	Monaco	1990	1998	2.69	2.31	3.07	0	2.69 (2.31 - 3.07)
504	Monaco	1998	2009	1.01	0.75	1.26	0	1.01 (0.75 - 1.26)
505	Monaco	2009	2019	-1.23	-1.52	-0.94	0	-1.23 (-1.52 - -0.94)
506	Monaco	2019	2021	10.76	6.81	14.86	8e-06	10.76 (6.81 - 14.86)
507	Mongolia	1990	1994	9.28	0.63	18.68	0.036101	9.28 (0.63 - 18.68)
508	Mongolia	1994	2002	-9.75	-12.82	-6.57	4e-06	-9.75 (-12.82 - -6.57)
509	Mongolia	2002	2012	8.02	5.62	10.48	0	8.02 (5.62 - 10.48)
510	Mongolia	2012	2021	1.47	-0.61	3.59	0.158382	1.47 (-0.61 - 3.59)
511	Montenegro	1990	1997	-2.79	-4.12	-1.44	0.000545	-2.79 (-4.12 - -1.44)
512	Montenegro	1997	2000	19.16	8.29	31.12	0.001399	19.16 (8.29 - 31.12)
513	Montenegro	2000	2004	-11.51	-15.48	-7.34	4.5e-05	-11.51 (-15.48 - -7.34)
514	Montenegro	2004	2008	4.29	-0.77	9.61	0.091932	4.29 (-0.77 - 9.61)
515	Montenegro	2008	2011	-10.19	-19.74	0.49	0.059465	-10.19 (-19.74 - 0.49)
516	Montenegro	2011	2021	1.21	0.12	2.32	0.032044	1.21 (0.12 - 2.32)
517	Morocco	1990	2001	0.87	0.72	1.02	0	0.87 (0.72 - 1.02)
518	Morocco	2001	2004	3.29	1.04	5.59	0.005947	3.29 (1.04 - 5.59)
519	Morocco	2004	2011	1.03	0.65	1.42	1.5e-05	1.03 (0.65 - 1.42)
520	Morocco	2011	2021	-0.86	-1.05	-0.67	0	-0.86 (-1.05 - -0.67)
521	Mozambique	1990	1995	-0.16	-0.57	0.25	0.419593	-0.16 (-0.57 - 0.25)
522	Mozambique	1995	1999	2.13	1.13	3.14	0.000369	2.13 (1.13 - 3.14)
523	Mozambique	1999	2002	-0.38	-2.4	1.68	0.697207	-0.38 (-2.4 - 1.68)
524	Mozambique	2002	2005	1.84	-0.26	3.98	0.081784	1.84 (-0.26 - 3.98)
525	Mozambique	2005	2009	3.99	2.95	5.04	1e-06	3.99 (2.95 - 5.04)
526	Mozambique	2009	2021	1.23	1.11	1.35	0	1.23 (1.11 - 1.35)
527	Myanmar	1990	1993	3.1	0.95	5.29	0.006978	3.1 (0.95 - 5.29)
528	Myanmar	1993	2005	0.9	0.63	1.17	1e-06	0.9 (0.63 - 1.17)
529	Myanmar	2005	2012	-1.16	-1.75	-0.56	0.000724	-1.16 (-1.75 - -0.56)
530	Myanmar	2012	2016	3.84	2.08	5.62	0.000206	3.84 (2.08 - 5.62)
531	Myanmar	2016	2021	1.26	0.51	2.01	0.002266	1.26 (0.51 - 2.01)
532	Namibia	1990	1993	1.74	-0.91	4.47	0.184331	1.74 (-0.91 - 4.47)
533	Namibia	1993	1997	-1.71	-4.32	0.96	0.19058	-1.71 (-4.32 - 0.96)
534	Namibia	1997	2000	3.87	-1.67	9.73	0.160378	3.87 (-1.67 - 9.73)
535	Namibia	2000	2006	1.3	0.11	2.49	0.033511	1.3 (0.11 - 2.49)
536	Namibia	2006	2015	5.17	4.51	5.82	0	5.17 (4.51 - 5.82)
537	Namibia	2015	2021	1.2	0.12	2.28	0.031837	1.2 (0.12 - 2.28)
538	Nauru	1990	1997	1.88	1.73	2.03	0	1.88 (1.73 - 2.03)
539	Nauru	1997	2002	3.14	2.74	3.55	0	3.14 (2.74 - 3.55)
540	Nauru	2002	2008	0.78	0.49	1.08	1.8e-05	0.78 (0.49 - 1.08)
541	Nauru	2008	2021	1.82	1.75	1.89	0	1.82 (1.75 - 1.89)
542	Nepal	1990	1998	2.29	2.08	2.49	0	2.29 (2.08 - 2.49)
543	Nepal	1998	2001	1.35	-0.46	3.2	0.13742	1.35 (-0.46 - 3.2)
544	Nepal	2001	2010	3.04	2.82	3.25	0	3.04 (2.82 - 3.25)
545	Nepal	2010	2021	0.87	0.72	1.01	0	0.87 (0.72 - 1.01)
546	Netherlands	1990	1998	-0.73	-1.55	0.1	0.08225	-0.73 (-1.55 - 0.1)
547	Netherlands	1998	2001	6.58	-1.21	14.99	0.094734	6.58 (-1.21 - 14.99)
548	Netherlands	2001	2004	-1.88	-9.15	5.97	0.609974	-1.88 (-9.15 - 5.97)
549	Netherlands	2004	2013	1.62	0.76	2.5	0.00094	1.62 (0.76 - 2.5)
550	Netherlands	2013	2021	-3.17	-4.01	-2.32	0	-3.17 (-4.01 - -2.32)
551	New Zealand	1990	2012	2.36	1.74	2.99	0	2.36 (1.74 - 2.99)
552	New Zealand	2012	2021	-5.74	-8.01	-3.41	3.3e-05	-5.74 (-8.01 - -3.41)
553	Nicaragua	1990	1995	2.1	1.1	3.12	0.000257	2.1 (1.1 - 3.12)
554	Nicaragua	1995	1998	-1.76	-5.81	2.47	0.391646	-1.76 (-5.81 - 2.47)
555	Nicaragua	1998	2019	1.31	1.19	1.43	0	1.31 (1.19 - 1.43)
556	Nicaragua	2019	2021	-15.86	-19.91	-11.61	0	-15.86 (-19.91 - -11.61)
557	Niger	1990	1997	0.05	-0.62	0.74	0.868149	0.05 (-0.62 - 0.74)
558	Niger	1997	2003	-1.91	-3.02	-0.8	0.002403	-1.91 (-3.02 - -0.8)
559	Niger	2003	2006	4.97	-0.28	10.5	0.062361	4.97 (-0.28 - 10.5)
560	Niger	2006	2010	-2.35	-4.88	0.25	0.07297	-2.35 (-4.88 - 0.25)
561	Niger	2010	2014	4.7	1.77	7.71	0.003546	4.7 (1.77 - 7.71)
562	Niger	2014	2021	-1.44	-2.18	-0.69	0.000994	-1.44 (-2.18 - -0.69)
563	Nigeria	1990	1992	1.82	-0.33	4.02	0.092162	1.82 (-0.33 - 4.02)
564	Nigeria	1992	2000	-0.68	-0.97	-0.4	0.000139	-0.68 (-0.97 - -0.4)
565	Nigeria	2000	2005	0.79	0.11	1.48	0.025409	0.79 (0.11 - 1.48)
566	Nigeria	2005	2008	2.28	0.16	4.44	0.036605	2.28 (0.16 - 4.44)
567	Nigeria	2008	2012	5.51	4.39	6.65	0	5.51 (4.39 - 6.65)
568	Nigeria	2012	2021	1.05	0.84	1.26	0	1.05 (0.84 - 1.26)
569	Niue	1990	2019	2.24	1.98	2.51	0	2.24 (1.98 - 2.51)
570	Niue	2019	2021	101.5	73.71	133.72	0	101.5 (73.71 - 133.72)
571	North Macedonia	1990	1998	1.22	-0.48	2.94	0.15066	1.22 (-0.48 - 2.94)
572	North Macedonia	1998	2012	-2.17	-2.99	-1.35	2.1e-05	-2.17 (-2.99 - -1.35)
573	North Macedonia	2012	2015	9.62	-7.25	29.54	0.265882	9.62 (-7.25 - 29.54)
574	North Macedonia	2015	2021	-3.37	-6.54	-0.1	0.043834	-3.37 (-6.54 - -0.1)
575	Northern Mariana Islands	1990	2021	0.79	-0.64	2.24	0.270328	0.79 (-0.64 - 2.24)
576	Norway	1990	2010	2.56	2.11	3.01	0	2.56 (2.11 - 3.01)
577	Norway	2010	2013	-10.21	-23.35	5.17	0.172517	-10.21 (-23.35 - 5.17)
578	Norway	2013	2021	-1.42	-3.22	0.42	0.123702	-1.42 (-3.22 - 0.42)
579	Oman	1990	2003	2.69	2.29	3.1	0	2.69 (2.29 - 3.1)
580	Oman	2003	2006	-2.27	-8.55	4.43	0.475751	-2.27 (-8.55 - 4.43)
581	Oman	2006	2011	8.57	6.23	10.96	0	8.57 (6.23 - 10.96)
582	Oman	2011	2018	2.15	0.88	3.43	0.002124	2.15 (0.88 - 3.43)
583	Oman	2018	2021	-12.66	-15.97	-9.21	1e-06	-12.66 (-15.97 - -9.21)
584	Pakistan	1990	1993	7.74	5.89	9.63	0	7.74 (5.89 - 9.63)
585	Pakistan	1993	1997	1.32	-0.32	2.99	0.108257	1.32 (-0.32 - 2.99)
586	Pakistan	1997	2002	4.07	3.03	5.12	0	4.07 (3.03 - 5.12)
587	Pakistan	2002	2012	1.39	1.09	1.69	0	1.39 (1.09 - 1.69)
588	Pakistan	2012	2015	2.97	-0.49	6.56	0.088357	2.97 (-0.49 - 6.56)
589	Pakistan	2015	2021	0.56	-0.08	1.21	0.082809	0.56 (-0.08 - 1.21)
590	Palau	1990	1992	3.24	0.51	6.05	0.02202	3.24 (0.51 - 6.05)
591	Palau	1992	1995	-2.43	-5.12	0.33	0.080865	-2.43 (-5.12 - 0.33)
592	Palau	1995	2007	2.52	2.32	2.72	0	2.52 (2.32 - 2.72)
593	Palau	2007	2021	0.24	0.1	0.39	0.001853	0.24 (0.1 - 0.39)
594	Palestine	1990	2010	0.22	-0.05	0.5	0.100491	0.22 (-0.05 - 0.5)
595	Palestine	2010	2013	18.53	8.03	30.04	0.001018	18.53 (8.03 - 30.04)
596	Palestine	2013	2018	-6.08	-8.76	-3.33	0.000187	-6.08 (-8.76 - -3.33)
597	Palestine	2018	2021	4.09	-0.98	9.42	0.109859	4.09 (-0.98 - 9.42)
598	Panama	1990	1993	8.03	-2.19	19.31	0.121674	8.03 (-2.19 - 19.31)
599	Panama	1993	2001	-8.93	-11.2	-6.59	0	-8.93 (-11.2 - -6.59)
600	Panama	2001	2021	1.6	1.07	2.13	2e-06	1.6 (1.07 - 2.13)
601	Papua New Guinea	1990	2001	2.79	2.29	3.29	0	2.79 (2.29 - 3.29)
602	Papua New Guinea	2001	2021	0.86	0.66	1.05	0	0.86 (0.66 - 1.05)
603	Paraguay	1990	2021	1.06	0.82	1.3	0	1.06 (0.82 - 1.3)
604	Peru	1990	2000	2.87	2.37	3.37	0	2.87 (2.37 - 3.37)
605	Peru	2000	2007	1.57	0.52	2.63	0.006048	1.57 (0.52 - 2.63)
606	Peru	2007	2011	5.79	2.49	9.2	0.001789	5.79 (2.49 - 9.2)
607	Peru	2011	2016	1.5	-0.48	3.52	0.127299	1.5 (-0.48 - 3.52)
608	Peru	2016	2019	6.6	-0.14	13.8	0.05437	6.6 (-0.14 - 13.8)
609	Peru	2019	2021	-7.1	-13.69	0	0.050116	-7.1 (-13.69 - 0)
610	Philippines	1990	1999	-1.19	-1.59	-0.78	5e-06	-1.19 (-1.59 - -0.78)
611	Philippines	1999	2002	1.41	-3.14	6.17	0.531976	1.41 (-3.14 - 6.17)
612	Philippines	2002	2007	-1.5	-2.9	-0.08	0.039277	-1.5 (-2.9 - -0.08)
613	Philippines	2007	2021	0.97	0.73	1.2	0	0.97 (0.73 - 1.2)
614	Poland	1990	1996	2.76	0.09	5.49	0.043095	2.76 (0.09 - 5.49)
615	Poland	1996	1999	-12.99	-25.41	1.5	0.073899	-12.99 (-25.41 - 1.5)
616	Poland	1999	2013	-0.63	-1.42	0.17	0.116038	-0.63 (-1.42 - 0.17)
617	Poland	2013	2018	1.99	-2	6.13	0.313126	1.99 (-2 - 6.13)
618	Poland	2018	2021	-10.14	-15.43	-4.51	0.001651	-10.14 (-15.43 - -4.51)
619	Portugal	1990	1994	-0.91	-4.24	2.53	0.58051	-0.91 (-4.24 - 2.53)
620	Portugal	1994	1998	5.23	-0.47	11.25	0.070387	5.23 (-0.47 - 11.25)
621	Portugal	1998	2010	-2.17	-2.85	-1.5	3e-06	-2.17 (-2.85 - -1.5)
622	Portugal	2010	2015	-7.28	-10.26	-4.19	0.000128	-7.28 (-10.26 - -4.19)
623	Portugal	2015	2021	1.64	-0.17	3.49	0.073563	1.64 (-0.17 - 3.49)
624	Puerto Rico	1990	2000	1.25	0.2	2.31	0.022984	1.25 (0.2 - 2.31)
625	Puerto Rico	2000	2003	-7.49	-18.64	5.19	0.216033	-7.49 (-18.64 - 5.19)
626	Puerto Rico	2003	2009	5.99	2.93	9.15	0.000729	5.99 (2.93 - 9.15)
627	Puerto Rico	2009	2013	-3.98	-9.97	2.41	0.19913	-3.98 (-9.97 - 2.41)
628	Puerto Rico	2013	2016	3.5	-9.63	18.54	0.596575	3.5 (-9.63 - 18.54)
629	Puerto Rico	2016	2021	-9.63	-12.59	-6.56	1.1e-05	-9.63 (-12.59 - -6.56)
630	Qatar	1990	1995	2.73	0.02	5.51	0.048417	2.73 (0.02 - 5.51)
631	Qatar	1995	2001	-3.99	-6.42	-1.5	0.004019	-3.99 (-6.42 - -1.5)
632	Qatar	2001	2007	11.35	9.06	13.7	0	11.35 (9.06 - 13.7)
633	Qatar	2007	2010	-5.76	-14.11	3.39	0.192599	-5.76 (-14.11 - 3.39)
634	Qatar	2010	2018	-0.01	-1.36	1.35	0.987125	-0.01 (-1.36 - 1.35)
635	Qatar	2018	2021	-11.07	-15.88	-5.99	0.000424	-11.07 (-15.88 - -5.99)
636	Republic of Korea	1990	1997	5.79	4.75	6.85	0	5.79 (4.75 - 6.85)
637	Republic of Korea	1997	2000	-7.49	-12.91	-1.72	0.015111	-7.49 (-12.91 - -1.72)
638	Republic of Korea	2000	2004	-1.17	-3.93	1.67	0.39038	-1.17 (-3.93 - 1.67)
639	Republic of Korea	2004	2010	1.59	0.34	2.86	0.015875	1.59 (0.34 - 2.86)
640	Republic of Korea	2010	2015	-7.21	-8.97	-5.42	1e-06	-7.21 (-8.97 - -5.42)
641	Republic of Korea	2015	2021	-0.8	-2.1	0.52	0.215322	-0.8 (-2.1 - 0.52)
642	Republic of Moldova	1990	2001	0.23	-0.6	1.06	0.577672	0.23 (-0.6 - 1.06)
643	Republic of Moldova	2001	2004	-6.16	-17	6.09	0.293511	-6.16 (-17 - 6.09)
644	Republic of Moldova	2004	2013	3.35	1.97	4.76	4.9e-05	3.35 (1.97 - 4.76)
645	Republic of Moldova	2013	2021	-2.65	-4	-1.28	0.000633	-2.65 (-4 - -1.28)
646	Romania	1990	1998	2.34	0.89	3.81	0.002879	2.34 (0.89 - 3.81)
647	Romania	1998	2001	-8.86	-20.3	4.23	0.165233	-8.86 (-20.3 - 4.23)
648	Romania	2001	2018	-1.25	-1.74	-0.76	3e-05	-1.25 (-1.74 - -0.76)
649	Romania	2018	2021	-5.69	-11.94	1	0.089877	-5.69 (-11.94 - 1)
650	Russian Federation	1990	1993	4.9	1.78	8.1	0.004097	4.9 (1.78 - 8.1)
651	Russian Federation	1993	1997	-3.59	-6.45	-0.65	0.020373	-3.59 (-6.45 - -0.65)
652	Russian Federation	1997	2004	0.64	-0.39	1.67	0.205257	0.64 (-0.39 - 1.67)
653	Russian Federation	2004	2008	3.91	0.71	7.21	0.019439	3.91 (0.71 - 7.21)
654	Russian Federation	2008	2015	0.15	-0.87	1.19	0.753405	0.15 (-0.87 - 1.19)
655	Russian Federation	2015	2021	-8.02	-9.11	-6.91	0	-8.02 (-9.11 - -6.91)
656	Rwanda	1990	2003	-0.5	-1.14	0.15	0.125139	-0.5 (-1.14 - 0.15)
657	Rwanda	2003	2021	0.56	0.08	1.04	0.024688	0.56 (0.08 - 1.04)
658	Saint Kitts and Nevis	1990	1996	8.56	6.96	10.18	0	8.56 (6.96 - 10.18)
659	Saint Kitts and Nevis	1996	2004	-1.26	-2.47	-0.04	0.043499	-1.26 (-2.47 - -0.04)
660	Saint Kitts and Nevis	2004	2015	3.09	2.33	3.87	0	3.09 (2.33 - 3.87)
661	Saint Kitts and Nevis	2015	2021	-0.43	-2.14	1.31	0.60994	-0.43 (-2.14 - 1.31)
662	Saint Lucia	1990	2005	1.2	0.77	1.63	9e-06	1.2 (0.77 - 1.63)
663	Saint Lucia	2005	2011	5.39	2.96	7.87	0.000126	5.39 (2.96 - 7.87)
664	Saint Lucia	2011	2014	-6.72	-16.24	3.89	0.193685	-6.72 (-16.24 - 3.89)
665	Saint Lucia	2014	2021	3.54	1.98	5.12	0.000104	3.54 (1.98 - 5.12)
666	Saint Vincent and the Grenadines	1990	2005	0.4	-0.08	0.89	0.09967	0.4 (-0.08 - 0.89)
667	Saint Vincent and the Grenadines	2005	2009	5.85	-0.06	12.12	0.05232	5.85 (-0.06 - 12.12)
668	Saint Vincent and the Grenadines	2009	2012	-8.9	-18.3	1.58	0.088914	-8.9 (-18.3 - 1.58)
669	Saint Vincent and the Grenadines	2012	2015	19.19	6.31	33.62	0.004682	19.19 (6.31 - 33.62)
670	Saint Vincent and the Grenadines	2015	2021	3.52	1.37	5.72	0.002761	3.52 (1.37 - 5.72)
671	Samoa	1990	2001	2.81	2.72	2.91	0	2.81 (2.72 - 2.91)
672	Samoa	2001	2008	0.02	-0.24	0.29	0.854504	0.02 (-0.24 - 0.29)
673	Samoa	2008	2012	1.48	0.7	2.26	0.001049	1.48 (0.7 - 2.26)
674	Samoa	2012	2015	0.2	-1.35	1.77	0.792836	0.2 (-1.35 - 1.77)
675	Samoa	2015	2018	1.48	-0.08	3.06	0.061108	1.48 (-0.08 - 3.06)
676	Samoa	2018	2021	-0.33	-1.11	0.46	0.388562	-0.33 (-1.11 - 0.46)
677	San Marino	1990	1993	-0.59	-2.34	1.19	0.491036	-0.59 (-2.34 - 1.19)
678	San Marino	1993	1996	2.98	-0.44	6.52	0.084429	2.98 (-0.44 - 6.52)
679	San Marino	1996	2006	0.38	0.07	0.68	0.019108	0.38 (0.07 - 0.68)
680	San Marino	2006	2018	-0.95	-1.2	-0.71	0	-0.95 (-1.2 - -0.71)
681	San Marino	2018	2021	-5.68	-7.58	-3.73	1.1e-05	-5.68 (-7.58 - -3.73)
682	Sao Tome and Principe	1990	1994	-9.48	-13.51	-5.26	0.000176	-9.48 (-13.51 - -5.26)
683	Sao Tome and Principe	1994	2004	-0.18	-1.53	1.18	0.779817	-0.18 (-1.53 - 1.18)
684	Sao Tome and Principe	2004	2009	4.65	-0.36	9.92	0.067675	4.65 (-0.36 - 9.92)
685	Sao Tome and Principe	2009	2021	0.2	-0.76	1.17	0.669618	0.2 (-0.76 - 1.17)
686	Saudi Arabia	1990	1993	2.71	1.85	3.57	3e-06	2.71 (1.85 - 3.57)
687	Saudi Arabia	1993	1997	-1.44	-2.22	-0.66	0.001174	-1.44 (-2.22 - -0.66)
688	Saudi Arabia	1997	2008	5.31	5.2	5.42	0	5.31 (5.2 - 5.42)
689	Saudi Arabia	2008	2016	1.02	0.84	1.21	0	1.02 (0.84 - 1.21)
690	Saudi Arabia	2016	2021	-1.74	-2.08	-1.41	0	-1.74 (-2.08 - -1.41)
691	Senegal	1990	2021	0.81	0.65	0.98	0	0.81 (0.65 - 0.98)
692	Serbia	1990	2003	-0.04	-0.87	0.78	0.912978	-0.04 (-0.87 - 0.78)
693	Serbia	2003	2021	-2.11	-2.63	-1.59	0	-2.11 (-2.63 - -1.59)
694	Seychelles	1990	2021	0.84	-0.28	1.97	0.134713	0.84 (-0.28 - 1.97)
695	Sierra Leone	1990	1997	0.24	-0.37	0.85	0.421492	0.24 (-0.37 - 0.85)
696	Sierra Leone	1997	2002	-1.31	-2.7	0.1	0.067041	-1.31 (-2.7 - 0.1)
697	Sierra Leone	2002	2005	5.49	0.84	10.36	0.023212	5.49 (0.84 - 10.36)
698	Sierra Leone	2005	2009	-0.67	-2.81	1.52	0.519648	-0.67 (-2.81 - 1.52)
699	Sierra Leone	2009	2017	3.24	2.62	3.87	0	3.24 (2.62 - 3.87)
700	Sierra Leone	2017	2021	0.42	-0.98	1.85	0.533358	0.42 (-0.98 - 1.85)
701	Singapore	1990	1999	3.47	1.43	5.56	0.001557	3.47 (1.43 - 5.56)
702	Singapore	1999	2021	-1.4	-1.85	-0.94	1e-06	-1.4 (-1.85 - -0.94)
703	Slovakia	1990	1997	-0.32	-0.86	0.23	0.235431	-0.32 (-0.86 - 0.23)
704	Slovakia	1997	2004	-2.04	-2.64	-1.44	3e-06	-2.04 (-2.64 - -1.44)
705	Slovakia	2004	2007	3.13	-0.44	6.83	0.082342	3.13 (-0.44 - 6.83)
706	Slovakia	2007	2015	-0.83	-1.33	-0.33	0.002952	-0.83 (-1.33 - -0.33)
707	Slovakia	2015	2019	5.09	2.73	7.5	0.000313	5.09 (2.73 - 7.5)
708	Slovakia	2019	2021	-11.41	-15.64	-6.96	9.3e-05	-11.41 (-15.64 - -6.96)
709	Slovenia	1990	2004	-0.49	-1.42	0.46	0.291304	-0.49 (-1.42 - 0.46)
710	Slovenia	2004	2007	7.67	-11.19	30.54	0.430793	7.67 (-11.19 - 30.54)
711	Slovenia	2007	2012	-7.12	-12.79	-1.09	0.023983	-7.12 (-12.79 - -1.09)
712	Slovenia	2012	2016	5.45	-4.94	16.97	0.296744	5.45 (-4.94 - 16.97)
713	Slovenia	2016	2021	-13.95	-18.3	-9.38	9e-06	-13.95 (-18.3 - -9.38)
714	Solomon Islands	1990	1996	2.61	1.88	3.34	1e-06	2.61 (1.88 - 3.34)
715	Solomon Islands	1996	1999	6.28	1.86	10.9	0.007469	6.28 (1.86 - 10.9)
716	Solomon Islands	1999	2008	0.48	0.02	0.95	0.041733	0.48 (0.02 - 0.95)
717	Solomon Islands	2008	2015	2.64	1.9	3.38	1e-06	2.64 (1.9 - 3.38)
718	Solomon Islands	2015	2021	0.3	-0.41	1.01	0.383763	0.3 (-0.41 - 1.01)
719	Somalia	1990	1996	3.28	2.77	3.8	0	3.28 (2.77 - 3.8)
720	Somalia	1996	2005	-0.22	-0.53	0.1	0.171037	-0.22 (-0.53 - 0.1)
721	Somalia	2005	2011	2.84	2.16	3.53	0	2.84 (2.16 - 3.53)
722	Somalia	2011	2021	-0.43	-0.66	-0.2	0.000882	-0.43 (-0.66 - -0.2)
723	South Africa	1990	1996	-2.77	-4.41	-1.1	0.002804	-2.77 (-4.41 - -1.1)
724	South Africa	1996	2004	3.25	2.03	4.48	2.3e-05	3.25 (2.03 - 4.48)
725	South Africa	2004	2015	-2.73	-3.43	-2.03	0	-2.73 (-3.43 - -2.03)
726	South Africa	2015	2018	9.48	-1.29	21.42	0.082703	9.48 (-1.29 - 21.42)
727	South Africa	2018	2021	2.06	-2.88	7.25	0.39926	2.06 (-2.88 - 7.25)
728	South Sudan	1990	1995	4.64	2.67	6.65	9e-05	4.64 (2.67 - 6.65)
729	South Sudan	1995	2002	-3.53	-5.01	-2.03	0.00012	-3.53 (-5.01 - -2.03)
730	South Sudan	2002	2007	6.44	3.04	9.94	0.000758	6.44 (3.04 - 9.94)
731	South Sudan	2007	2010	0.36	-8.97	10.65	0.938379	0.36 (-8.97 - 10.65)
732	South Sudan	2010	2021	4.72	4.07	5.37	0	4.72 (4.07 - 5.37)
733	Spain	1990	1994	-4.46	-7.5	-1.32	0.00829	-4.46 (-7.5 - -1.32)
734	Spain	1994	1997	6.38	-4.02	17.91	0.222669	6.38 (-4.02 - 17.91)
735	Spain	1997	2008	0.82	0.04	1.61	0.040905	0.82 (0.04 - 1.61)
736	Spain	2008	2013	-6.3	-9.28	-3.21	0.000521	-6.3 (-9.28 - -3.21)
737	Spain	2013	2021	-2.2	-3.31	-1.08	0.000685	-2.2 (-3.31 - -1.08)
738	Sri Lanka	1990	2021	1.07	0.77	1.37	0	1.07 (0.77 - 1.37)
739	Sudan	1990	1999	1.49	1.24	1.75	0	1.49 (1.24 - 1.75)
740	Sudan	1999	2004	5.23	4.49	5.97	0	5.23 (4.49 - 5.97)
741	Sudan	2004	2007	2.22	0.36	4.11	0.022386	2.22 (0.36 - 4.11)
742	Sudan	2007	2011	4.45	3.59	5.31	0	4.45 (3.59 - 5.31)
743	Sudan	2011	2017	2.35	2.02	2.68	0	2.35 (2.02 - 2.68)
744	Sudan	2017	2021	0.91	0.5	1.33	0.000284	0.91 (0.5 - 1.33)
745	Suriname	1990	1993	4	-3.04	11.56	0.257514	4 (-3.04 - 11.56)
746	Suriname	1993	2001	-7.46	-9.01	-5.88	0	-7.46 (-9.01 - -5.88)
747	Suriname	2001	2007	9.82	7.02	12.69	0	9.82 (7.02 - 12.69)
748	Suriname	2007	2021	1.14	0.52	1.75	0.000882	1.14 (0.52 - 1.75)
749	Sweden	1990	2001	0.12	-1.55	1.81	0.886231	0.12 (-1.55 - 1.81)
750	Sweden	2001	2009	3.53	0.55	6.6	0.021995	3.53 (0.55 - 6.6)
751	Sweden	2009	2021	-2.99	-4.3	-1.66	0.000114	-2.99 (-4.3 - -1.66)
752	Switzerland	1990	2002	1.05	0.17	1.94	0.021313	1.05 (0.17 - 1.94)
753	Switzerland	2002	2006	8.31	0.58	16.63	0.03604	8.31 (0.58 - 16.63)
754	Switzerland	2006	2012	-2.16	-5.43	1.22	0.193211	-2.16 (-5.43 - 1.22)
755	Switzerland	2012	2016	-16.53	-22.92	-9.6	0.000156	-16.53 (-22.92 - -9.6)
756	Switzerland	2016	2021	0.13	-3.65	4.06	0.945207	0.13 (-3.65 - 4.06)
757	Syrian Arab Republic	1990	1998	4.11	3.2	5.03	0	4.11 (3.2 - 5.03)
758	Syrian Arab Republic	1998	2003	2.08	-0.16	4.36	0.067645	2.08 (-0.16 - 4.36)
759	Syrian Arab Republic	2003	2011	6.95	6.27	7.64	0	6.95 (6.27 - 7.64)
760	Syrian Arab Republic	2011	2021	0.32	0.01	0.63	0.043498	0.32 (0.01 - 0.63)
761	Taiwan (Province of China)	1990	1998	1.69	0.6	2.79	0.004265	1.69 (0.6 - 2.79)
762	Taiwan (Province of China)	1998	2008	-3.3	-3.99	-2.6	0	-3.3 (-3.99 - -2.6)
763	Taiwan (Province of China)	2008	2012	7.17	2.99	11.52	0.001811	7.17 (2.99 - 11.52)
764	Taiwan (Province of China)	2012	2015	-6.04	-13.14	1.64	0.113029	-6.04 (-13.14 - 1.64)
765	Taiwan (Province of China)	2015	2021	-1.05	-2.42	0.35	0.132354	-1.05 (-2.42 - 0.35)
766	Tajikistan	1990	1992	3.4	-0.61	7.56	0.091769	3.4 (-0.61 - 7.56)
767	Tajikistan	1992	1995	14.63	9.62	19.87	1e-05	14.63 (9.62 - 19.87)
768	Tajikistan	1995	2000	-8.28	-9.59	-6.95	0	-8.28 (-9.59 - -6.95)
769	Tajikistan	2000	2007	-4.17	-4.82	-3.52	0	-4.17 (-4.82 - -3.52)
770	Tajikistan	2007	2015	2.36	1.86	2.86	0	2.36 (1.86 - 2.86)
771	Tajikistan	2015	2021	-0.63	-1.21	-0.04	0.039115	-0.63 (-1.21 - -0.04)
772	Thailand	1990	1996	4.88	4.15	5.61	0	4.88 (4.15 - 5.61)
773	Thailand	1996	1999	-6.26	-10.19	-2.15	0.005776	-6.26 (-10.19 - -2.15)
774	Thailand	1999	2004	3.8	2.44	5.17	2.2e-05	3.8 (2.44 - 5.17)
775	Thailand	2004	2013	-2.15	-2.57	-1.72	0	-2.15 (-2.57 - -1.72)
776	Thailand	2013	2017	2.25	0.34	4.19	0.023695	2.25 (0.34 - 4.19)
777	Thailand	2017	2021	-0.86	-2.14	0.45	0.181716	-0.86 (-2.14 - 0.45)
778	Timor-Leste	1990	2001	0.77	0.25	1.3	0.006366	0.77 (0.25 - 1.3)
779	Timor-Leste	2001	2004	-9.44	-15.67	-2.76	0.008989	-9.44 (-15.67 - -2.76)
780	Timor-Leste	2004	2008	2.26	-1.51	6.18	0.226867	2.26 (-1.51 - 6.18)
781	Timor-Leste	2008	2012	11.93	7.91	16.1	4e-06	11.93 (7.91 - 16.1)
782	Timor-Leste	2012	2021	0.38	-0.26	1.02	0.233097	0.38 (-0.26 - 1.02)
783	Togo	1990	1993	0.95	-1.12	3.05	0.354269	0.95 (-1.12 - 3.05)
784	Togo	1993	2000	-1.44	-2.14	-0.73	0.000392	-1.44 (-2.14 - -0.73)
785	Togo	2000	2007	0.37	-0.35	1.1	0.297362	0.37 (-0.35 - 1.1)
786	Togo	2007	2021	1.59	1.36	1.82	0	1.59 (1.36 - 1.82)
787	Tokelau	1990	2019	2.1	1.89	2.32	0	2.1 (1.89 - 2.32)
788	Tokelau	2019	2021	139.7	109.15	174.72	0	139.7 (109.15 - 174.72)
789	Tonga	1990	1996	2.18	1.59	2.78	1e-06	2.18 (1.59 - 2.78)
790	Tonga	1996	1999	11.7	8.04	15.48	4e-06	11.7 (8.04 - 15.48)
791	Tonga	1999	2002	3.02	-0.14	6.29	0.060018	3.02 (-0.14 - 6.29)
792	Tonga	2002	2005	-3.39	-6.52	-0.14	0.041882	-3.39 (-6.52 - -0.14)
793	Tonga	2005	2010	1.75	0.62	2.89	0.004778	1.75 (0.62 - 2.89)
794	Tonga	2010	2021	0.48	0.22	0.75	0.001606	0.48 (0.22 - 0.75)
795	Trinidad and Tobago	1990	1996	-4.93	-8.38	-1.35	0.009649	-4.93 (-8.38 - -1.35)
796	Trinidad and Tobago	1996	2004	1.05	-1.75	3.93	0.448736	1.05 (-1.75 - 3.93)
797	Trinidad and Tobago	2004	2007	10.45	-11.16	37.31	0.353444	10.45 (-11.16 - 37.31)
798	Trinidad and Tobago	2007	2021	0.58	-0.49	1.66	0.275723	0.58 (-0.49 - 1.66)
799	Tunisia	1990	1993	4.72	3.48	5.97	0	4.72 (3.48 - 5.97)
800	Tunisia	1993	1998	-2.66	-3.38	-1.94	0	-2.66 (-3.38 - -1.94)
801	Tunisia	1998	2004	3.93	3.39	4.48	0	3.93 (3.39 - 4.48)
802	Tunisia	2004	2017	0.32	0.18	0.46	0.000136	0.32 (0.18 - 0.46)
803	Tunisia	2017	2021	-1.67	-2.42	-0.91	0.000226	-1.67 (-2.42 - -0.91)
804	Turkey	1990	1992	-6.03	-11.22	-0.53	0.03406	-6.03 (-11.22 - -0.53)
805	Turkey	1992	1999	3.67	2.77	4.57	0	3.67 (2.77 - 4.57)
806	Turkey	1999	2003	0.38	-2.01	2.84	0.74012	0.38 (-2.01 - 2.84)
807	Turkey	2003	2009	4.57	3.51	5.64	0	4.57 (3.51 - 5.64)
808	Turkey	2009	2016	-0.65	-1.36	0.06	0.070018	-0.65 (-1.36 - 0.06)
809	Turkey	2016	2021	-3.1	-4.13	-2.07	1.3e-05	-3.1 (-4.13 - -2.07)
810	Turkmenistan	1990	2003	-3.1	-3.82	-2.38	0	-3.1 (-3.82 - -2.38)
811	Turkmenistan	2003	2006	-13.91	-25.3	-0.78	0.03978	-13.91 (-25.3 - -0.78)
812	Turkmenistan	2006	2010	3.13	-4.25	11.08	0.394813	3.13 (-4.25 - 11.08)
813	Turkmenistan	2010	2013	16.71	-0.07	36.3	0.05096	16.71 (-0.07 - 36.3)
814	Turkmenistan	2013	2021	1.52	-0.33	3.4	0.102616	1.52 (-0.33 - 3.4)
815	Tuvalu	1990	2002	2.86	2.74	2.98	0	2.86 (2.74 - 2.98)
816	Tuvalu	2002	2005	0.34	-1.45	2.17	0.695695	0.34 (-1.45 - 2.17)
817	Tuvalu	2005	2008	1.69	-0.08	3.5	0.060898	1.69 (-0.08 - 3.5)
818	Tuvalu	2008	2021	0.59	0.49	0.68	0	0.59 (0.49 - 0.68)
819	Uganda	1990	2004	4.7	4.42	4.99	0	4.7 (4.42 - 4.99)
820	Uganda	2004	2021	1.96	1.73	2.2	0	1.96 (1.73 - 2.2)
821	Ukraine	1990	1995	1.44	-0.14	3.03	0.070564	1.44 (-0.14 - 3.03)
822	Ukraine	1995	1998	-6.32	-12.63	0.45	0.064594	-6.32 (-12.63 - 0.45)
823	Ukraine	1998	2004	-1.76	-3.21	-0.28	0.023012	-1.76 (-3.21 - -0.28)
824	Ukraine	2004	2007	2.38	-4.14	9.35	0.458208	2.38 (-4.14 - 9.35)
825	Ukraine	2007	2019	-0.38	-0.81	0.05	0.075891	-0.38 (-0.81 - 0.05)
826	Ukraine	2019	2021	-4.6	-10.95	2.2	0.165436	-4.6 (-10.95 - 2.2)
827	United Arab Emirates	1990	1994	4.52	-1.63	11.06	0.141415	4.52 (-1.63 - 11.06)
828	United Arab Emirates	1994	1998	-7.9	-15.86	0.82	0.071448	-7.9 (-15.86 - 0.82)
829	United Arab Emirates	1998	2005	6.02	2.63	9.51	0.001609	6.02 (2.63 - 9.51)
830	United Arab Emirates	2005	2008	-10.93	-25.69	6.76	0.193333	-10.93 (-25.69 - 6.76)
831	United Arab Emirates	2008	2018	2.8	1.14	4.48	0.002505	2.8 (1.14 - 4.48)
832	United Arab Emirates	2018	2021	-17.06	-24.17	-9.29	0.000465	-17.06 (-24.17 - -9.29)
833	United Kingdom	1990	1993	-27.94	-32.41	-23.17	0	-27.94 (-32.41 - -23.17)
834	United Kingdom	1993	2004	-0.35	-1.42	0.73	0.505498	-0.35 (-1.42 - 0.73)
835	United Kingdom	2004	2007	7.5	-7.2	24.52	0.318111	7.5 (-7.2 - 24.52)
836	United Kingdom	2007	2021	-2.3	-3	-1.6	1e-06	-2.3 (-3 - -1.6)
837	United Republic of Tanzania	1990	1998	0.21	0.01	0.42	0.037623	0.21 (0.01 - 0.42)
838	United Republic of Tanzania	1998	2001	-1.9	-3.66	-0.11	0.039222	-1.9 (-3.66 - -0.11)
839	United Republic of Tanzania	2001	2010	2.66	2.45	2.87	0	2.66 (2.45 - 2.87)
840	United Republic of Tanzania	2010	2014	0.65	-0.3	1.6	0.167392	0.65 (-0.3 - 1.6)
841	United Republic of Tanzania	2014	2021	1.7	1.42	1.98	0	1.7 (1.42 - 1.98)
842	United States of America	1990	1996	1.71	1.03	2.4	7.4e-05	1.71 (1.03 - 2.4)
843	United States of America	1996	2004	-1.38	-1.88	-0.87	3.4e-05	-1.38 (-1.88 - -0.87)
844	United States of America	2004	2009	1.21	-0.02	2.44	0.052604	1.21 (-0.02 - 2.44)
845	United States of America	2009	2012	-3.49	-7.22	0.4	0.07461	-3.49 (-7.22 - 0.4)
846	United States of America	2012	2016	1.49	-0.48	3.5	0.127638	1.49 (-0.48 - 3.5)
847	United States of America	2016	2021	-1.61	-2.63	-0.58	0.004628	-1.61 (-2.63 - -0.58)
848	United States Virgin Islands	1990	1996	2.57	1.21	3.94	0.001012	2.57 (1.21 - 3.94)
849	United States Virgin Islands	1996	1999	-5.28	-11.69	1.59	0.119289	-5.28 (-11.69 - 1.59)
850	United States Virgin Islands	1999	2006	0	-1.22	1.23	0.996776	0 (-1.22 - 1.23)
851	United States Virgin Islands	2006	2012	4.13	2.23	6.07	0.000298	4.13 (2.23 - 6.07)
852	United States Virgin Islands	2012	2019	-3.21	-4.77	-1.63	0.000659	-3.21 (-4.77 - -1.63)
853	United States Virgin Islands	2019	2021	-32.47	-40.99	-22.71	1.7e-05	-32.47 (-40.99 - -22.71)
854	Uruguay	1990	2001	-2.13	-3.46	-0.77	0.003587	-2.13 (-3.46 - -0.77)
855	Uruguay	2001	2010	3.36	1.09	5.67	0.005191	3.36 (1.09 - 5.67)
856	Uruguay	2010	2021	-0.71	-2.14	0.73	0.318236	-0.71 (-2.14 - 0.73)
857	Uzbekistan	1990	1993	3.29	-2.16	9.05	0.225659	3.29 (-2.16 - 9.05)
858	Uzbekistan	1993	2004	-1.6	-2.46	-0.72	0.001222	-1.6 (-2.46 - -0.72)
859	Uzbekistan	2004	2010	3.02	0.33	5.78	0.029573	3.02 (0.33 - 5.78)
860	Uzbekistan	2010	2016	14.46	11.76	17.23	0	14.46 (11.76 - 17.23)
861	Uzbekistan	2016	2021	-2.19	-4.55	0.24	0.07399	-2.19 (-4.55 - 0.24)
862	Vanuatu	1990	1992	6.32	-0.43	13.53	0.065592	6.32 (-0.43 - 13.53)
863	Vanuatu	1992	1997	1.16	-0.86	3.23	0.248262	1.16 (-0.86 - 3.23)
864	Vanuatu	1997	2000	5.84	-0.55	12.64	0.071675	5.84 (-0.55 - 12.64)
865	Vanuatu	2000	2021	0.55	0.38	0.72	1e-06	0.55 (0.38 - 0.72)
866	Venezuela (Bolivarian Republic of)	1990	1996	5.4	3.87	6.96	0	5.4 (3.87 - 6.96)
867	Venezuela (Bolivarian Republic of)	1996	2004	0.24	-0.89	1.38	0.668856	0.24 (-0.89 - 1.38)
868	Venezuela (Bolivarian Republic of)	2004	2016	5.57	4.95	6.19	0	5.57 (4.95 - 6.19)
869	Venezuela (Bolivarian Republic of)	2016	2021	-2.22	-4.6	0.22	0.072143	-2.22 (-4.6 - 0.22)
870	Viet Nam	1990	1997	1.69	1.49	1.9	0	1.69 (1.49 - 1.9)
871	Viet Nam	1997	2001	3.25	2.46	4.04	0	3.25 (2.46 - 4.04)
872	Viet Nam	2001	2004	8.03	6.32	9.75	0	8.03 (6.32 - 9.75)
873	Viet Nam	2004	2011	6.13	5.83	6.43	0	6.13 (5.83 - 6.43)
874	Viet Nam	2011	2017	3.2	2.8	3.59	0	3.2 (2.8 - 3.59)
875	Viet Nam	2017	2021	1.31	0.74	1.89	0.000198	1.31 (0.74 - 1.89)
876	Yemen	1990	2000	3.04	2.07	4.02	2e-06	3.04 (2.07 - 4.02)
877	Yemen	2000	2003	13.44	1.49	26.79	0.028289	13.44 (1.49 - 26.79)
878	Yemen	2003	2008	6.41	3.43	9.47	0.000176	6.41 (3.43 - 9.47)
879	Yemen	2008	2021	0.08	-0.32	0.48	0.688839	0.08 (-0.32 - 0.48)
880	Zambia	1990	1994	2.43	2.05	2.82	0	2.43 (2.05 - 2.82)
881	Zambia	1994	1997	-0.77	-1.92	0.4	0.181526	-0.77 (-1.92 - 0.4)
882	Zambia	1997	2002	-2.21	-2.61	-1.8	0	-2.21 (-2.61 - -1.8)
883	Zambia	2002	2007	2.84	2.4	3.29	0	2.84 (2.4 - 3.29)
884	Zambia	2007	2016	5.54	5.33	5.74	0	5.54 (5.33 - 5.74)
885	Zambia	2016	2021	0.99	0.36	1.62	0.004139	0.99 (0.36 - 1.62)
886	Zimbabwe	1990	1994	-3.11	-5.64	-0.52	0.021987	-3.11 (-5.64 - -0.52)
887	Zimbabwe	1994	1997	-13.59	-21.85	-4.45	0.007382	-13.59 (-21.85 - -4.45)
888	Zimbabwe	1997	2001	24.31	17.7	31.29	0	24.31 (17.7 - 31.29)
889	Zimbabwe	2001	2004	6.41	-3.18	16.95	0.181444	6.41 (-3.18 - 16.95)
890	Zimbabwe	2004	2007	-8.26	-16.2	0.43	0.060441	-8.26 (-16.2 - 0.43)
891	Zimbabwe	2007	2021	3.2	2.76	3.65	0	3.2 (2.76 - 3.65)
