# Supplementary material for: Thyroid cancer among children and adolescents aged 5–19 years from 1990 to 2021: a global, regional, and national perspective
Source: Front Oncol. 2026 Feb 19;16:1694476. doi: 10.3389/fonc.2026.1694476 (PMC12960148; doi:10.3389/fonc.2026.1694476)
Supplement: Supplementary Table 8 — Joinpoint regression analysis of ASDR of caTC at the national levels from 1990 to 2021. [file Table8.xlsx]

## Sheet: Table S6 dalys_country-both-APC
Joinpoint regression analysis of ASDR of caTC at the national levels from 1990 to 2021.
	location_name	Model	Segment	Segment.Start	Segment.End	val	lower	upper	APC.Significant	Test.Statistic	P.Value	APC
1	Afghanistan	2	0	1990	2002	-0.01	-0.37	0.34	0	-0.08	0.933283	-0.01 (-0.37 - 0.34)
2	Afghanistan	2	1	2002	2005	11.65	6.76	16.77	1	5.08	3.4e-05	11.65 (6.76 - 16.77)
3	Afghanistan	2	2	2005	2021	0.66	0.52	0.79	1	10.13	0	0.66 (0.52 - 0.79)
4	Albania	2	0	1990	2005	-0.42	-0.95	0.12	0	-1.61	0.121277	-0.42 (-0.95 - 0.12)
5	Albania	2	1	2005	2019	-5.17	-5.81	-4.52	1	-16.17	0	-5.17 (-5.81 - -4.52)
6	Albania	2	2	2019	2021	-22.88	-35.03	-8.46	1	-3.13	0.004569	-22.88 (-35.03 - -8.46)
7	Algeria	2	0	1990	1995	-2.86	-3.52	-2.2	1	-8.8	0	-2.86 (-3.52 - -2.2)
8	Algeria	2	1	1995	2010	0.77	0.63	0.91	1	11.34	0	0.77 (0.63 - 0.91)
9	Algeria	2	2	2010	2021	-1.62	-1.85	-1.38	1	-14.11	0	-1.62 (-1.85 - -1.38)
10	American Samoa	3	0	1990	1997	-2.02	-3.02	-1.02	1	-4.18	0.000426	-2.02 (-3.02 - -1.02)
11	American Samoa	3	1	1997	2005	7.99	6.87	9.14	1	15.22	0	7.99 (6.87 - 9.14)
12	American Samoa	3	2	2005	2017	-3.83	-4.32	-3.34	1	-16.02	0	-3.83 (-4.32 - -3.34)
13	American Samoa	3	3	2017	2021	0.73	-1.75	3.27	0	0.61	0.549984	0.73 (-1.75 - 3.27)
14	Andorra	2	0	1990	2002	-2.14	-2.41	-1.86	1	-16.07	0	-2.14 (-2.41 - -1.86)
15	Andorra	2	1	2002	2006	0.76	-1.42	2.99	0	0.72	0.48006	0.76 (-1.42 - 2.99)
16	Andorra	2	2	2006	2021	-2.92	-3.1	-2.73	1	-31.83	0	-2.92 (-3.1 - -2.73)
17	Angola	3	0	1990	1994	0.82	-0.81	2.48	0	1.05	0.306854	0.82 (-0.81 - 2.48)
18	Angola	3	1	1994	1997	-5.86	-10.54	-0.94	1	-2.47	0.02235	-5.86 (-10.54 - -0.94)
19	Angola	3	2	1997	2011	0.97	0.72	1.22	1	8.05	0	0.97 (0.72 - 1.22)
20	Angola	3	3	2011	2021	-2.32	-2.67	-1.97	1	-13.6	0	-2.32 (-2.67 - -1.97)
21	Antigua and Barbuda	3	0	1990	1992	6.37	-5.29	19.46	0	1.11	0.28108	6.37 (-5.29 - 19.46)
22	Antigua and Barbuda	3	1	1992	2005	-0.75	-1.41	-0.08	1	-2.33	0.029942	-0.75 (-1.41 - -0.08)
23	Antigua and Barbuda	3	2	2005	2018	1.76	1.08	2.45	1	5.4	2.3e-05	1.76 (1.08 - 2.45)
24	Antigua and Barbuda	3	3	2018	2021	-4.66	-10.11	1.12	0	-1.68	0.106849	-4.66 (-10.11 - 1.12)
25	Argentina	5	0	1990	1994	1.89	-0.27	4.11	0	1.86	0.082172	1.89 (-0.27 - 4.11)
26	Argentina	5	1	1994	1997	-5.68	-11.73	0.79	0	-1.88	0.079713	-5.68 (-11.73 - 0.79)
27	Argentina	5	2	1997	2004	-1.5	-2.58	-0.41	1	-2.93	0.010392	-1.5 (-2.58 - -0.41)
28	Argentina	5	3	2004	2007	3.27	-3.2	10.17	0	1.06	0.306004	3.27 (-3.2 - 10.17)
29	Argentina	5	4	2007	2019	-0.33	-0.77	0.1	0	-1.65	0.120617	-0.33 (-0.77 - 0.1)
30	Argentina	5	5	2019	2021	-7.95	-14.26	-1.17	1	-2.49	0.025235	-7.95 (-14.26 - -1.17)
31	Armenia	3	0	1990	1994	5.55	-2.95	14.79	0	1.34	0.19518	5.55 (-2.95 - 14.79)
32	Armenia	3	1	1994	2001	-7.61	-11.3	-3.77	1	-4.04	0.000586	-7.61 (-11.3 - -3.77)
33	Armenia	3	2	2001	2019	4.1	3.31	4.89	1	11.04	0	4.1 (3.31 - 4.89)
34	Armenia	3	3	2019	2021	-17.59	-33.96	2.84	0	-1.82	0.083538	-17.59 (-33.96 - 2.84)
35	Australia	5	0	1990	1995	-2.91	-4.36	-1.44	1	-4.2	0.000779	-2.91 (-4.36 - -1.44)
36	Australia	5	1	1995	1999	2.83	-0.81	6.61	0	1.65	0.119604	2.83 (-0.81 - 6.61)
37	Australia	5	2	1999	2002	-4.88	-11.55	2.3	0	-1.47	0.163404	-4.88 (-11.55 - 2.3)
38	Australia	5	3	2002	2013	1.52	0.96	2.09	1	5.84	3.3e-05	1.52 (0.96 - 2.09)
39	Australia	5	4	2013	2016	-12.56	-18.88	-5.76	1	-3.82	0.001673	-12.56 (-18.88 - -5.76)
40	Australia	5	5	2016	2021	-2.45	-4.33	-0.53	1	-2.71	0.016151	-2.45 (-4.33 - -0.53)
41	Austria	3	0	1990	1994	1.86	-0.84	4.64	0	1.43	0.167403	1.86 (-0.84 - 4.64)
42	Austria	3	1	1994	1997	-6.27	-13.71	1.81	0	-1.63	0.118387	-6.27 (-13.71 - 1.81)
43	Austria	3	2	1997	2005	0.34	-0.82	1.51	0	0.61	0.547557	0.34 (-0.82 - 1.51)
44	Austria	3	3	2005	2021	-4.23	-4.59	-3.87	1	-23.67	0	-4.23 (-4.59 - -3.87)
45	Azerbaijan	5	0	1990	1994	4.97	2.33	7.67	1	4.05	0.001038	4.97 (2.33 - 7.67)
46	Azerbaijan	5	1	1994	1997	-5.66	-12.66	1.89	0	-1.61	0.127716	-5.66 (-12.66 - 1.89)
47	Azerbaijan	5	2	1997	2002	0.9	-1.27	3.13	0	0.88	0.393831	0.9 (-1.27 - 3.13)
48	Azerbaijan	5	3	2002	2007	-4.44	-6.24	-2.6	1	-5.09	0.000133	-4.44 (-6.24 - -2.6)
49	Azerbaijan	5	4	2007	2017	-0.83	-1.44	-0.21	1	-2.87	0.011712	-0.83 (-1.44 - -0.21)
50	Azerbaijan	5	5	2017	2021	-3.54	-5.78	-1.24	1	-3.26	0.005302	-3.54 (-5.78 - -1.24)
51	Bahamas	5	0	1990	1996	-1.27	-3.3	0.8	0	-1.31	0.209901	-1.27 (-3.3 - 0.8)
52	Bahamas	5	1	1996	1999	8.3	-4.57	22.9	0	1.34	0.199293	8.3 (-4.57 - 22.9)
53	Bahamas	5	2	1999	2008	-1.53	-2.84	-0.19	1	-2.44	0.027553	-1.53 (-2.84 - -0.19)
54	Bahamas	5	3	2008	2012	7.26	0.67	14.28	1	2.36	0.032531	7.26 (0.67 - 14.28)
55	Bahamas	5	4	2012	2015	-10.48	-21.25	1.77	0	-1.84	0.08569	-10.48 (-21.25 - 1.77)
56	Bahamas	5	5	2015	2021	3.14	0.16	6.21	1	2.25	0.039924	3.14 (0.16 - 6.21)
57	Bahrain	5	0	1990	1993	-15.66	-18.71	-12.49	1	-9.84	0	-15.66 (-18.71 - -12.49)
58	Bahrain	5	1	1993	2000	3.34	2.13	4.57	1	5.94	2.7e-05	3.34 (2.13 - 4.57)
59	Bahrain	5	2	2000	2003	-5.95	-12.56	1.16	0	-1.79	0.092914	-5.95 (-12.56 - 1.16)
60	Bahrain	5	3	2003	2011	5.17	4.31	6.03	1	13.06	0	5.17 (4.31 - 6.03)
61	Bahrain	5	4	2011	2015	-6.33	-9.16	-3.41	1	-4.55	0.000386	-6.33 (-9.16 - -3.41)
62	Bahrain	5	5	2015	2021	-2.34	-3.43	-1.25	1	-4.53	0.000402	-2.34 (-3.43 - -1.25)
63	Bangladesh	5	0	1990	1994	-0.92	-1.73	-0.1	1	-2.39	0.030586	-0.92 (-1.73 - -0.1)
64	Bangladesh	5	1	1994	2004	0.02	-0.23	0.26	0	0.16	0.87366	0.02 (-0.23 - 0.26)
65	Bangladesh	5	2	2004	2009	2.97	2.03	3.91	1	6.85	6e-06	2.97 (2.03 - 3.91)
66	Bangladesh	5	3	2009	2014	-2.18	-3.13	-1.21	1	-4.77	0.000249	-2.18 (-3.13 - -1.21)
67	Bangladesh	5	4	2014	2017	1.41	-1.98	4.92	0	0.88	0.393927	1.41 (-1.98 - 4.92)
68	Bangladesh	5	5	2017	2021	-1.25	-2.34	-0.15	1	-2.41	0.029201	-1.25 (-2.34 - -0.15)
69	Barbados	2	0	1990	2007	-1.6	-2.22	-0.97	1	-5.23	2.3e-05	-1.6 (-2.22 - -0.97)
70	Barbados	2	1	2007	2010	8.79	-8.8	29.78	0	0.99	0.333782	8.79 (-8.8 - 29.78)
71	Barbados	2	2	2010	2021	-2.11	-3.71	-0.48	1	-2.67	0.013433	-2.11 (-3.71 - -0.48)
72	Belarus	1	0	1990	2011	-0.92	-1.38	-0.46	1	-4.12	0.000319	-0.92 (-1.38 - -0.46)
73	Belarus	1	1	2011	2021	-4.9	-6.29	-3.48	1	-6.95	0	-4.9 (-6.29 - -3.48)
74	Belgium	2	0	1990	2009	-1.74	-2.13	-1.35	1	-9.14	0	-1.74 (-2.13 - -1.35)
75	Belgium	2	1	2009	2016	-5.49	-7.7	-3.23	1	-4.93	4.9e-05	-5.49 (-7.7 - -3.23)
76	Belgium	2	2	2016	2021	1.46	-2.18	5.23	0	0.82	0.421472	1.46 (-2.18 - 5.23)
77	Belize	3	0	1990	2010	0.27	-0.06	0.6	0	1.72	0.100437	0.27 (-0.06 - 0.6)
78	Belize	3	1	2010	2013	-2.68	-13.82	9.88	0	-0.47	0.646072	-2.68 (-13.82 - 9.88)
79	Belize	3	2	2013	2016	8.79	-3.94	23.21	0	1.41	0.173843	8.79 (-3.94 - 23.21)
80	Belize	3	3	2016	2021	-5.8	-8.67	-2.84	1	-4.02	0.000618	-5.8 (-8.67 - -2.84)
81	Benin	5	0	1990	1997	-0.31	-0.71	0.09	0	-1.65	0.119232	-0.31 (-0.71 - 0.09)
82	Benin	5	1	1997	2001	-1.66	-3.14	-0.17	1	-2.36	0.031969	-1.66 (-3.14 - -0.17)
83	Benin	5	2	2001	2008	0.67	0.14	1.2	1	2.7	0.016327	0.67 (0.14 - 1.2)
84	Benin	5	3	2008	2016	1.45	1.02	1.88	1	7.21	3e-06	1.45 (1.02 - 1.88)
85	Benin	5	4	2016	2019	-3.1	-6.35	0.27	0	-1.97	0.0682	-3.1 (-6.35 - 0.27)
86	Benin	5	5	2019	2021	1.5	-2.09	5.23	0	0.88	0.391981	1.5 (-2.09 - 5.23)
87	Bermuda	5	0	1990	1993	4.86	-0.35	10.34	0	1.99	0.065582	4.86 (-0.35 - 10.34)
88	Bermuda	5	1	1993	2001	-3.42	-4.69	-2.14	1	-5.64	4.7e-05	-3.42 (-4.69 - -2.14)
89	Bermuda	5	2	2001	2009	4.04	2.7	5.4	1	6.5	1e-05	4.04 (2.7 - 5.4)
90	Bermuda	5	3	2009	2012	-4.76	-13.81	5.25	0	-1.04	0.314663	-4.76 (-13.81 - 5.25)
91	Bermuda	5	4	2012	2016	3.02	-2.29	8.62	0	1.2	0.249125	3.02 (-2.29 - 8.62)
92	Bermuda	5	5	2016	2021	-2.91	-5.51	-0.23	1	-2.32	0.035179	-2.91 (-5.51 - -0.23)
93	Bhutan	1	0	1990	1996	3.99	2.32	5.68	1	4.97	3.3e-05	3.99 (2.32 - 5.68)
94	Bhutan	1	1	1996	2021	-1.1	-1.33	-0.87	1	-9.71	0	-1.1 (-1.33 - -0.87)
95	Bolivia (Plurinational State of)	5	0	1990	2000	-0.58	-0.64	-0.52	1	-20.3	0	-0.58 (-0.64 - -0.52)
96	Bolivia (Plurinational State of)	5	1	2000	2004	-2.02	-2.41	-1.64	1	-11.07	0	-2.02 (-2.41 - -1.64)
97	Bolivia (Plurinational State of)	5	2	2004	2008	-1.36	-1.75	-0.97	1	-7.37	2e-06	-1.36 (-1.75 - -0.97)
98	Bolivia (Plurinational State of)	5	3	2008	2015	-2.38	-2.52	-2.25	1	-38.39	0	-2.38 (-2.52 - -2.25)
99	Bolivia (Plurinational State of)	5	4	2015	2019	-1.22	-1.64	-0.79	1	-6.05	2.2e-05	-1.22 (-1.64 - -0.79)
100	Bolivia (Plurinational State of)	5	5	2019	2021	-2.81	-3.66	-1.95	1	-6.9	5e-06	-2.81 (-3.66 - -1.95)
101	Bosnia and Herzegovina	4	0	1990	1995	0.05	-1.69	1.81	0	0.06	0.955586	0.05 (-1.69 - 1.81)
102	Bosnia and Herzegovina	4	1	1995	2005	-4.88	-5.59	-4.15	1	-13.9	0	-4.88 (-5.59 - -4.15)
103	Bosnia and Herzegovina	4	2	2005	2014	-2.05	-3.02	-1.07	1	-4.37	0.000369	-2.05 (-3.02 - -1.07)
104	Bosnia and Herzegovina	4	3	2014	2017	5.31	-3.57	15.01	0	1.23	0.232826	5.31 (-3.57 - 15.01)
105	Bosnia and Herzegovina	4	4	2017	2021	-8.47	-11.21	-5.65	1	-6.12	9e-06	-8.47 (-11.21 - -5.65)
106	Botswana	5	0	1990	1994	0.13	-0.95	1.22	0	0.25	0.80425	0.13 (-0.95 - 1.22)
107	Botswana	5	1	1994	1997	-3.65	-7.19	0.03	0	-2.12	0.05139	-3.65 (-7.19 - 0.03)
108	Botswana	5	2	1997	2002	0.33	-0.87	1.54	0	0.59	0.566529	0.33 (-0.87 - 1.54)
109	Botswana	5	3	2002	2005	-3.66	-7.08	-0.11	1	-2.2	0.044065	-3.66 (-7.08 - -0.11)
110	Botswana	5	4	2005	2010	4.76	3.66	5.87	1	9.37	0	4.76 (3.66 - 5.87)
111	Botswana	5	5	2010	2021	-1.5	-1.73	-1.27	1	-13.63	0	-1.5 (-1.73 - -1.27)
112	Brazil	2	0	1990	2008	0.58	0.4	0.76	1	6.7	1e-06	0.58 (0.4 - 0.76)
113	Brazil	2	1	2008	2016	-0.94	-1.7	-0.19	1	-2.57	0.016986	-0.94 (-1.7 - -0.19)
114	Brazil	2	2	2016	2021	-6.94	-8.26	-5.6	1	-10.37	0	-6.94 (-8.26 - -5.6)
115	Brunei Darussalam	4	0	1990	1997	-2.11	-3.41	-0.8	1	-3.36	0.003482	-2.11 (-3.41 - -0.8)
116	Brunei Darussalam	4	1	1997	2004	2.41	1.01	3.84	1	3.63	0.001924	2.41 (1.01 - 3.84)
117	Brunei Darussalam	4	2	2004	2016	-4.99	-5.51	-4.48	1	-19.88	0	-4.99 (-5.51 - -4.48)
118	Brunei Darussalam	4	3	2016	2019	5.7	-3.83	16.18	0	1.23	0.2338	5.7 (-3.83 - 16.18)
119	Brunei Darussalam	4	4	2019	2021	-12.7	-22.74	-1.36	1	-2.34	0.031242	-12.7 (-22.74 - -1.36)
120	Bulgaria	3	0	1990	1993	-16.18	-23.51	-8.15	1	-4.01	0.000629	-16.18 (-23.51 - -8.15)
121	Bulgaria	3	1	1993	2003	-4.81	-6.33	-3.27	1	-6.39	2e-06	-4.81 (-6.33 - -3.27)
122	Bulgaria	3	2	2003	2007	6.89	-2.31	16.96	0	1.54	0.138647	6.89 (-2.31 - 16.96)
123	Bulgaria	3	3	2007	2021	-2.96	-3.84	-2.07	1	-6.85	1e-06	-2.96 (-3.84 - -2.07)
124	Burkina Faso	3	0	1990	1996	-0.64	-1.16	-0.11	1	-2.51	0.020245	-0.64 (-1.16 - -0.11)
125	Burkina Faso	3	1	1996	2011	0.47	0.32	0.62	1	6.55	2e-06	0.47 (0.32 - 0.62)
126	Burkina Faso	3	2	2011	2016	3.52	2.36	4.69	1	6.41	2e-06	3.52 (2.36 - 4.69)
127	Burkina Faso	3	3	2016	2021	-2.1	-2.89	-1.3	1	-5.41	2.3e-05	-2.1 (-2.89 - -1.3)
128	Burundi	5	0	1990	1996	-0.07	-0.38	0.23	0	-0.53	0.604523	-0.07 (-0.38 - 0.23)
129	Burundi	5	1	1996	2001	-2.92	-3.44	-2.4	1	-11.79	0	-2.92 (-3.44 - -2.4)
130	Burundi	5	2	2001	2005	-0.08	-0.91	0.76	0	-0.2	0.843058	-0.08 (-0.91 - 0.76)
131	Burundi	5	3	2005	2008	-2.56	-4.27	-0.82	1	-3.12	0.007032	-2.56 (-4.27 - -0.82)
132	Burundi	5	4	2008	2011	0.64	-1.23	2.55	0	0.73	0.476526	0.64 (-1.23 - 2.55)
133	Burundi	5	5	2011	2021	-1.21	-1.36	-1.05	1	-16.16	0	-1.21 (-1.36 - -1.05)
134	Cabo Verde	5	0	1990	1993	12.44	8.28	16.77	1	6.63	8e-06	12.44 (8.28 - 16.77)
135	Cabo Verde	5	1	1993	2000	25.12	23.62	26.64	1	39.6	0	25.12 (23.62 - 26.64)
136	Cabo Verde	5	2	2000	2010	-2.17	-2.81	-1.53	1	-7.18	3e-06	-2.17 (-2.81 - -1.53)
137	Cabo Verde	5	3	2010	2016	0.33	-1.23	1.91	0	0.44	0.663497	0.33 (-1.23 - 1.91)
138	Cabo Verde	5	4	2016	2019	12.36	4.45	20.88	1	3.4	0.003957	12.36 (4.45 - 20.88)
139	Cabo Verde	5	5	2019	2021	-3.47	-9.99	3.52	0	-1.08	0.298753	-3.47 (-9.99 - 3.52)
140	Cambodia	2	0	1990	1996	0.51	-0.11	1.14	0	1.71	0.101064	0.51 (-0.11 - 1.14)
141	Cambodia	2	1	1996	2010	-1.86	-2.03	-1.69	1	-22.61	0	-1.86 (-2.03 - -1.69)
142	Cambodia	2	2	2010	2021	0.69	0.48	0.91	1	6.59	1e-06	0.69 (0.48 - 0.91)
143	Cameroon	2	0	1990	2001	-0.08	-0.4	0.24	0	-0.53	0.604178	-0.08 (-0.4 - 0.24)
144	Cameroon	2	1	2001	2016	1.14	0.89	1.38	1	9.58	0	1.14 (0.89 - 1.38)
145	Cameroon	2	2	2016	2021	-2.63	-3.88	-1.36	1	-4.26	0.000274	-2.63 (-3.88 - -1.36)
146	Canada	2	0	1990	1999	-0.98	-2.35	0.41	0	-1.45	0.159262	-0.98 (-2.35 - 0.41)
147	Canada	2	1	1999	2010	-4.4	-5.67	-3.12	1	-6.94	0	-4.4 (-5.67 - -3.12)
148	Canada	2	2	2010	2021	-0.87	-2.02	0.29	0	-1.55	0.133245	-0.87 (-2.02 - 0.29)
149	Central African Republic	2	0	1990	2005	-1.37	-1.63	-1.12	1	-11	0	-1.37 (-1.63 - -1.12)
150	Central African Republic	2	1	2005	2011	1.13	-0.25	2.52	0	1.69	0.103467	1.13 (-0.25 - 2.52)
151	Central African Republic	2	2	2011	2021	-0.53	-0.97	-0.08	1	-2.45	0.022013	-0.53 (-0.97 - -0.08)
152	Chad	4	0	1990	1995	0.23	-0.76	1.23	0	0.49	0.629307	0.23 (-0.76 - 1.23)
153	Chad	4	1	1995	2005	1.53	1.13	1.93	1	8.05	0	1.53 (1.13 - 1.93)
154	Chad	4	2	2005	2008	3.92	-0.76	8.81	0	1.75	0.096483	3.92 (-0.76 - 8.81)
155	Chad	4	3	2008	2018	1.11	0.67	1.55	1	5.29	5e-05	1.11 (0.67 - 1.55)
156	Chad	4	4	2018	2021	-1.04	-3.51	1.48	0	-0.87	0.393896	-1.04 (-3.51 - 1.48)
157	Chile	2	0	1990	1995	-1.24	-3.68	1.26	0	-1.03	0.313005	-1.24 (-3.68 - 1.26)
158	Chile	2	1	1995	1999	-8.61	-13.46	-3.49	1	-3.41	0.002294	-8.61 (-13.46 - -3.49)
159	Chile	2	2	1999	2021	-0.47	-0.72	-0.22	1	-3.85	0.00077	-0.47 (-0.72 - -0.22)
160	China	4	0	1990	1996	-0.67	-1.33	-0.01	1	-2.13	0.046826	-0.67 (-1.33 - -0.01)
161	China	4	1	1996	2007	-3.59	-3.83	-3.35	1	-30.79	0	-3.59 (-3.83 - -3.35)
162	China	4	2	2007	2010	7.26	4.16	10.46	1	5.02	8.9e-05	7.26 (4.16 - 10.46)
163	China	4	3	2010	2017	-3.85	-4.47	-3.23	1	-12.76	0	-3.85 (-4.47 - -3.23)
164	China	4	4	2017	2021	-1.66	-3.26	-0.03	1	-2.14	0.04585	-1.66 (-3.26 - -0.03)
165	Colombia	3	0	1990	1995	1.55	-0.14	3.27	0	1.91	0.06994	1.55 (-0.14 - 3.27)
166	Colombia	3	1	1995	2001	-6.92	-8.38	-5.43	1	-9.43	0	-6.92 (-8.38 - -5.43)
167	Colombia	3	2	2001	2019	-0.1	-0.37	0.16	0	-0.79	0.437909	-0.1 (-0.37 - 0.16)
168	Colombia	3	3	2019	2021	-5.4	-13.2	3.11	0	-1.34	0.194299	-5.4 (-13.2 - 3.11)
169	Comoros	3	0	1990	2008	-2.07	-3.09	-1.05	1	-4.18	0.000421	-2.07 (-3.09 - -1.05)
170	Comoros	3	1	2008	2012	-12.57	-26.32	3.74	0	-1.63	0.11729	-12.57 (-26.32 - 3.74)
171	Comoros	3	2	2012	2015	33.58	-4.43	86.71	0	1.8	0.086522	33.58 (-4.43 - 86.71)
172	Comoros	3	3	2015	2021	-2.75	-7.86	2.64	0	-1.07	0.294627	-2.75 (-7.86 - 2.64)
173	Congo	3	0	1990	1997	2.31	0.9	3.74	1	3.43	0.002504	2.31 (0.9 - 3.74)
174	Congo	3	1	1997	2002	-3.47	-6.61	-0.22	1	-2.22	0.037559	-3.47 (-6.61 - -0.22)
175	Congo	3	2	2002	2007	2.7	-0.4	5.9	0	1.81	0.085387	2.7 (-0.4 - 5.9)
176	Congo	3	3	2007	2021	-1.04	-1.48	-0.59	1	-4.86	8.4e-05	-1.04 (-1.48 - -0.59)
177	Cook Islands	4	0	1990	1997	-0.77	-1.39	-0.15	1	-2.59	0.018411	-0.77 (-1.39 - -0.15)
178	Cook Islands	4	1	1997	2001	1.64	-0.73	4.06	0	1.45	0.164724	1.64 (-0.73 - 4.06)
179	Cook Islands	4	2	2001	2007	-6.51	-7.44	-5.57	1	-14.18	0	-6.51 (-7.44 - -5.57)
180	Cook Islands	4	3	2007	2012	-9.7	-11.26	-8.12	1	-12.32	0	-9.7 (-11.26 - -8.12)
181	Cook Islands	4	4	2012	2021	0.61	-0.05	1.27	0	1.94	0.067833	0.61 (-0.05 - 1.27)
182	Costa Rica	2	0	1990	1999	0.35	-1.83	2.57	0	0.32	0.748173	0.35 (-1.83 - 2.57)
183	Costa Rica	2	1	1999	2007	-5.4	-8.43	-2.27	1	-3.52	0.00176	-5.4 (-8.43 - -2.27)
184	Costa Rica	2	2	2007	2021	-0.3	-1.52	0.94	0	-0.5	0.621544	-0.3 (-1.52 - 0.94)
185	Croatia	5	0	1990	1992	11.95	-8.6	37.12	0	1.19	0.2539	11.95 (-8.6 - 37.12)
186	Croatia	5	1	1992	2002	-8.22	-10.06	-6.35	1	-9.05	0	-8.22 (-10.06 - -6.35)
187	Croatia	5	2	2002	2010	-0.16	-2.98	2.74	0	-0.12	0.907761	-0.16 (-2.98 - 2.74)
188	Croatia	5	3	2010	2013	-10.25	-26.26	9.25	0	-1.17	0.259422	-10.25 (-26.26 - 9.25)
189	Croatia	5	4	2013	2016	6.09	-14.45	31.55	0	0.59	0.566957	6.09 (-14.45 - 31.55)
190	Croatia	5	5	2016	2021	-7.81	-12.45	-2.92	1	-3.36	0.004338	-7.81 (-12.45 - -2.92)
191	Cuba	4	0	1990	1992	3.01	-9.1	16.74	0	0.5	0.623959	3.01 (-9.1 - 16.74)
192	Cuba	4	1	1992	2003	-4.34	-5.3	-3.37	1	-9.22	0	-4.34 (-5.3 - -3.37)
193	Cuba	4	2	2003	2013	0.61	-0.59	1.84	0	1.06	0.301427	0.61 (-0.59 - 1.84)
194	Cuba	4	3	2013	2019	6.35	3.18	9.62	1	4.28	0.000452	6.35 (3.18 - 9.62)
195	Cuba	4	4	2019	2021	-10.57	-22.95	3.79	0	-1.58	0.13241	-10.57 (-22.95 - 3.79)
196	Cyprus	4	0	1990	2001	2.35	1.27	3.44	1	4.61	0.000218	2.35 (1.27 - 3.44)
197	Cyprus	4	1	2001	2008	-3.66	-5.6	-1.67	1	-3.84	0.001189	-3.66 (-5.6 - -1.67)
198	Cyprus	4	2	2008	2012	-14.31	-19.89	-8.34	1	-4.82	0.000138	-14.31 (-19.89 - -8.34)
199	Cyprus	4	3	2012	2019	1.14	-1.51	3.86	0	0.9	0.381734	1.14 (-1.51 - 3.86)
200	Cyprus	4	4	2019	2021	-32.03	-44.61	-16.6	1	-3.96	0.00091	-32.03 (-44.61 - -16.6)
201	Czechia	3	0	1990	2006	-2.91	-3.35	-2.46	1	-13.42	0	-2.91 (-3.35 - -2.46)
202	Czechia	3	1	2006	2009	0.8	-10.54	13.57	0	0.14	0.891317	0.8 (-10.54 - 13.57)
203	Czechia	3	2	2009	2018	-4.05	-5.56	-2.51	1	-5.42	2.2e-05	-4.05 (-5.56 - -2.51)
204	Czechia	3	3	2018	2021	-10.76	-18.49	-2.28	1	-2.61	0.016394	-10.76 (-18.49 - -2.28)
205	C么te d'Ivoire	4	0	1990	1998	-0.29	-0.69	0.12	0	-1.5	0.150356	-0.29 (-0.69 - 0.12)
206	C么te d'Ivoire	4	1	1998	2007	1.84	1.44	2.25	1	9.59	0	1.84 (1.44 - 2.25)
207	C么te d'Ivoire	4	2	2007	2011	-0.81	-2.65	1.06	0	-0.92	0.371482	-0.81 (-2.65 - 1.06)
208	C么te d'Ivoire	4	3	2011	2015	4.78	2.76	6.83	1	5.05	8.3e-05	4.78 (2.76 - 6.83)
209	C么te d'Ivoire	4	4	2015	2021	-2.25	-2.91	-1.59	1	-7.09	1e-06	-2.25 (-2.91 - -1.59)
210	Democratic People's Republic of Korea	4	0	1990	1993	-0.2	-0.64	0.23	0	-0.99	0.334869	-0.2 (-0.64 - 0.23)
211	Democratic People's Republic of Korea	4	1	1993	2005	-1.1	-1.15	-1.04	1	-41.98	0	-1.1 (-1.15 - -1.04)
212	Democratic People's Republic of Korea	4	2	2005	2010	1.38	1.12	1.64	1	11.13	0	1.38 (1.12 - 1.64)
213	Democratic People's Republic of Korea	4	3	2010	2013	-3.26	-4.06	-2.46	1	-8.43	0	-3.26 (-4.06 - -2.46)
214	Democratic People's Republic of Korea	4	4	2013	2021	-2.36	-2.45	-2.27	1	-54.8	0	-2.36 (-2.45 - -2.27)
215	Democratic Republic of the Congo	3	0	1990	1998	-2.34	-2.77	-1.91	1	-11.21	0	-2.34 (-2.77 - -1.91)
216	Democratic Republic of the Congo	3	1	1998	2008	-0.31	-0.66	0.04	0	-1.85	0.078954	-0.31 (-0.66 - 0.04)
217	Democratic Republic of the Congo	3	2	2008	2015	1.33	0.67	2	1	4.22	0.000384	1.33 (0.67 - 2)
218	Democratic Republic of the Congo	3	3	2015	2021	-1.72	-2.35	-1.08	1	-5.55	1.7e-05	-1.72 (-2.35 - -1.08)
219	Denmark	3	0	1990	2008	-0.9	-1.33	-0.46	1	-4.3	0.000319	-0.9 (-1.33 - -0.46)
220	Denmark	3	1	2008	2013	-6.29	-10.43	-1.95	1	-2.99	0.007053	-6.29 (-10.43 - -1.95)
221	Denmark	3	2	2013	2016	-14.02	-25.74	-0.46	1	-2.14	0.043838	-14.02 (-25.74 - -0.46)
222	Denmark	3	3	2016	2021	2.02	-1.75	5.93	0	1.1	0.282605	2.02 (-1.75 - 5.93)
223	Djibouti	2	0	1990	1995	5.05	1.51	8.72	1	2.97	0.00668	5.05 (1.51 - 8.72)
224	Djibouti	2	1	1995	2011	0.31	-0.34	0.97	0	0.98	0.334989	0.31 (-0.34 - 0.97)
225	Djibouti	2	2	2011	2021	-2.22	-3.64	-0.77	1	-3.15	0.004348	-2.22 (-3.64 - -0.77)
226	Dominica	4	0	1990	1995	0.23	-0.56	1.02	0	0.61	0.552115	0.23 (-0.56 - 1.02)
227	Dominica	4	1	1995	1999	1.88	0.01	3.78	1	2.11	0.048802	1.88 (0.01 - 3.78)
228	Dominica	4	2	1999	2003	-0.71	-2.64	1.26	0	-0.76	0.454443	-0.71 (-2.64 - 1.26)
229	Dominica	4	3	2003	2014	2.25	1.96	2.55	1	16.17	0	2.25 (1.96 - 2.55)
230	Dominica	4	4	2014	2021	-0.57	-1.13	-0.02	1	-2.16	0.044348	-0.57 (-1.13 - -0.02)
231	Dominican Republic	1	0	1990	2017	-1.01	-1.13	-0.88	1	-16.67	0	-1.01 (-1.13 - -0.88)
232	Dominican Republic	1	1	2017	2021	1.68	-1.01	4.46	0	1.27	0.213198	1.68 (-1.01 - 4.46)
233	Ecuador	2	0	1990	2001	6.64	5.03	8.27	1	8.74	0	6.64 (5.03 - 8.27)
234	Ecuador	2	1	2001	2019	-1.26	-2.08	-0.43	1	-3.13	0.004524	-1.26 (-2.08 - -0.43)
235	Ecuador	2	2	2019	2021	-12.84	-34.37	15.75	0	-1	0.327286	-12.84 (-34.37 - 15.75)
236	Egypt	5	0	1990	1992	-5.1	-10.23	0.33	0	-2.01	0.063305	-5.1 (-10.23 - 0.33)
237	Egypt	5	1	1992	1995	0.46	-4.82	6.04	0	0.18	0.857602	0.46 (-4.82 - 6.04)
238	Egypt	5	2	1995	2000	-3.46	-5.07	-1.82	1	-4.46	0.000461	-3.46 (-5.07 - -1.82)
239	Egypt	5	3	2000	2007	2.8	1.96	3.65	1	7.17	3e-06	2.8 (1.96 - 3.65)
240	Egypt	5	4	2007	2016	-1.17	-1.64	-0.69	1	-5.22	0.000104	-1.17 (-1.64 - -0.69)
241	Egypt	5	5	2016	2021	-3.09	-4.15	-2.02	1	-6.09	2.1e-05	-3.09 (-4.15 - -2.02)
242	El Salvador	4	0	1990	2003	-2.9	-3.27	-2.53	1	-16.25	0	-2.9 (-3.27 - -2.53)
243	El Salvador	4	1	2003	2010	2.46	1.26	3.68	1	4.32	0.000413	2.46 (1.26 - 3.68)
244	El Salvador	4	2	2010	2013	-4.79	-11.35	2.26	0	-1.44	0.165853	-4.79 (-11.35 - 2.26)
245	El Salvador	4	3	2013	2016	5.63	-2.33	14.25	0	1.47	0.159147	5.63 (-2.33 - 14.25)
246	El Salvador	4	4	2016	2021	-3.89	-5.68	-2.07	1	-4.44	0.000313	-3.89 (-5.68 - -2.07)
247	Equatorial Guinea	4	0	1990	1996	-0.58	-1.39	0.24	0	-1.49	0.153207	-0.58 (-1.39 - 0.24)
248	Equatorial Guinea	4	1	1996	2002	-3.26	-4.2	-2.32	1	-7.18	1e-06	-3.26 (-4.2 - -2.32)
249	Equatorial Guinea	4	2	2002	2011	-0.65	-1.11	-0.19	1	-2.96	0.008312	-0.65 (-1.11 - -0.19)
250	Equatorial Guinea	4	3	2011	2014	-5.07	-9.37	-0.58	1	-2.36	0.029499	-5.07 (-9.37 - -0.58)
251	Equatorial Guinea	4	4	2014	2021	1.38	0.64	2.13	1	3.94	0.000956	1.38 (0.64 - 2.13)
252	Eritrea	2	0	1990	2001	0.05	-0.1	0.2	0	0.74	0.466697	0.05 (-0.1 - 0.2)
253	Eritrea	2	1	2001	2004	3.03	0.42	5.7	1	2.4	0.024603	3.03 (0.42 - 5.7)
254	Eritrea	2	2	2004	2021	-0.09	-0.18	0.01	0	-1.9	0.069247	-0.09 (-0.18 - 0.01)
255	Estonia	1	0	1990	2016	-1.2	-1.51	-0.88	1	-7.75	0	-1.2 (-1.51 - -0.88)
256	Estonia	1	1	2016	2021	-7.07	-10.72	-3.27	1	-3.75	0.000847	-7.07 (-10.72 - -3.27)
257	Eswatini	3	0	1990	1998	-0.24	-0.6	0.12	0	-1.37	0.185864	-0.24 (-0.6 - 0.12)
258	Eswatini	3	1	1998	2002	3.44	1.57	5.33	1	3.87	0.000893	3.44 (1.57 - 5.33)
259	Eswatini	3	2	2002	2016	0.24	0.04	0.44	1	2.5	0.020764	0.24 (0.04 - 0.44)
260	Eswatini	3	3	2016	2021	-1.09	-1.98	-0.2	1	-2.53	0.019274	-1.09 (-1.98 - -0.2)
261	Ethiopia	3	0	1990	1997	-0.64	-0.87	-0.42	1	-6.01	6e-06	-0.64 (-0.87 - -0.42)
262	Ethiopia	3	1	1997	2006	-2.8	-2.96	-2.65	1	-36.78	0	-2.8 (-2.96 - -2.65)
263	Ethiopia	3	2	2006	2013	-2.06	-2.3	-1.82	1	-17.68	0	-2.06 (-2.3 - -1.82)
264	Ethiopia	3	3	2013	2021	0.29	0.1	0.48	1	3.13	0.005022	0.29 (0.1 - 0.48)
265	Fiji	5	0	1990	2002	0.26	-0.14	0.67	0	1.39	0.184631	0.26 (-0.14 - 0.67)
266	Fiji	5	1	2002	2005	-6.71	-11.85	-1.28	1	-2.61	0.019509	-6.71 (-11.85 - -1.28)
267	Fiji	5	2	2005	2008	2.42	-3.33	8.51	0	0.88	0.392148	2.42 (-3.33 - 8.51)
268	Fiji	5	3	2008	2011	-4.14	-9.82	1.9	0	-1.48	0.16075	-4.14 (-9.82 - 1.9)
269	Fiji	5	4	2011	2016	2.7	0.47	4.97	1	2.59	0.020596	2.7 (0.47 - 4.97)
270	Fiji	5	5	2016	2021	-0.38	-2.22	1.5	0	-0.43	0.672623	-0.38 (-2.22 - 1.5)
271	Finland	3	0	1990	1993	-7.63	-14.19	-0.57	1	-2.24	0.035928	-7.63 (-14.19 - -0.57)
272	Finland	3	1	1993	2012	0.48	0.01	0.94	1	2.14	0.044269	0.48 (0.01 - 0.94)
273	Finland	3	2	2012	2016	-16.68	-23.03	-9.8	1	-4.79	9.9e-05	-16.68 (-23.03 - -9.8)
274	Finland	3	3	2016	2021	-0.2	-3.98	3.73	0	-0.11	0.915037	-0.2 (-3.98 - 3.73)
275	France	3	0	1990	1997	-2.63	-3.73	-1.51	1	-4.84	8.8e-05	-2.63 (-3.73 - -1.51)
276	France	3	1	1997	2001	2.79	-1.38	7.13	0	1.38	0.181457	2.79 (-1.38 - 7.13)
277	France	3	2	2001	2017	-4.08	-4.45	-3.72	1	-22.84	0	-4.08 (-4.45 - -3.72)
278	France	3	3	2017	2021	-0.7	-4	2.72	0	-0.43	0.672017	-0.7 (-4 - 2.72)
279	Gabon	0	0	1990	2021	-0.69	-0.81	-0.57	1	-11.82	0	-0.69 (-0.81 - -0.57)
280	Gambia	5	0	1990	1999	0.55	-0.31	1.42	0	1.36	0.193348	0.55 (-0.31 - 1.42)
281	Gambia	5	1	1999	2002	-3.76	-12.44	5.79	0	-0.86	0.401548	-3.76 (-12.44 - 5.79)
282	Gambia	5	2	2002	2005	7.8	-1.7	18.23	0	1.73	0.103326	7.8 (-1.7 - 18.23)
283	Gambia	5	3	2005	2012	-3.78	-5.35	-2.19	1	-5	0.000158	-3.78 (-5.35 - -2.19)
284	Gambia	5	4	2012	2017	4.23	0.83	7.75	1	2.66	0.017806	4.23 (0.83 - 7.75)
285	Gambia	5	5	2017	2021	-0.83	-4.14	2.6	0	-0.52	0.60986	-0.83 (-4.14 - 2.6)
286	Georgia	4	0	1990	2001	-1.63	-3.08	-0.16	1	-2.33	0.031447	-1.63 (-3.08 - -0.16)
287	Georgia	4	1	2001	2004	-25.66	-38.79	-9.72	1	-3.21	0.004891	-25.66 (-38.79 - -9.72)
288	Georgia	4	2	2004	2012	6.57	3.73	9.49	1	4.95	0.000103	6.57 (3.73 - 9.49)
289	Georgia	4	3	2012	2016	24.9	13.87	36.99	1	5.06	8.2e-05	24.9 (13.87 - 36.99)
290	Georgia	4	4	2016	2021	-11.11	-15.1	-6.92	1	-5.38	4.1e-05	-11.11 (-15.1 - -6.92)
291	Germany	1	0	1990	2011	-1.33	-1.63	-1.03	1	-8.99	0	-1.33 (-1.63 - -1.03)
292	Germany	1	1	2011	2021	-5.77	-6.77	-4.76	1	-11.4	0	-5.77 (-6.77 - -4.76)
293	Ghana	5	0	1990	2001	0.44	0.28	0.6	1	5.96	2.6e-05	0.44 (0.28 - 0.6)
294	Ghana	5	1	2001	2004	7.64	5.04	10.29	1	6.43	1.1e-05	7.64 (5.04 - 10.29)
295	Ghana	5	2	2004	2007	1.27	-1.22	3.82	0	1.08	0.296529	1.27 (-1.22 - 3.82)
296	Ghana	5	3	2007	2010	-3.31	-5.79	-0.75	1	-2.75	0.014978	-3.31 (-5.79 - -0.75)
297	Ghana	5	4	2010	2017	-0.12	-0.58	0.33	0	-0.59	0.565144	-0.12 (-0.58 - 0.33)
298	Ghana	5	5	2017	2021	-3.36	-4.2	-2.51	1	-8.3	1e-06	-3.36 (-4.2 - -2.51)
299	Greece	3	0	1990	2011	-1.17	-1.44	-0.91	1	-9.21	0	-1.17 (-1.44 - -0.91)
300	Greece	3	1	2011	2014	-7.72	-17.31	2.99	0	-1.52	0.143018	-7.72 (-17.31 - 2.99)
301	Greece	3	2	2014	2017	1.97	-8.73	13.91	0	0.37	0.718523	1.97 (-8.73 - 13.91)
302	Greece	3	3	2017	2021	-6.62	-10.26	-2.84	1	-3.59	0.001737	-6.62 (-10.26 - -2.84)
303	Greenland	5	0	1990	1994	-9.53	-11.57	-7.44	1	-9.35	0	-9.53 (-11.57 - -7.44)
304	Greenland	5	1	1994	1999	-15.06	-17.11	-12.96	1	-14.25	0	-15.06 (-17.11 - -12.96)
305	Greenland	5	2	1999	2002	-6.51	-14.18	1.83	0	-1.68	0.11379	-6.51 (-14.18 - 1.83)
306	Greenland	5	3	2002	2010	3.6	2.5	4.71	1	7.09	4e-06	3.6 (2.5 - 4.71)
307	Greenland	5	4	2010	2016	-4.43	-5.9	-2.94	1	-6.22	1.6e-05	-4.43 (-5.9 - -2.94)
308	Greenland	5	5	2016	2021	-0.44	-2.07	1.22	0	-0.56	0.581145	-0.44 (-2.07 - 1.22)
309	Grenada	2	0	1990	2000	-2.15	-2.65	-1.65	1	-8.8	0	-2.15 (-2.65 - -1.65)
310	Grenada	2	1	2000	2015	0.96	0.64	1.28	1	6.28	2e-06	0.96 (0.64 - 1.28)
311	Grenada	2	2	2015	2021	-4.44	-5.63	-3.23	1	-7.46	0	-4.44 (-5.63 - -3.23)
312	Guam	4	0	1990	1997	0.89	-4.47	6.55	0	0.34	0.736477	0.89 (-4.47 - 6.55)
313	Guam	4	1	1997	2005	13.99	9.41	18.75	1	6.72	3e-06	13.99 (9.41 - 18.75)
314	Guam	4	2	2005	2012	-12.06	-16.65	-7.21	1	-5.03	8.7e-05	-12.06 (-16.65 - -7.21)
315	Guam	4	3	2012	2018	17.12	9.18	25.63	1	4.73	0.000167	17.12 (9.18 - 25.63)
316	Guam	4	4	2018	2021	-17.09	-30.49	-1.1	1	-2.23	0.038476	-17.09 (-30.49 - -1.1)
317	Guatemala	2	0	1990	2000	-4.82	-5.32	-4.31	1	-19.21	0	-4.82 (-5.32 - -4.31)
318	Guatemala	2	1	2000	2019	0.38	0.15	0.61	1	3.4	0.002356	0.38 (0.15 - 0.61)
319	Guatemala	2	2	2019	2021	-10.38	-17.9	-2.17	1	-2.58	0.016399	-10.38 (-17.9 - -2.17)
320	Guinea	3	0	1990	2001	-0.8	-1.11	-0.48	1	-5.28	3.1e-05	-0.8 (-1.11 - -0.48)
321	Guinea	3	1	2001	2004	2.68	-1.62	7.17	0	1.29	0.212081	2.68 (-1.62 - 7.17)
322	Guinea	3	2	2004	2018	-0.14	-0.36	0.08	0	-1.34	0.194093	-0.14 (-0.36 - 0.08)
323	Guinea	3	3	2018	2021	-2.82	-4.95	-0.63	1	-2.67	0.014216	-2.82 (-4.95 - -0.63)
324	Guinea-Bissau	2	0	1990	2005	-0.2	-0.43	0.02	0	-1.89	0.070529	-0.2 (-0.43 - 0.02)
325	Guinea-Bissau	2	1	2005	2008	4.64	-1.14	10.77	0	1.65	0.112457	4.64 (-1.14 - 10.77)
326	Guinea-Bissau	2	2	2008	2021	-1.46	-1.78	-1.14	1	-9.36	0	-1.46 (-1.78 - -1.14)
327	Guyana	4	0	1990	1995	-8.91	-12.63	-5.04	1	-4.71	0.000175	-8.91 (-12.63 - -5.04)
328	Guyana	4	1	1995	2000	12.38	5.7	19.49	1	4	0.000841	12.38 (5.7 - 19.49)
329	Guyana	4	2	2000	2003	-9.4	-22.68	6.15	0	-1.31	0.206834	-9.4 (-22.68 - 6.15)
330	Guyana	4	3	2003	2009	8.38	4.88	11.99	1	5.15	6.7e-05	8.38 (4.88 - 11.99)
331	Guyana	4	4	2009	2021	-2.15	-3.14	-1.14	1	-4.47	0.000298	-2.15 (-3.14 - -1.14)
332	Haiti	3	0	1990	1998	-2.16	-3.22	-1.09	1	-4.17	0.000432	-2.16 (-3.22 - -1.09)
333	Haiti	3	1	1998	2004	1.21	-1	3.46	0	1.13	0.271434	1.21 (-1 - 3.46)
334	Haiti	3	2	2004	2009	-1.89	-4.94	1.26	0	-1.26	0.22248	-1.89 (-4.94 - 1.26)
335	Haiti	3	3	2009	2021	0.37	-0.21	0.95	0	1.31	0.204129	0.37 (-0.21 - 0.95)
336	Honduras	4	0	1990	1998	-2.13	-2.3	-1.97	1	-26.86	0	-2.13 (-2.3 - -1.97)
337	Honduras	4	1	1998	2003	-1.07	-1.6	-0.53	1	-4.18	0.000569	-1.07 (-1.6 - -0.53)
338	Honduras	4	2	2003	2008	-3.14	-3.7	-2.57	1	-11.41	0	-3.14 (-3.7 - -2.57)
339	Honduras	4	3	2008	2012	-5.27	-6.22	-4.31	1	-11.29	0	-5.27 (-6.22 - -4.31)
340	Honduras	4	4	2012	2021	-1.91	-2.11	-1.7	1	-19.45	0	-1.91 (-2.11 - -1.7)
341	Hungary	4	0	1990	1996	-4.64	-5.96	-3.31	1	-7.21	1e-06	-4.64 (-5.96 - -3.31)
342	Hungary	4	1	1996	2001	-11.59	-13.64	-9.49	1	-11.01	0	-11.59 (-13.64 - -9.49)
343	Hungary	4	2	2001	2008	0.24	-0.87	1.36	0	0.45	0.659487	0.24 (-0.87 - 1.36)
344	Hungary	4	3	2008	2019	-3.12	-3.75	-2.5	1	-10.33	0	-3.12 (-3.75 - -2.5)
345	Hungary	4	4	2019	2021	-12.16	-19.78	-3.81	1	-3	0.007696	-12.16 (-19.78 - -3.81)
346	Iceland	3	0	1990	1992	-13.13	-26.33	2.45	0	-1.77	0.090464	-13.13 (-26.33 - 2.45)
347	Iceland	3	1	1992	2013	0.03	-0.43	0.49	0	0.14	0.888707	0.03 (-0.43 - 0.49)
348	Iceland	3	2	2013	2019	-18.04	-21.55	-14.39	1	-9.48	0	-18.04 (-21.55 - -14.39)
349	Iceland	3	3	2019	2021	12.23	-8.21	37.21	0	1.19	0.245942	12.23 (-8.21 - 37.21)
350	India	4	0	1990	1995	-0.12	-1.48	1.26	0	-0.18	0.859744	-0.12 (-1.48 - 1.26)
351	India	4	1	1995	2000	3.17	1.36	5.02	1	3.69	0.001659	3.17 (1.36 - 5.02)
352	India	4	2	2000	2003	-2.4	-7.31	2.77	0	-0.99	0.334955	-2.4 (-7.31 - 2.77)
353	India	4	3	2003	2006	1.87	-2.73	6.69	0	0.84	0.410173	1.87 (-2.73 - 6.69)
354	India	4	4	2006	2021	-1.62	-1.85	-1.39	1	-14.62	0	-1.62 (-1.85 - -1.39)
355	Indonesia	5	0	1990	1993	0.76	0.13	1.39	1	2.58	0.020947	0.76 (0.13 - 1.39)
356	Indonesia	5	1	1993	2001	0.04	-0.11	0.19	0	0.54	0.595746	0.04 (-0.11 - 0.19)
357	Indonesia	5	2	2001	2009	-1.05	-1.19	-0.91	1	-15.91	0	-1.05 (-1.19 - -0.91)
358	Indonesia	5	3	2009	2016	-1.66	-1.84	-1.48	1	-19.65	0	-1.66 (-1.84 - -1.48)
359	Indonesia	5	4	2016	2019	-0.44	-1.55	0.69	0	-0.83	0.419829	-0.44 (-1.55 - 0.69)
360	Indonesia	5	5	2019	2021	-3.02	-4.16	-1.86	1	-5.51	5.9e-05	-3.02 (-4.16 - -1.86)
361	Iran (Islamic Republic of)	4	0	1990	1996	0.58	0.06	1.11	1	2.34	0.030817	0.58 (0.06 - 1.11)
362	Iran (Islamic Republic of)	4	1	1996	2002	-1.25	-1.88	-0.61	1	-4.12	0.000649	-1.25 (-1.88 - -0.61)
363	Iran (Islamic Republic of)	4	2	2002	2008	14.71	13.95	15.47	1	43.69	0	14.71 (13.95 - 15.47)
364	Iran (Islamic Republic of)	4	3	2008	2013	6.09	4.86	7.34	1	10.59	0	6.09 (4.86 - 7.34)
365	Iran (Islamic Republic of)	4	4	2013	2021	-5.34	-5.78	-4.9	1	-24.73	0	-5.34 (-5.78 - -4.9)
366	Iraq	2	0	1990	2014	-0.27	-0.36	-0.17	1	-5.71	7e-06	-0.27 (-0.36 - -0.17)
367	Iraq	2	1	2014	2018	-2.08	-4.07	-0.04	1	-2.1	0.04614	-2.08 (-4.07 - -0.04)
368	Iraq	2	2	2018	2021	-6.8	-9	-4.56	1	-6.11	3e-06	-6.8 (-9 - -4.56)
369	Ireland	5	0	1990	1994	-6.86	-10.81	-2.73	1	-3.49	0.003279	-6.86 (-10.81 - -2.73)
370	Ireland	5	1	1994	1999	5.06	0.92	9.38	1	2.62	0.01947	5.06 (0.92 - 9.38)
371	Ireland	5	2	1999	2003	-4.38	-10.23	1.85	0	-1.51	0.150935	-4.38 (-10.23 - 1.85)
372	Ireland	5	3	2003	2007	7.68	0.75	15.09	1	2.37	0.031599	7.68 (0.75 - 15.09)
373	Ireland	5	4	2007	2015	-10.69	-12.4	-8.96	1	-12.52	0	-10.69 (-12.4 - -8.96)
374	Ireland	5	5	2015	2021	-1.86	-4.65	1.02	0	-1.38	0.186704	-1.86 (-4.65 - 1.02)
375	Israel	3	0	1990	1994	-4.68	-10.4	1.42	0	-1.61	0.122828	-4.68 (-10.4 - 1.42)
376	Israel	3	1	1994	2009	1.44	0.49	2.39	1	3.16	0.004738	1.44 (0.49 - 2.39)
377	Israel	3	2	2009	2012	-13.26	-29.49	6.7	0	-1.43	0.167932	-13.26 (-29.49 - 6.7)
378	Israel	3	3	2012	2021	-4.71	-6.68	-2.7	1	-4.81	9.3e-05	-4.71 (-6.68 - -2.7)
379	Italy	1	0	1990	2012	-2.65	-2.93	-2.38	1	-19.49	0	-2.65 (-2.93 - -2.38)
380	Italy	1	1	2012	2021	-4.67	-5.92	-3.41	1	-7.46	0	-4.67 (-5.92 - -3.41)
381	Jamaica	4	0	1990	2002	-0.49	-0.98	-0.01	1	-2.13	0.047317	-0.49 (-0.98 - -0.01)
382	Jamaica	4	1	2002	2006	-11.23	-14.95	-7.34	1	-5.84	1.6e-05	-11.23 (-14.95 - -7.34)
383	Jamaica	4	2	2006	2009	17.67	7.83	28.41	1	3.91	0.001017	17.67 (7.83 - 28.41)
384	Jamaica	4	3	2009	2013	-7.56	-11.56	-3.37	1	-3.73	0.001546	-7.56 (-11.56 - -3.37)
385	Jamaica	4	4	2013	2021	1.14	-0.01	2.29	0	2.09	0.051441	1.14 (-0.01 - 2.29)
386	Japan	2	0	1990	1998	-0.15	-0.7	0.41	0	-0.56	0.583634	-0.15 (-0.7 - 0.41)
387	Japan	2	1	1998	2001	-3.37	-8.33	1.86	0	-1.34	0.192276	-3.37 (-8.33 - 1.86)
388	Japan	2	2	2001	2021	-1.74	-1.89	-1.58	1	-22.82	0	-1.74 (-1.89 - -1.58)
389	Jordan	2	0	1990	1997	0.14	-0.61	0.89	0	0.38	0.70807	0.14 (-0.61 - 0.89)
390	Jordan	2	1	1997	2007	-0.6	-1.03	-0.18	1	-2.91	0.007679	-0.6 (-1.03 - -0.18)
391	Jordan	2	2	2007	2021	-2.64	-2.89	-2.4	1	-21.96	0	-2.64 (-2.89 - -2.4)
392	Kazakhstan	5	0	1990	1992	5.58	-14.5	30.37	0	0.55	0.591291	5.58 (-14.5 - 30.37)
393	Kazakhstan	5	1	1992	1997	-10.68	-15.94	-5.08	1	-3.96	0.001252	-10.68 (-15.94 - -5.08)
394	Kazakhstan	5	2	1997	2002	0.91	-5.36	7.6	0	0.3	0.766703	0.91 (-5.36 - 7.6)
395	Kazakhstan	5	3	2002	2009	-11.34	-14.42	-8.15	1	-7.26	3e-06	-11.34 (-14.42 - -8.15)
396	Kazakhstan	5	4	2009	2015	8.14	2.3	14.33	1	3	0.008951	8.14 (2.3 - 14.33)
397	Kazakhstan	5	5	2015	2021	-6.48	-11.56	-1.11	1	-2.56	0.021939	-6.48 (-11.56 - -1.11)
398	Kenya	4	0	1990	1998	-3.01	-3.21	-2.82	1	-32.73	0	-3.01 (-3.21 - -2.82)
399	Kenya	4	1	1998	2001	0.52	-1.56	2.64	0	0.52	0.60749	0.52 (-1.56 - 2.64)
400	Kenya	4	2	2001	2004	7.39	5.32	9.5	1	7.69	0	7.39 (5.32 - 9.5)
401	Kenya	4	3	2004	2011	4.03	3.71	4.35	1	26.66	0	4.03 (3.71 - 4.35)
402	Kenya	4	4	2011	2021	-1.41	-1.58	-1.25	1	-18.01	0	-1.41 (-1.58 - -1.25)
403	Kiribati	5	0	1990	1997	1.07	0.91	1.23	1	14.27	0	1.07 (0.91 - 1.23)
404	Kiribati	5	1	1997	2000	3.84	2.71	4.98	1	7.36	2e-06	3.84 (2.71 - 4.98)
405	Kiribati	5	2	2000	2006	-1.72	-1.96	-1.48	1	-15.02	0	-1.72 (-1.96 - -1.48)
406	Kiribati	5	3	2006	2009	-0.31	-1.48	0.88	0	-0.56	0.586945	-0.31 (-1.48 - 0.88)
407	Kiribati	5	4	2009	2016	-1.59	-1.79	-1.38	1	-16.45	0	-1.59 (-1.79 - -1.38)
408	Kiribati	5	5	2016	2021	-0.05	-0.34	0.24	0	-0.36	0.72078	-0.05 (-0.34 - 0.24)
409	Kuwait	3	0	1990	1999	-0.68	-5.18	4.03	0	-0.31	0.762451	-0.68 (-5.18 - 4.03)
410	Kuwait	3	1	1999	2002	-23.85	-51.53	19.63	0	-1.25	0.223469	-23.85 (-51.53 - 19.63)
411	Kuwait	3	2	2002	2008	17.07	6.48	28.71	1	3.46	0.002364	17.07 (6.48 - 28.71)
412	Kuwait	3	3	2008	2021	-2.67	-5.07	-0.21	1	-2.26	0.034681	-2.67 (-5.07 - -0.21)
413	Kyrgyzstan	5	0	1990	1995	-14.6	-18.32	-10.73	1	-7.58	2e-06	-14.6 (-18.32 - -10.73)
414	Kyrgyzstan	5	1	1995	2002	0.76	-2.52	4.16	0	0.49	0.631023	0.76 (-2.52 - 4.16)
415	Kyrgyzstan	5	2	2002	2005	-18.56	-32.78	-1.34	1	-2.28	0.037556	-18.56 (-32.78 - -1.34)
416	Kyrgyzstan	5	3	2005	2009	-4.99	-13.28	4.1	0	-1.19	0.251169	-4.99 (-13.28 - 4.1)
417	Kyrgyzstan	5	4	2009	2016	11.46	8.33	14.68	1	8.12	1e-06	11.46 (8.33 - 14.68)
418	Kyrgyzstan	5	5	2016	2021	-3.08	-6.91	0.89	0	-1.66	0.11777	-3.08 (-6.91 - 0.89)
419	Lao People's Democratic Republic	1	0	1990	1998	-0.37	-0.71	-0.03	1	-2.22	0.035172	-0.37 (-0.71 - -0.03)
420	Lao People's Democratic Republic	1	1	1998	2021	-0.95	-1.01	-0.89	1	-32.63	0	-0.95 (-1.01 - -0.89)
421	Latvia	4	0	1990	2003	-0.63	-1.31	0.06	0	-1.92	0.071045	-0.63 (-1.31 - 0.06)
422	Latvia	4	1	2003	2009	2.34	-0.46	5.21	0	1.75	0.097324	2.34 (-0.46 - 5.21)
423	Latvia	4	2	2009	2012	-9.1	-19.97	3.23	0	-1.58	0.132517	-9.1 (-19.97 - 3.23)
424	Latvia	4	3	2012	2019	-0.33	-2.48	1.86	0	-0.32	0.751439	-0.33 (-2.48 - 1.86)
425	Latvia	4	4	2019	2021	-23.5	-34.12	-11.18	1	-3.77	0.001409	-23.5 (-34.12 - -11.18)
426	Lebanon	5	0	1990	1996	-2.3	-2.57	-2.02	1	-17.61	0	-2.3 (-2.57 - -2.02)
427	Lebanon	5	1	1996	2002	-1.35	-1.69	-1	1	-8.38	0	-1.35 (-1.69 - -1)
428	Lebanon	5	2	2002	2006	0.77	0	1.55	0	2.13	0.050388	0.77 (0 - 1.55)
429	Lebanon	5	3	2006	2013	-0.74	-1.02	-0.47	1	-5.74	3.9e-05	-0.74 (-1.02 - -0.47)
430	Lebanon	5	4	2013	2018	-2.86	-3.38	-2.34	1	-11.61	0	-2.86 (-3.38 - -2.34)
431	Lebanon	5	5	2018	2021	-1.26	-2.16	-0.37	1	-2.99	0.009072	-1.26 (-2.16 - -0.37)
432	Lesotho	4	0	1990	1997	-2.77	-3.19	-2.36	1	-13.76	0	-2.77 (-3.19 - -2.36)
433	Lesotho	4	1	1997	2001	7.9	6.09	9.73	1	9.48	0	7.9 (6.09 - 9.73)
434	Lesotho	4	2	2001	2008	2.63	2.05	3.21	1	9.7	0	2.63 (2.05 - 3.21)
435	Lesotho	4	3	2008	2018	1.32	1	1.64	1	8.6	0	1.32 (1 - 1.64)
436	Lesotho	4	4	2018	2021	-1.56	-3.34	0.25	0	-1.81	0.087007	-1.56 (-3.34 - 0.25)
437	Liberia	3	0	1990	1998	-1.25	-2.13	-0.36	1	-2.9	0.008497	-1.25 (-2.13 - -0.36)
438	Liberia	3	1	1998	2004	-3.5	-5.15	-1.82	1	-4.3	0.000316	-3.5 (-5.15 - -1.82)
439	Liberia	3	2	2004	2013	3.15	2.15	4.16	1	6.62	1e-06	3.15 (2.15 - 4.16)
440	Liberia	3	3	2013	2021	-1.27	-2.27	-0.26	1	-2.6	0.016687	-1.27 (-2.27 - -0.26)
441	Libya	5	0	1990	1996	-1.46	-2.02	-0.9	1	-5.53	5.8e-05	-1.46 (-2.02 - -0.9)
442	Libya	5	1	1996	2007	0.31	0.04	0.58	1	2.43	0.027856	0.31 (0.04 - 0.58)
443	Libya	5	2	2007	2010	6.16	2.62	9.82	1	3.75	0.001923	6.16 (2.62 - 9.82)
444	Libya	5	3	2010	2013	-1.94	-5.23	1.45	0	-1.23	0.238268	-1.94 (-5.23 - 1.45)
445	Libya	5	4	2013	2017	1.12	-0.65	2.91	0	1.35	0.198135	1.12 (-0.65 - 2.91)
446	Libya	5	5	2017	2021	-2.83	-3.86	-1.78	1	-5.71	4.2e-05	-2.83 (-3.86 - -1.78)
447	Lithuania	5	0	1990	1994	3.3	-1.57	8.41	0	1.43	0.171913	3.3 (-1.57 - 8.41)
448	Lithuania	5	1	1994	1997	-6.11	-18.28	7.86	0	-0.97	0.348013	-6.11 (-18.28 - 7.86)
449	Lithuania	5	2	1997	2008	2.21	1.14	3.29	1	4.44	0.000476	2.21 (1.14 - 3.29)
450	Lithuania	5	3	2008	2011	-6.33	-18.64	7.85	0	-0.99	0.338641	-6.33 (-18.64 - 7.85)
451	Lithuania	5	4	2011	2014	2.13	-11.23	17.51	0	0.32	0.752719	2.13 (-11.23 - 17.51)
452	Lithuania	5	5	2014	2021	-7.89	-9.72	-6.03	1	-8.73	0	-7.89 (-9.72 - -6.03)
453	Luxembourg	1	0	1990	2019	-4.82	-5.15	-4.49	1	-29	0	-4.82 (-5.15 - -4.49)
454	Luxembourg	1	1	2019	2021	25.06	-6.97	68.12	0	1.55	0.132544	25.06 (-6.97 - 68.12)
455	Madagascar	3	0	1990	1998	-0.53	-0.8	-0.25	1	-3.94	0.000749	-0.53 (-0.8 - -0.25)
456	Madagascar	3	1	1998	2001	-1.89	-4.52	0.81	0	-1.46	0.158495	-1.89 (-4.52 - 0.81)
457	Madagascar	3	2	2001	2017	0.58	0.46	0.7	1	10.27	0	0.58 (0.46 - 0.7)
458	Madagascar	3	3	2017	2021	-0.43	-1.35	0.5	0	-0.97	0.341267	-0.43 (-1.35 - 0.5)
459	Malawi	5	0	1990	1997	0.37	0.08	0.66	1	2.71	0.016207	0.37 (0.08 - 0.66)
460	Malawi	5	1	1997	2000	3.05	0.91	5.24	1	3.05	0.008185	3.05 (0.91 - 5.24)
461	Malawi	5	2	2000	2004	1.35	0.21	2.51	1	2.53	0.022905	1.35 (0.21 - 2.51)
462	Malawi	5	3	2004	2008	-1.23	-2.36	-0.1	1	-2.32	0.034964	-1.23 (-2.36 - -0.1)
463	Malawi	5	4	2008	2011	0.09	-2.34	2.58	0	0.08	0.937142	0.09 (-2.34 - 2.58)
464	Malawi	5	5	2011	2021	-1.42	-1.63	-1.2	1	-13.85	0	-1.42 (-1.63 - -1.2)
465	Malaysia	1	0	1990	2008	-2.4	-2.95	-1.85	1	-8.9	0	-2.4 (-2.95 - -1.85)
466	Malaysia	1	1	2008	2021	0.11	-0.82	1.06	0	0.25	0.806677	0.11 (-0.82 - 1.06)
467	Maldives	1	0	1990	1994	-4.61	-8.07	-1.01	1	-2.62	0.014342	-4.61 (-8.07 - -1.01)
468	Maldives	1	1	1994	2021	-1.91	-2.09	-1.73	1	-21.78	0	-1.91 (-2.09 - -1.73)
469	Mali	4	0	1990	2000	-1.01	-1.29	-0.72	1	-7.26	1e-06	-1.01 (-1.29 - -0.72)
470	Mali	4	1	2000	2003	1.49	-2.1	5.22	0	0.86	0.399417	1.49 (-2.1 - 5.22)
471	Mali	4	2	2003	2011	-0.98	-1.46	-0.51	1	-4.31	0.000417	-0.98 (-1.46 - -0.51)
472	Mali	4	3	2011	2017	0.69	-0.13	1.51	0	1.76	0.095781	0.69 (-0.13 - 1.51)
473	Mali	4	4	2017	2021	-2.83	-3.95	-1.7	1	-5.21	5.9e-05	-2.83 (-3.95 - -1.7)
474	Malta	2	0	1990	2009	0.4	-0.34	1.15	0	1.11	0.276035	0.4 (-0.34 - 1.15)
475	Malta	2	1	2009	2019	-9.36	-11.57	-7.1	1	-8.23	0	-9.36 (-11.57 - -7.1)
476	Malta	2	2	2019	2021	53.82	6.1	123	1	2.39	0.024893	53.82 (6.1 - 123)
477	Marshall Islands	2	0	1990	1995	5.38	4.35	6.42	1	11.01	0	5.38 (4.35 - 6.42)
478	Marshall Islands	2	1	1995	2005	2.87	2.42	3.33	1	13.25	0	2.87 (2.42 - 3.33)
479	Marshall Islands	2	2	2005	2021	-0.7	-0.89	-0.51	1	-7.48	0	-0.7 (-0.89 - -0.51)
480	Mauritania	1	0	1990	2013	-0.09	-0.2	0.02	0	-1.67	0.105611	-0.09 (-0.2 - 0.02)
481	Mauritania	1	1	2013	2021	-1.13	-1.79	-0.46	1	-3.48	0.001739	-1.13 (-1.79 - -0.46)
482	Mauritius	3	0	1990	1992	-24.82	-44.41	1.68	0	-1.97	0.062767	-24.82 (-44.41 - 1.68)
483	Mauritius	3	1	1992	2002	6.43	3.15	9.81	1	4.14	0.000465	6.43 (3.15 - 9.81)
484	Mauritius	3	2	2002	2005	-20.81	-42.07	8.26	0	-1.55	0.135693	-20.81 (-42.07 - 8.26)
485	Mauritius	3	3	2005	2021	0.55	-0.8	1.91	0	0.84	0.408181	0.55 (-0.8 - 1.91)
486	Mexico	1	0	1990	1994	-5.14	-7.61	-2.6	1	-4.1	0.00034	-5.14 (-7.61 - -2.6)
487	Mexico	1	1	1994	2021	-0.28	-0.45	-0.1	1	-3.23	0.003218	-0.28 (-0.45 - -0.1)
488	Micronesia (Federated States of)	5	0	1990	1993	1.07	0.66	1.47	1	5.62	4.9e-05	1.07 (0.66 - 1.47)
489	Micronesia (Federated States of)	5	1	1993	2001	0.6	0.49	0.71	1	11.69	0	0.6 (0.49 - 0.71)
490	Micronesia (Federated States of)	5	2	2001	2006	0.25	-0.01	0.51	0	2.01	0.062538	0.25 (-0.01 - 0.51)
491	Micronesia (Federated States of)	5	3	2006	2012	-0.28	-0.46	-0.1	1	-3.34	0.004496	-0.28 (-0.46 - -0.1)
492	Micronesia (Federated States of)	5	4	2012	2017	-0.84	-1.1	-0.58	1	-6.89	5e-06	-0.84 (-1.1 - -0.58)
493	Micronesia (Federated States of)	5	5	2017	2021	-1.37	-1.63	-1.1	1	-10.83	0	-1.37 (-1.63 - -1.1)
494	Monaco	2	0	1990	2000	0.15	-0.1	0.41	0	1.22	0.233856	0.15 (-0.1 - 0.41)
495	Monaco	2	1	2000	2019	-1.38	-1.48	-1.28	1	-27.77	0	-1.38 (-1.48 - -1.28)
496	Monaco	2	2	2019	2021	11.09	7.21	15.11	1	6.11	3e-06	11.09 (7.21 - 15.11)
497	Mongolia	3	0	1990	1994	7.45	-1.52	17.23	0	1.71	0.101233	7.45 (-1.52 - 17.23)
498	Mongolia	3	1	1994	2004	-8.53	-10.71	-6.29	1	-7.67	0	-8.53 (-10.71 - -6.29)
499	Mongolia	3	2	2004	2012	4.67	1.17	8.28	1	2.8	0.010838	4.67 (1.17 - 8.28)
500	Mongolia	3	3	2012	2021	-1.25	-3.27	0.82	0	-1.26	0.220946	-1.25 (-3.27 - 0.82)
501	Montenegro	5	0	1990	1997	-0.79	-2.3	0.75	0	-1.09	0.291032	-0.79 (-2.3 - 0.75)
502	Montenegro	5	1	1997	2000	16.44	4.51	29.74	1	3	0.008965	16.44 (4.51 - 29.74)
503	Montenegro	5	2	2000	2003	-15.76	-23.68	-7.02	1	-3.7	0.002129	-15.76 (-23.68 - -7.02)
504	Montenegro	5	3	2003	2009	-0.1	-2.39	2.24	0	-0.09	0.928754	-0.1 (-2.39 - 2.24)
505	Montenegro	5	4	2009	2012	-12.97	-23.39	-1.14	1	-2.32	0.034673	-12.97 (-23.39 - -1.14)
506	Montenegro	5	5	2012	2021	1.89	0.41	3.38	1	2.74	0.015282	1.89 (0.41 - 3.38)
507	Morocco	4	0	1990	1994	-2.01	-2.68	-1.33	1	-6.18	8e-06	-2.01 (-2.68 - -1.33)
508	Morocco	4	1	1994	2001	-0.69	-1.03	-0.34	1	-4.17	0.000578	-0.69 (-1.03 - -0.34)
509	Morocco	4	2	2001	2005	1.18	0.17	2.2	1	2.46	0.024187	1.18 (0.17 - 2.2)
510	Morocco	4	3	2005	2010	-0.56	-1.2	0.09	0	-1.8	0.088583	-0.56 (-1.2 - 0.09)
511	Morocco	4	4	2010	2021	-2.86	-3.01	-2.72	1	-39.92	0	-2.86 (-3.01 - -2.72)
512	Mozambique	5	0	1990	1995	-0.86	-1.26	-0.45	1	-4.5	0.00042	-0.86 (-1.26 - -0.45)
513	Mozambique	5	1	1995	2000	0.27	-0.32	0.86	0	0.97	0.347616	0.27 (-0.32 - 0.86)
514	Mozambique	5	2	2000	2003	-1.49	-3.55	0.62	0	-1.51	0.151293	-1.49 (-3.55 - 0.62)
515	Mozambique	5	3	2003	2008	4.15	3.42	4.88	1	12.3	0	4.15 (3.42 - 4.88)
516	Mozambique	5	4	2008	2016	0.34	0.07	0.61	1	2.69	0.016838	0.34 (0.07 - 0.61)
517	Mozambique	5	5	2016	2021	-1.21	-1.7	-0.71	1	-5.12	0.000125	-1.21 (-1.7 - -0.71)
518	Myanmar	4	0	1990	1998	0.02	-0.39	0.44	0	0.11	0.910571	0.02 (-0.39 - 0.44)
519	Myanmar	4	1	1998	2005	-1.55	-2.11	-0.99	1	-5.76	1.8e-05	-1.55 (-2.11 - -0.99)
520	Myanmar	4	2	2005	2012	-3.39	-3.91	-2.87	1	-13.51	0	-3.39 (-3.91 - -2.87)
521	Myanmar	4	3	2012	2016	0.88	-0.58	2.37	0	1.26	0.223775	0.88 (-0.58 - 2.37)
522	Myanmar	4	4	2016	2021	-1.24	-1.87	-0.61	1	-4.13	0.000633	-1.24 (-1.87 - -0.61)
523	Namibia	4	0	1990	1997	-0.68	-1.29	-0.08	1	-2.37	0.029033	-0.68 (-1.29 - -0.08)
524	Namibia	4	1	1997	2000	2.28	-2.38	7.16	0	1.02	0.322706	2.28 (-2.38 - 7.16)
525	Namibia	4	2	2000	2006	-0.17	-1.19	0.87	0	-0.34	0.741318	-0.17 (-1.19 - 0.87)
526	Namibia	4	3	2006	2014	2.64	1.94	3.34	1	8.06	0	2.64 (1.94 - 3.34)
527	Namibia	4	4	2014	2021	-0.79	-1.53	-0.06	1	-2.26	0.036414	-0.79 (-1.53 - -0.06)
528	Nauru	5	0	1990	1994	1.67	1.49	1.85	1	19.92	0	1.67 (1.49 - 1.85)
529	Nauru	5	1	1994	2002	3.2	3.11	3.29	1	78.07	0	3.2 (3.11 - 3.29)
530	Nauru	5	2	2002	2005	0.67	-0.06	1.4	0	1.95	0.069586	0.67 (-0.06 - 1.4)
531	Nauru	5	3	2005	2010	0.18	-0.06	0.41	0	1.6	0.130552	0.18 (-0.06 - 0.41)
532	Nauru	5	4	2010	2016	-1.49	-1.64	-1.33	1	-20.22	0	-1.49 (-1.64 - -1.33)
533	Nauru	5	5	2016	2021	-1.1	-1.25	-0.96	1	-15.93	0	-1.1 (-1.25 - -0.96)
534	Nepal	4	0	1990	1994	0.09	-0.31	0.5	0	0.49	0.632444	0.09 (-0.31 - 0.5)
535	Nepal	4	1	1994	2002	-1.18	-1.34	-1.01	1	-14.92	0	-1.18 (-1.34 - -1.01)
536	Nepal	4	2	2002	2007	1.31	0.89	1.74	1	6.51	4e-06	1.31 (0.89 - 1.74)
537	Nepal	4	3	2007	2015	-0.43	-0.61	-0.25	1	-5.11	7.3e-05	-0.43 (-0.61 - -0.25)
538	Nepal	4	4	2015	2021	-1.4	-1.65	-1.14	1	-11.44	0	-1.4 (-1.65 - -1.14)
539	Netherlands	4	0	1990	1997	-2.98	-3.88	-2.06	1	-6.76	2e-06	-2.98 (-3.88 - -2.06)
540	Netherlands	4	1	1997	2002	2.68	0.44	4.98	1	2.52	0.021415	2.68 (0.44 - 4.98)
541	Netherlands	4	2	2002	2005	-6.67	-13.22	0.37	0	-1.99	0.061531	-6.67 (-13.22 - 0.37)
542	Netherlands	4	3	2005	2013	-0.12	-1.09	0.86	0	-0.26	0.799244	-0.12 (-1.09 - 0.86)
543	Netherlands	4	4	2013	2021	-3.35	-4.18	-2.51	1	-8.29	0	-3.35 (-4.18 - -2.51)
544	New Zealand	1	0	1990	2012	-0.12	-0.8	0.55	0	-0.38	0.710524	-0.12 (-0.8 - 0.55)
545	New Zealand	1	1	2012	2021	-4.86	-7.49	-2.16	1	-3.65	0.001099	-4.86 (-7.49 - -2.16)
546	Nicaragua	3	0	1990	1996	-0.4	-1.02	0.23	0	-1.31	0.204399	-0.4 (-1.02 - 0.23)
547	Nicaragua	3	1	1996	2000	-3.48	-5.19	-1.73	1	-4.11	0.000505	-3.48 (-5.19 - -1.73)
548	Nicaragua	3	2	2000	2019	-0.89	-1.01	-0.77	1	-15.32	0	-0.89 (-1.01 - -0.77)
549	Nicaragua	3	3	2019	2021	-16.27	-19.74	-12.64	1	-8.72	0	-16.27 (-19.74 - -12.64)
550	Niger	3	0	1990	2007	-0.89	-1.15	-0.64	1	-7.29	0	-0.89 (-1.15 - -0.64)
551	Niger	3	1	2007	2010	-3.29	-10.64	4.66	0	-0.88	0.388478	-3.29 (-10.64 - 4.66)
552	Niger	3	2	2010	2014	5.03	0.74	9.5	1	2.45	0.023262	5.03 (0.74 - 9.5)
553	Niger	3	3	2014	2021	-2.4	-3.47	-1.31	1	-4.55	0.000173	-2.4 (-3.47 - -1.31)
554	Nigeria	5	0	1990	1992	0.54	-1.78	2.9	0	0.49	0.630902	0.54 (-1.78 - 2.9)
555	Nigeria	5	1	1992	2004	-0.7	-0.85	-0.55	1	-9.77	0	-0.7 (-0.85 - -0.55)
556	Nigeria	5	2	2004	2009	0.64	-0.05	1.34	0	1.98	0.066854	0.64 (-0.05 - 1.34)
557	Nigeria	5	3	2009	2014	2.06	1.36	2.77	1	6.28	1.5e-05	2.06 (1.36 - 2.77)
558	Nigeria	5	4	2014	2017	-0.69	-2.89	1.55	0	-0.66	0.517934	-0.69 (-2.89 - 1.55)
559	Nigeria	5	5	2017	2021	-1.99	-2.65	-1.33	1	-6.37	1.3e-05	-1.99 (-2.65 - -1.33)
560	Niue	1	0	1990	2019	0.79	0.6	0.99	1	8.29	0	0.79 (0.6 - 0.99)
561	Niue	1	1	2019	2021	88.53	68.92	110.42	1	11.84	0	88.53 (68.92 - 110.42)
562	North Macedonia	4	0	1990	2002	-2.4	-3.22	-1.56	1	-5.97	1.2e-05	-2.4 (-3.22 - -1.56)
563	North Macedonia	4	1	2002	2005	-12.15	-22.98	0.21	0	-2.07	0.053311	-12.15 (-22.98 - 0.21)
564	North Macedonia	4	2	2005	2012	-1.94	-4.42	0.6	0	-1.61	0.12532	-1.94 (-4.42 - 0.6)
565	North Macedonia	4	3	2012	2015	6.68	-8.4	24.24	0	0.89	0.384771	6.68 (-8.4 - 24.24)
566	North Macedonia	4	4	2015	2021	-3.8	-6.86	-0.63	1	-2.51	0.021634	-3.8 (-6.86 - -0.63)
567	Northern Mariana Islands	1	0	1990	2009	4.99	2.61	7.43	1	4.35	0.000174	4.99 (2.61 - 7.43)
568	Northern Mariana Islands	1	1	2009	2021	-6.41	-10.08	-2.59	1	-3.4	0.002125	-6.41 (-10.08 - -2.59)
569	Norway	2	0	1990	2010	-0.46	-0.87	-0.06	1	-2.37	0.026267	-0.46 (-0.87 - -0.06)
570	Norway	2	1	2010	2013	-10.02	-23.41	5.71	0	-1.35	0.188749	-10.02 (-23.41 - 5.71)
571	Norway	2	2	2013	2021	-1.89	-3.91	0.18	0	-1.89	0.071392	-1.89 (-3.91 - 0.18)
572	Oman	3	0	1990	2005	-0.86	-1.16	-0.56	1	-6.02	6e-06	-0.86 (-1.16 - -0.56)
573	Oman	3	1	2005	2011	4.98	3.45	6.53	1	6.9	1e-06	4.98 (3.45 - 6.53)
574	Oman	3	2	2011	2018	0.67	-0.6	1.95	0	1.09	0.288405	0.67 (-0.6 - 1.95)
575	Oman	3	3	2018	2021	-13.84	-17.44	-10.09	1	-7.26	0	-13.84 (-17.44 - -10.09)
576	Pakistan	4	0	1990	1993	5.43	3.85	7.03	1	7.36	1e-06	5.43 (3.85 - 7.03)
577	Pakistan	4	1	1993	2002	2.61	2.3	2.92	1	18	0	2.61 (2.3 - 2.92)
578	Pakistan	4	2	2002	2012	-0.54	-0.8	-0.28	1	-4.33	0.000407	-0.54 (-0.8 - -0.28)
579	Pakistan	4	3	2012	2015	1.72	-1.32	4.86	0	1.18	0.252228	1.72 (-1.32 - 4.86)
580	Pakistan	4	4	2015	2021	-1.58	-2.15	-1	1	-5.72	2e-05	-1.58 (-2.15 - -1)
581	Palau	4	0	1990	1992	0.07	-1.95	2.13	0	0.07	0.945268	0.07 (-1.95 - 2.13)
582	Palau	4	1	1992	1995	-6.38	-8.42	-4.3	1	-6.3	6e-06	-6.38 (-8.42 - -4.3)
583	Palau	4	2	1995	2003	1.1	0.78	1.42	1	7.25	1e-06	1.1 (0.78 - 1.42)
584	Palau	4	3	2003	2006	5.32	2.85	7.86	1	4.58	0.000233	5.32 (2.85 - 7.86)
585	Palau	4	4	2006	2021	-0.72	-0.82	-0.61	1	-14.37	0	-0.72 (-0.82 - -0.61)
586	Palestine	4	0	1990	1999	-2.41	-3.52	-1.28	1	-4.46	0.000302	-2.41 (-3.52 - -1.28)
587	Palestine	4	1	1999	2011	-0.25	-0.99	0.49	0	-0.72	0.479345	-0.25 (-0.99 - 0.49)
588	Palestine	4	2	2011	2014	13.52	1.81	26.59	1	2.45	0.024935	13.52 (1.81 - 26.59)
589	Palestine	4	3	2014	2017	-12.6	-21.55	-2.63	1	-2.62	0.017419	-12.6 (-21.55 - -2.63)
590	Palestine	4	4	2017	2021	0.11	-3.79	4.17	0	0.06	0.953629	0.11 (-3.79 - 4.17)
591	Panama	3	0	1990	1993	5.21	-3	14.11	0	1.3	0.20751	5.21 (-3 - 14.11)
592	Panama	3	1	1993	2001	-9.84	-11.67	-7.98	1	-10.53	0	-9.84 (-11.67 - -7.98)
593	Panama	3	2	2001	2013	1.47	0.36	2.58	1	2.77	0.011454	1.47 (0.36 - 2.58)
594	Panama	3	3	2013	2021	-2.76	-4.62	-0.85	1	-3	0.006837	-2.76 (-4.62 - -0.85)
595	Papua New Guinea	3	0	1990	1997	0.92	0.29	1.54	1	3.07	0.00583	0.92 (0.29 - 1.54)
596	Papua New Guinea	3	1	1997	2000	3.97	-0.7	8.87	0	1.76	0.092934	3.97 (-0.7 - 8.87)
597	Papua New Guinea	3	2	2000	2011	0.73	0.36	1.1	1	4.12	0.000489	0.73 (0.36 - 1.1)
598	Papua New Guinea	3	3	2011	2021	-0.19	-0.55	0.18	0	-1.07	0.297527	-0.19 (-0.55 - 0.18)
599	Paraguay	1	0	1990	2006	0.3	-0.31	0.92	0	1.01	0.322636	0.3 (-0.31 - 0.92)
600	Paraguay	1	1	2006	2021	-1.35	-2.04	-0.66	1	-3.99	0.000452	-1.35 (-2.04 - -0.66)
601	Peru	4	0	1990	2008	-1.08	-1.31	-0.85	1	-9.88	0	-1.08 (-1.31 - -0.85)
602	Peru	4	1	2008	2011	2.19	-4.66	9.54	0	0.66	0.519674	2.19 (-4.66 - 9.54)
603	Peru	4	2	2011	2016	-2.15	-4.39	0.15	0	-1.97	0.064935	-2.15 (-4.39 - 0.15)
604	Peru	4	3	2016	2019	4.35	-3.55	12.9	0	1.14	0.270679	4.35 (-3.55 - 12.9)
605	Peru	4	4	2019	2021	-8.07	-15.84	0.42	0	-2	0.060634	-8.07 (-15.84 - 0.42)
606	Philippines	2	0	1990	1996	-2.6	-3.1	-2.1	1	-10.67	0	-2.6 (-3.1 - -2.1)
607	Philippines	2	1	1996	2019	-0.47	-0.54	-0.4	1	-13.61	0	-0.47 (-0.54 - -0.4)
608	Philippines	2	2	2019	2021	-3.47	-6.6	-0.22	1	-2.2	0.037515	-3.47 (-6.6 - -0.22)
609	Poland	5	0	1990	1996	-0.83	-2.19	0.55	0	-1.28	0.220185	-0.83 (-2.19 - 0.55)
610	Poland	5	1	1996	1999	-19.94	-27.49	-11.61	1	-4.79	0.00024	-19.94 (-27.49 - -11.61)
611	Poland	5	2	1999	2008	-1.97	-3.1	-0.83	1	-3.68	0.00224	-1.97 (-3.1 - -0.83)
612	Poland	5	3	2008	2011	-6.07	-16.29	5.4	0	-1.16	0.264837	-6.07 (-16.29 - 5.4)
613	Poland	5	4	2011	2018	0.39	-1.68	2.51	0	0.4	0.694467	0.39 (-1.68 - 2.51)
614	Poland	5	5	2018	2021	-11.88	-18.18	-5.1	1	-3.64	0.002444	-11.88 (-18.18 - -5.1)
615	Portugal	3	0	1990	1994	-5.72	-9.38	-1.91	1	-3.09	0.005498	-5.72 (-9.38 - -1.91)
616	Portugal	3	1	1994	1998	0.35	-5.75	6.84	0	0.12	0.909152	0.35 (-5.75 - 6.84)
617	Portugal	3	2	1998	2016	-5.52	-5.95	-5.1	1	-26.43	0	-5.52 (-5.95 - -5.1)
618	Portugal	3	3	2016	2021	0.91	-2.41	4.34	0	0.56	0.579449	0.91 (-2.41 - 4.34)
619	Puerto Rico	5	0	1990	1999	0.01	-1.15	1.17	0	0.01	0.991723	0.01 (-1.15 - 1.17)
620	Puerto Rico	5	1	1999	2003	-8.65	-13.97	-3	1	-3.22	0.005779	-8.65 (-13.97 - -3)
621	Puerto Rico	5	2	2003	2009	3.13	0.28	6.06	1	2.34	0.033326	3.13 (0.28 - 6.06)
622	Puerto Rico	5	3	2009	2013	-6.16	-11.88	-0.07	1	-2.15	0.047845	-6.16 (-11.88 - -0.07)
623	Puerto Rico	5	4	2013	2016	2.05	-10.47	16.32	0	0.33	0.74527	2.05 (-10.47 - 16.32)
624	Puerto Rico	5	5	2016	2021	-9.74	-12.71	-6.67	1	-6.53	1e-05	-9.74 (-12.71 - -6.67)
625	Qatar	4	0	1990	1995	-0.11	-2.21	2.04	0	-0.11	0.916484	-0.11 (-2.21 - 2.04)
626	Qatar	4	1	1995	2001	-4.17	-6.05	-2.25	1	-4.51	0.000271	-4.17 (-6.05 - -2.25)
627	Qatar	4	2	2001	2007	7.29	5.47	9.14	1	8.64	0	7.29 (5.47 - 9.14)
628	Qatar	4	3	2007	2019	-3.03	-3.63	-2.43	1	-10.44	0	-3.03 (-3.63 - -2.43)
629	Qatar	4	4	2019	2021	-13.44	-21.9	-4.06	1	-2.95	0.008594	-13.44 (-21.9 - -4.06)
630	Republic of Korea	5	0	1990	1997	-1.7	-2.18	-1.22	1	-7.48	2e-06	-1.7 (-2.18 - -1.22)
631	Republic of Korea	5	1	1997	2000	-9.73	-12.48	-6.89	1	-7.04	4e-06	-9.73 (-12.48 - -6.89)
632	Republic of Korea	5	2	2000	2004	-3.33	-4.84	-1.79	1	-4.56	0.000375	-3.33 (-4.84 - -1.79)
633	Republic of Korea	5	3	2004	2010	-0.29	-1	0.43	0	-0.85	0.409552	-0.29 (-1 - 0.43)
634	Republic of Korea	5	4	2010	2015	-7.5	-8.54	-6.44	1	-14.67	0	-7.5 (-8.54 - -6.44)
635	Republic of Korea	5	5	2015	2021	-1.37	-2.16	-0.58	1	-3.67	0.002296	-1.37 (-2.16 - -0.58)
636	Republic of Moldova	3	0	1990	2001	-0.69	-1.45	0.09	0	-1.85	0.078453	-0.69 (-1.45 - 0.09)
637	Republic of Moldova	3	1	2001	2004	-6.31	-16.92	5.66	0	-1.13	0.272303	-6.31 (-16.92 - 5.66)
638	Republic of Moldova	3	2	2004	2012	1.34	-0.24	2.93	0	1.76	0.092144	1.34 (-0.24 - 2.93)
639	Republic of Moldova	3	3	2012	2021	-5.12	-6.25	-3.97	1	-9.07	0	-5.12 (-6.25 - -3.97)
640	Romania	2	0	1990	1997	-1.02	-2.49	0.48	0	-1.41	0.172014	-1.02 (-2.49 - 0.48)
641	Romania	2	1	1997	2002	-9.14	-12.55	-5.61	1	-5.19	2.6e-05	-9.14 (-12.55 - -5.61)
642	Romania	2	2	2002	2021	-3.63	-3.96	-3.3	1	-22.42	0	-3.63 (-3.96 - -3.3)
643	Russian Federation	2	0	1990	2001	0.12	-0.27	0.52	0	0.64	0.526845	0.12 (-0.27 - 0.52)
644	Russian Federation	2	1	2001	2015	-2.63	-2.99	-2.27	1	-14.87	0	-2.63 (-2.99 - -2.27)
645	Russian Federation	2	2	2015	2021	-6.95	-8.35	-5.54	1	-9.84	0	-6.95 (-8.35 - -5.54)
646	Rwanda	5	0	1990	1994	1.65	0.62	2.69	1	3.43	0.003717	1.65 (0.62 - 2.69)
647	Rwanda	5	1	1994	1999	-2.05	-3.07	-1.02	1	-4.21	0.00075	-2.05 (-3.07 - -1.02)
648	Rwanda	5	2	1999	2002	-5.15	-8.13	-2.08	1	-3.54	0.002976	-5.15 (-8.13 - -2.08)
649	Rwanda	5	3	2002	2005	-1.79	-4.81	1.33	0	-1.23	0.236496	-1.79 (-4.81 - 1.33)
650	Rwanda	5	4	2005	2010	-3.45	-4.55	-2.34	1	-6.54	9e-06	-3.45 (-4.55 - -2.34)
651	Rwanda	5	5	2010	2021	-1.3	-1.58	-1.01	1	-9.52	0	-1.3 (-1.58 - -1.01)
652	Saint Kitts and Nevis	5	0	1990	1992	-0.26	-4.77	4.46	0	-0.12	0.905348	-0.26 (-4.77 - 4.46)
653	Saint Kitts and Nevis	5	1	1992	1995	7.62	2.89	12.56	1	3.49	0.003315	7.62 (2.89 - 12.56)
654	Saint Kitts and Nevis	5	2	1995	2003	-3.54	-4.13	-2.94	1	-12.45	0	-3.54 (-4.13 - -2.94)
655	Saint Kitts and Nevis	5	3	2003	2011	-0.36	-1.07	0.35	0	-1.09	0.29358	-0.36 (-1.07 - 0.35)
656	Saint Kitts and Nevis	5	4	2011	2015	4	1.02	7.07	1	2.87	0.011629	4 (1.02 - 7.07)
657	Saint Kitts and Nevis	5	5	2015	2021	-1.34	-2.3	-0.37	1	-2.93	0.010354	-1.34 (-2.3 - -0.37)
658	Saint Lucia	3	0	1990	2001	-1.25	-1.91	-0.6	1	-3.97	0.000698	-1.25 (-1.91 - -0.6)
659	Saint Lucia	3	1	2001	2011	1.43	0.48	2.38	1	3.15	0.004797	1.43 (0.48 - 2.38)
660	Saint Lucia	3	2	2011	2014	-4.61	-13.86	5.63	0	-0.96	0.346618	-4.61 (-13.86 - 5.63)
661	Saint Lucia	3	3	2014	2021	2.93	1.26	4.64	1	3.66	0.001465	2.93 (1.26 - 4.64)
662	Saint Vincent and the Grenadines	4	0	1990	2006	-0.45	-0.97	0.07	0	-1.82	0.084819	-0.45 (-0.97 - 0.07)
663	Saint Vincent and the Grenadines	4	1	2006	2009	5.34	-7.73	20.26	0	0.83	0.419952	5.34 (-7.73 - 20.26)
664	Saint Vincent and the Grenadines	4	2	2009	2012	-10.07	-20.86	2.2	0	-1.74	0.098395	-10.07 (-20.86 - 2.2)
665	Saint Vincent and the Grenadines	4	3	2012	2015	18.63	3.14	36.45	1	2.56	0.019488	18.63 (3.14 - 36.45)
666	Saint Vincent and the Grenadines	4	4	2015	2021	2	-0.94	5.04	0	1.42	0.172306	2 (-0.94 - 5.04)
667	Samoa	5	0	1990	1997	-0.13	-0.19	-0.06	1	-4.02	0.001123	-0.13 (-0.19 - -0.06)
668	Samoa	5	1	1997	2000	0.72	0.21	1.23	1	3.04	0.00829	0.72 (0.21 - 1.23)
669	Samoa	5	2	2000	2007	-0.97	-1.05	-0.88	1	-24.11	0	-0.97 (-1.05 - -0.88)
670	Samoa	5	3	2007	2012	0.44	0.27	0.6	1	5.72	4.1e-05	0.44 (0.27 - 0.6)
671	Samoa	5	4	2012	2018	-0.24	-0.35	-0.12	1	-4.51	0.000416	-0.24 (-0.35 - -0.12)
672	Samoa	5	5	2018	2021	-1.46	-1.72	-1.19	1	-11.61	0	-1.46 (-1.72 - -1.19)
673	San Marino	1	0	1990	2019	-1.34	-1.38	-1.31	1	-78.47	0	-1.34 (-1.38 - -1.31)
674	San Marino	1	1	2019	2021	-7.36	-9.75	-4.91	1	-6.01	2e-06	-7.36 (-9.75 - -4.91)
675	Sao Tome and Principe	3	0	1990	1994	-9.97	-14.2	-5.53	1	-4.54	0.00018	-9.97 (-14.2 - -5.53)
676	Sao Tome and Principe	3	1	1994	2004	-1.83	-3.26	-0.39	1	-2.64	0.015433	-1.83 (-3.26 - -0.39)
677	Sao Tome and Principe	3	2	2004	2009	2.58	-2.72	8.17	0	1	0.329128	2.58 (-2.72 - 8.17)
678	Sao Tome and Principe	3	3	2009	2021	-2.33	-3.33	-1.32	1	-4.76	0.000105	-2.33 (-3.33 - -1.32)
679	Saudi Arabia	5	0	1990	1993	-1.05	-1.65	-0.44	1	-3.69	0.002164	-1.05 (-1.65 - -0.44)
680	Saudi Arabia	5	1	1993	1997	-2.4	-2.95	-1.84	1	-9.1	0	-2.4 (-2.95 - -1.84)
681	Saudi Arabia	5	2	1997	2001	1.01	0.48	1.53	1	4.1	0.000944	1.01 (0.48 - 1.53)
682	Saudi Arabia	5	3	2001	2007	2.16	1.95	2.38	1	21.48	0	2.16 (1.95 - 2.38)
683	Saudi Arabia	5	4	2007	2016	-1.81	-1.92	-1.7	1	-34.22	0	-1.81 (-1.92 - -1.7)
684	Saudi Arabia	5	5	2016	2021	-2.58	-2.86	-2.3	1	-19.55	0	-2.58 (-2.86 - -2.3)
685	Senegal	2	0	1990	1999	-1.03	-1.98	-0.08	1	-2.23	0.035359	-1.03 (-1.98 - -0.08)
686	Senegal	2	1	1999	2016	1.01	0.55	1.48	1	4.53	0.000139	1.01 (0.55 - 1.48)
687	Senegal	2	2	2016	2021	-2.84	-5.66	0.08	0	-2.01	0.055812	-2.84 (-5.66 - 0.08)
688	Serbia	2	0	1990	2005	-1.94	-2.58	-1.28	1	-6.1	3e-06	-1.94 (-2.58 - -1.28)
689	Serbia	2	1	2005	2008	-11.5	-22.57	1.16	0	-1.89	0.071486	-11.5 (-22.57 - 1.16)
690	Serbia	2	2	2008	2021	-2.96	-3.82	-2.09	1	-6.98	0	-2.96 (-3.82 - -2.09)
691	Seychelles	0	0	1990	2021	-0.6	-1.79	0.61	0	-1.01	0.319598	-0.6 (-1.79 - 0.61)
692	Sierra Leone	4	0	1990	2002	-0.71	-0.94	-0.48	1	-6.5	4e-06	-0.71 (-0.94 - -0.48)
693	Sierra Leone	4	1	2002	2005	6.07	1.96	10.34	1	3.13	0.005764	6.07 (1.96 - 10.34)
694	Sierra Leone	4	2	2005	2009	-1.75	-3.77	0.32	0	-1.78	0.092615	-1.75 (-3.77 - 0.32)
695	Sierra Leone	4	3	2009	2017	1.61	1.04	2.18	1	5.98	1.2e-05	1.61 (1.04 - 2.18)
696	Sierra Leone	4	4	2017	2021	-1.74	-3.02	-0.45	1	-2.82	0.011432	-1.74 (-3.02 - -0.45)
697	Singapore	2	0	1990	1993	-4.97	-11.89	2.48	0	-1.39	0.176222	-4.97 (-11.89 - 2.48)
698	Singapore	2	1	1993	1996	4.99	-10.15	22.67	0	0.65	0.525042	4.99 (-10.15 - 22.67)
699	Singapore	2	2	1996	2021	-2.12	-2.43	-1.81	1	-13.81	0	-2.12 (-2.43 - -1.81)
700	Slovakia	5	0	1990	1997	-2.44	-2.89	-1.99	1	-11.33	0	-2.44 (-2.89 - -1.99)
701	Slovakia	5	1	1997	2004	-4.61	-5.07	-4.15	1	-20.8	0	-4.61 (-5.07 - -4.15)
702	Slovakia	5	2	2004	2007	0.92	-1.9	3.82	0	0.69	0.502738	0.92 (-1.9 - 3.82)
703	Slovakia	5	3	2007	2015	-2.36	-2.78	-1.94	1	-11.88	0	-2.36 (-2.78 - -1.94)
704	Slovakia	5	4	2015	2019	2.27	0.26	4.33	1	2.41	0.029507	2.27 (0.26 - 4.33)
705	Slovakia	5	5	2019	2021	-8.68	-12.66	-4.51	1	-4.34	0.000586	-8.68 (-12.66 - -4.51)
706	Slovenia	1	0	1990	2017	-2.74	-3.14	-2.34	1	-14.02	0	-2.74 (-3.14 - -2.34)
707	Slovenia	1	1	2017	2021	-14.4	-21.51	-6.65	1	-3.68	0.001023	-14.4 (-21.51 - -6.65)
708	Solomon Islands	5	0	1990	1996	0.98	0.56	1.41	1	4.93	0.000181	0.98 (0.56 - 1.41)
709	Solomon Islands	5	1	1996	1999	4.44	1.85	7.09	1	3.69	0.002178	4.44 (1.85 - 7.09)
710	Solomon Islands	5	2	1999	2002	1.32	-1.16	3.86	0	1.13	0.276497	1.32 (-1.16 - 3.86)
711	Solomon Islands	5	3	2002	2005	-0.87	-3.29	1.61	0	-0.76	0.460913	-0.87 (-3.29 - 1.61)
712	Solomon Islands	5	4	2005	2015	0.84	0.6	1.08	1	7.46	2e-06	0.84 (0.6 - 1.08)
713	Solomon Islands	5	5	2015	2021	-0.84	-1.27	-0.41	1	-4.14	0.000875	-0.84 (-1.27 - -0.41)
714	Somalia	3	0	1990	1996	3.15	2.62	3.67	1	12.65	0	3.15 (2.62 - 3.67)
715	Somalia	3	1	1996	2005	-0.67	-1.01	-0.34	1	-4.16	0.000447	-0.67 (-1.01 - -0.34)
716	Somalia	3	2	2005	2011	2.31	1.59	3.04	1	6.72	1e-06	2.31 (1.59 - 3.04)
717	Somalia	3	3	2011	2021	-1.31	-1.55	-1.07	1	-11.41	0	-1.31 (-1.55 - -1.07)
718	South Africa	5	0	1990	1995	-1.22	-2.83	0.41	0	-1.6	0.129982	-1.22 (-2.83 - 0.41)
719	South Africa	5	1	1995	2004	2.19	1.49	2.9	1	6.69	7e-06	2.19 (1.49 - 2.9)
720	South Africa	5	2	2004	2008	-4.82	-7.65	-1.89	1	-3.47	0.003395	-4.82 (-7.65 - -1.89)
721	South Africa	5	3	2008	2011	-1.72	-7.48	4.39	0	-0.61	0.548674	-1.72 (-7.48 - 4.39)
722	South Africa	5	4	2011	2014	-8.44	-14.26	-2.22	1	-2.86	0.011922	-8.44 (-14.26 - -2.22)
723	South Africa	5	5	2014	2021	3.54	2.54	4.54	1	7.65	1e-06	3.54 (2.54 - 4.54)
724	South Sudan	5	0	1990	1995	4.17	2.55	5.82	1	5.55	5.5e-05	4.17 (2.55 - 5.82)
725	South Sudan	5	1	1995	2002	-4.4	-5.67	-3.12	1	-7.2	3e-06	-4.4 (-5.67 - -3.12)
726	South Sudan	5	2	2002	2007	5.27	2.58	8.03	1	4.23	0.000732	5.27 (2.58 - 8.03)
727	South Sudan	5	3	2007	2011	-1.02	-5.03	3.16	0	-0.53	0.60414	-1.02 (-5.03 - 3.16)
728	South Sudan	5	4	2011	2017	4.83	3	6.68	1	5.73	4e-05	4.83 (3 - 6.68)
729	South Sudan	5	5	2017	2021	1.38	-0.95	3.75	0	1.26	0.22814	1.38 (-0.95 - 3.75)
730	Spain	3	0	1990	1993	-8.23	-12.77	-3.46	1	-3.52	0.002025	-8.23 (-12.77 - -3.46)
731	Spain	3	1	1993	2007	-1.25	-1.8	-0.7	1	-4.74	0.000111	-1.25 (-1.8 - -0.7)
732	Spain	3	2	2007	2013	-6.98	-9.38	-4.52	1	-5.77	1e-05	-6.98 (-9.38 - -4.52)
733	Spain	3	3	2013	2021	-2.7	-4	-1.38	1	-4.24	0.000369	-2.7 (-4 - -1.38)
734	Sri Lanka	0	0	1990	2021	-2.01	-2.29	-1.74	1	-14.9	0	-2.01 (-2.29 - -1.74)
735	Sudan	5	0	1990	2001	-0.29	-0.41	-0.17	1	-5.15	0.000119	-0.29 (-0.41 - -0.17)
736	Sudan	5	1	2001	2005	4.94	4.23	5.64	1	15.3	0	4.94 (4.23 - 5.64)
737	Sudan	5	2	2005	2009	1.82	1.26	2.38	1	7.02	4e-06	1.82 (1.26 - 2.38)
738	Sudan	5	3	2009	2014	0.5	0.2	0.8	1	3.54	0.002988	0.5 (0.2 - 0.8)
739	Sudan	5	4	2014	2019	-0.72	-0.98	-0.45	1	-5.71	4.1e-05	-0.72 (-0.98 - -0.45)
740	Sudan	5	5	2019	2021	-1.99	-2.74	-1.22	1	-5.51	6e-05	-1.99 (-2.74 - -1.22)
741	Suriname	3	0	1990	1998	-3.79	-5.03	-2.54	1	-6.21	4e-06	-3.79 (-5.03 - -2.54)
742	Suriname	3	1	1998	2001	-12.03	-21.24	-1.74	1	-2.41	0.025268	-12.03 (-21.24 - -1.74)
743	Suriname	3	2	2001	2007	7.85	5.4	10.37	1	6.82	1e-06	7.85 (5.4 - 10.37)
744	Suriname	3	3	2007	2021	-0.18	-0.73	0.37	0	-0.7	0.492623	-0.18 (-0.73 - 0.37)
745	Sweden	3	0	1990	2001	-2.48	-3.8	-1.13	1	-3.81	0.001013	-2.48 (-3.8 - -1.13)
746	Sweden	3	1	2001	2011	1.71	0.06	3.4	1	2.15	0.043252	1.71 (0.06 - 3.4)
747	Sweden	3	2	2011	2014	-9.14	-23.95	8.56	0	-1.12	0.275497	-9.14 (-23.95 - 8.56)
748	Sweden	3	3	2014	2021	-0.23	-2.74	2.34	0	-0.19	0.853575	-0.23 (-2.74 - 2.34)
749	Switzerland	4	0	1990	2002	-2.9	-3.69	-2.1	1	-7.52	1e-06	-2.9 (-3.69 - -2.1)
750	Switzerland	4	1	2002	2005	3.61	-9.77	18.97	0	0.54	0.596552	3.61 (-9.77 - 18.97)
751	Switzerland	4	2	2005	2012	-3.82	-6.09	-1.49	1	-3.42	0.003029	-3.82 (-6.09 - -1.49)
752	Switzerland	4	3	2012	2016	-16.77	-22.91	-10.15	1	-5.04	8.6e-05	-16.77 (-22.91 - -10.15)
753	Switzerland	4	4	2016	2021	-0.13	-3.91	3.8	0	-0.07	0.944068	-0.13 (-3.91 - 3.8)
754	Syrian Arab Republic	3	0	1990	2003	-0.14	-0.54	0.26	0	-0.74	0.468646	-0.14 (-0.54 - 0.26)
755	Syrian Arab Republic	3	1	2003	2011	4.22	3.57	4.87	1	13.85	0	4.22 (3.57 - 4.87)
756	Syrian Arab Republic	3	2	2011	2017	-0.01	-0.89	0.87	0	-0.03	0.973933	-0.01 (-0.89 - 0.87)
757	Syrian Arab Republic	3	3	2017	2021	-1.64	-2.83	-0.43	1	-2.81	0.010494	-1.64 (-2.83 - -0.43)
758	Taiwan (Province of China)	5	0	1990	1992	-7.94	-13.12	-2.45	1	-3.05	0.008167	-7.94 (-13.12 - -2.45)
759	Taiwan (Province of China)	5	1	1992	1997	-0.85	-2.81	1.15	0	-0.91	0.378349	-0.85 (-2.81 - 1.15)
760	Taiwan (Province of China)	5	2	1997	2008	-3.85	-4.35	-3.36	1	-16.26	0	-3.85 (-4.35 - -3.36)
761	Taiwan (Province of China)	5	3	2008	2012	8.58	5.1	12.19	1	5.38	7.7e-05	8.58 (5.1 - 12.19)
762	Taiwan (Province of China)	5	4	2012	2015	-6.94	-12.85	-0.62	1	-2.33	0.033922	-6.94 (-12.85 - -0.62)
763	Taiwan (Province of China)	5	5	2015	2021	-1.55	-2.64	-0.45	1	-2.99	0.009232	-1.55 (-2.64 - -0.45)
764	Tajikistan	5	0	1990	1992	2.14	-1.75	6.19	0	1.16	0.262751	2.14 (-1.75 - 6.19)
765	Tajikistan	5	1	1992	1995	11.9	7.09	16.92	1	5.46	6.6e-05	11.9 (7.09 - 16.92)
766	Tajikistan	5	2	1995	1999	-7.34	-9.41	-5.22	1	-7.18	3e-06	-7.34 (-9.41 - -5.22)
767	Tajikistan	5	3	1999	2008	-4.02	-4.44	-3.6	1	-20.14	0	-4.02 (-4.44 - -3.6)
768	Tajikistan	5	4	2008	2014	1.68	0.91	2.47	1	4.65	0.000315	1.68 (0.91 - 2.47)
769	Tajikistan	5	5	2014	2021	-1.9	-2.35	-1.46	1	-8.97	0	-1.9 (-2.35 - -1.46)
770	Thailand	5	0	1990	1996	1.34	0.96	1.72	1	7.54	2e-06	1.34 (0.96 - 1.72)
771	Thailand	5	1	1996	1999	-7.51	-9.59	-5.39	1	-7.35	2e-06	-7.51 (-9.59 - -5.39)
772	Thailand	5	2	1999	2003	1.82	0.7	2.95	1	3.48	0.003327	1.82 (0.7 - 2.95)
773	Thailand	5	3	2003	2013	-3.86	-4.05	-3.67	1	-43.12	0	-3.86 (-4.05 - -3.67)
774	Thailand	5	4	2013	2016	2.03	-0.03	4.14	0	2.1	0.053547	2.03 (-0.03 - 4.14)
775	Thailand	5	5	2016	2021	-1.62	-2.11	-1.12	1	-6.92	5e-06	-1.62 (-2.11 - -1.12)
776	Timor-Leste	3	0	1990	1999	-0.89	-2.22	0.46	0	-1.37	0.184241	-0.89 (-2.22 - 0.46)
777	Timor-Leste	3	1	1999	2008	-4.92	-6.36	-3.46	1	-6.88	1e-06	-4.92 (-6.36 - -3.46)
778	Timor-Leste	3	2	2008	2012	9.69	2.69	17.17	1	2.92	0.008222	9.69 (2.69 - 17.17)
779	Timor-Leste	3	3	2012	2021	-0.03	-1.18	1.15	0	-0.05	0.964303	-0.03 (-1.18 - 1.15)
780	Togo	4	0	1990	2000	-0.85	-1.08	-0.62	1	-7.8	0	-0.85 (-1.08 - -0.62)
781	Togo	4	1	2000	2003	1.97	-1.03	5.06	0	1.37	0.186909	1.97 (-1.03 - 5.06)
782	Togo	4	2	2003	2007	-0.91	-2.43	0.63	0	-1.25	0.228857	-0.91 (-2.43 - 0.63)
783	Togo	4	3	2007	2015	0.81	0.37	1.26	1	3.84	0.00121	0.81 (0.37 - 1.26)
784	Togo	4	4	2015	2021	-1.11	-1.76	-0.46	1	-3.58	0.002132	-1.11 (-1.76 - -0.46)
785	Tokelau	1	0	1990	2019	0.31	0.08	0.55	1	2.79	0.009506	0.31 (0.08 - 0.55)
786	Tokelau	1	1	2019	2021	127.94	94.4	167.25	1	10.62	0	127.94 (94.4 - 167.25)
787	Tonga	5	0	1990	1996	0.65	0.13	1.17	1	2.65	0.018159	0.65 (0.13 - 1.17)
788	Tonga	5	1	1996	1999	10.57	7.23	14.01	1	6.99	4e-06	10.57 (7.23 - 14.01)
789	Tonga	5	2	1999	2002	1.86	-1.09	4.89	0	1.34	0.201267	1.86 (-1.09 - 4.89)
790	Tonga	5	3	2002	2005	-2.61	-5.63	0.5	0	-1.79	0.093507	-2.61 (-5.63 - 0.5)
791	Tonga	5	4	2005	2009	1.23	-0.42	2.9	0	1.59	0.133231	1.23 (-0.42 - 2.9)
792	Tonga	5	5	2009	2021	-0.64	-0.85	-0.43	1	-6.46	1.1e-05	-0.64 (-0.85 - -0.43)
793	Trinidad and Tobago	4	0	1990	1997	-5.94	-8.25	-3.57	1	-5.17	6.4e-05	-5.94 (-8.25 - -3.57)
794	Trinidad and Tobago	4	1	1997	2000	5.29	-11.67	25.5	0	0.62	0.545148	5.29 (-11.67 - 25.5)
795	Trinidad and Tobago	4	2	2000	2003	-6.53	-21.97	11.96	0	-0.79	0.441808	-6.53 (-21.97 - 11.96)
796	Trinidad and Tobago	4	3	2003	2007	6.54	-2.97	16.98	0	1.42	0.171734	6.54 (-2.97 - 16.98)
797	Trinidad and Tobago	4	4	2007	2021	-0.78	-1.82	0.27	0	-1.55	0.137356	-0.78 (-1.82 - 0.27)
798	Tunisia	5	0	1990	1994	0.1	-0.27	0.48	0	0.57	0.577449	0.1 (-0.27 - 0.48)
799	Tunisia	5	1	1994	1998	-4.12	-4.65	-3.57	1	-15.89	0	-4.12 (-4.65 - -3.57)
800	Tunisia	5	2	1998	2001	0.12	-0.96	1.21	0	0.24	0.814714	0.12 (-0.96 - 1.21)
801	Tunisia	5	3	2001	2004	2.19	1.08	3.31	1	4.23	0.000721	2.19 (1.08 - 3.31)
802	Tunisia	5	4	2004	2018	-1.23	-1.29	-1.16	1	-41.73	0	-1.23 (-1.29 - -1.16)
803	Tunisia	5	5	2018	2021	-2.63	-3.26	-2	1	-8.78	0	-2.63 (-3.26 - -2)
804	Turkmenistan	4	0	1990	2003	-4.16	-4.78	-3.54	1	-13.86	0	-4.16 (-4.78 - -3.54)
805	Turkmenistan	4	1	2003	2006	-16.18	-25.63	-5.54	1	-3.1	0.006162	-16.18 (-25.63 - -5.54)
806	Turkmenistan	4	2	2006	2010	0.28	-5.96	6.93	0	0.09	0.928325	0.28 (-5.96 - 6.93)
807	Turkmenistan	4	3	2010	2014	10.94	3.99	18.36	1	3.37	0.00339	10.94 (3.99 - 18.36)
808	Turkmenistan	4	4	2014	2021	-0.23	-2.39	1.99	0	-0.22	0.831025	-0.23 (-2.39 - 1.99)
809	Tuvalu	5	0	1990	1994	-0.47	-0.78	-0.15	1	-3.11	0.007153	-0.47 (-0.78 - -0.15)
810	Tuvalu	5	1	1994	2002	0.77	0.64	0.89	1	13.03	0	0.77 (0.64 - 0.89)
811	Tuvalu	5	2	2002	2005	-0.94	-1.85	-0.03	1	-2.2	0.04422	-0.94 (-1.85 - -0.03)
812	Tuvalu	5	3	2005	2008	0.25	-0.67	1.17	0	0.57	0.578386	0.25 (-0.67 - 1.17)
813	Tuvalu	5	4	2008	2016	-0.55	-0.67	-0.42	1	-9.41	0	-0.55 (-0.67 - -0.42)
814	Tuvalu	5	5	2016	2021	-1.43	-1.63	-1.23	1	-15.32	0	-1.43 (-1.63 - -1.23)
815	T眉rkiye	5	0	1990	1992	-6.89	-12.09	-1.39	1	-2.65	0.018183	-6.89 (-12.09 - -1.39)
816	T眉rkiye	5	1	1992	1999	0	-0.86	0.86	0	0	0.997862	0 (-0.86 - 0.86)
817	T眉rkiye	5	2	1999	2003	-2.9	-5.16	-0.58	1	-2.65	0.018074	-2.9 (-5.16 - -0.58)
818	T眉rkiye	5	3	2003	2009	0.08	-0.89	1.06	0	0.18	0.862716	0.08 (-0.89 - 1.06)
819	T眉rkiye	5	4	2009	2016	-2.44	-3.11	-1.76	1	-7.65	1e-06	-2.44 (-3.11 - -1.76)
820	T眉rkiye	5	5	2016	2021	-4.29	-5.28	-3.29	1	-8.99	0	-4.29 (-5.28 - -3.29)
821	Uganda	2	0	1990	1996	5.58	4.43	6.73	1	10.29	0	5.58 (4.43 - 6.73)
822	Uganda	2	1	1996	2004	2.92	2.08	3.76	1	7.3	0	2.92 (2.08 - 3.76)
823	Uganda	2	2	2004	2021	0.21	-0.06	0.48	0	1.63	0.116253	0.21 (-0.06 - 0.48)
824	Ukraine	3	0	1990	1995	0.47	-1.65	2.63	0	0.46	0.653469	0.47 (-1.65 - 2.63)
825	Ukraine	3	1	1995	1998	-5.01	-13.18	3.92	0	-1.19	0.24722	-5.01 (-13.18 - 3.92)
826	Ukraine	3	2	1998	2010	-2.02	-2.58	-1.44	1	-7.29	0	-2.02 (-2.58 - -1.44)
827	Ukraine	3	3	2010	2021	-0.76	-1.34	-0.17	1	-2.68	0.014084	-0.76 (-1.34 - -0.17)
828	United Arab Emirates	4	0	1990	2000	-3.06	-4.35	-1.74	1	-4.85	0.000128	-3.06 (-4.35 - -1.74)
829	United Arab Emirates	4	1	2000	2005	4.75	-1.22	11.08	0	1.66	0.113949	4.75 (-1.22 - 11.08)
830	United Arab Emirates	4	2	2005	2008	-11.48	-25.42	5.07	0	-1.49	0.152425	-11.48 (-25.42 - 5.07)
831	United Arab Emirates	4	3	2008	2018	-0.33	-1.75	1.11	0	-0.49	0.632693	-0.33 (-1.75 - 1.11)
832	United Arab Emirates	4	4	2018	2021	-16.61	-23.32	-9.31	1	-4.55	0.000249	-16.61 (-23.32 - -9.31)
833	United Kingdom	2	0	1990	1994	-24.47	-27.1	-21.75	1	-16.37	0	-24.47 (-27.1 - -21.75)
834	United Kingdom	2	1	1994	2009	-0.62	-1.27	0.04	0	-1.93	0.065473	-0.62 (-1.27 - 0.04)
835	United Kingdom	2	2	2009	2021	-2.83	-3.82	-1.82	1	-5.76	6e-06	-2.83 (-3.82 - -1.82)
836	United Republic of Tanzania	5	0	1990	1998	-0.75	-0.89	-0.61	1	-11.33	0	-0.75 (-0.89 - -0.61)
837	United Republic of Tanzania	5	1	1998	2001	-2.87	-4.15	-1.57	1	-4.66	0.00031	-2.87 (-4.15 - -1.57)
838	United Republic of Tanzania	5	2	2001	2004	2.23	0.81	3.66	1	3.37	0.004168	2.23 (0.81 - 3.66)
839	United Republic of Tanzania	5	3	2004	2009	1.29	0.87	1.72	1	6.49	1e-05	1.29 (0.87 - 1.72)
840	United Republic of Tanzania	5	4	2009	2017	-0.04	-0.23	0.15	0	-0.47	0.64393	-0.04 (-0.23 - 0.15)
841	United Republic of Tanzania	5	5	2017	2021	-0.92	-1.44	-0.4	1	-3.77	0.001854	-0.92 (-1.44 - -0.4)
842	United States of America	5	0	1990	1995	0.88	0.02	1.75	1	2.19	0.044811	0.88 (0.02 - 1.75)
843	United States of America	5	1	1995	2005	-1.65	-2.02	-1.28	1	-9.4	0	-1.65 (-2.02 - -1.28)
844	United States of America	5	2	2005	2008	1.65	-2.55	6.04	0	0.83	0.421157	1.65 (-2.55 - 6.04)
845	United States of America	5	3	2008	2012	-3.07	-5.14	-0.96	1	-3.08	0.00757	-3.07 (-5.14 - -0.96)
846	United States of America	5	4	2012	2016	1.55	-0.67	3.82	0	1.48	0.159861	1.55 (-0.67 - 3.82)
847	United States of America	5	5	2016	2021	-1.69	-2.69	-0.67	1	-3.51	0.003132	-1.69 (-2.69 - -0.67)
848	United States Virgin Islands	3	0	1990	1996	0.53	-1.63	2.75	0	0.51	0.615899	0.53 (-1.63 - 2.75)
849	United States Virgin Islands	3	1	1996	1999	-8.64	-18.76	2.74	0	-1.6	0.124424	-8.64 (-18.76 - 2.74)
850	United States Virgin Islands	3	2	1999	2019	0.5	0.05	0.94	1	2.33	0.029736	0.5 (0.05 - 0.94)
851	United States Virgin Islands	3	3	2019	2021	-30.16	-44.98	-11.34	1	-3.13	0.005069	-30.16 (-44.98 - -11.34)
852	Uruguay	1	0	1990	2000	-4.33	-6.07	-2.57	1	-4.97	3.3e-05	-4.33 (-6.07 - -2.57)
853	Uruguay	1	1	2000	2021	-0.06	-0.66	0.54	0	-0.22	0.830048	-0.06 (-0.66 - 0.54)
854	Uzbekistan	4	0	1990	1997	1.24	-0.43	2.92	0	1.56	0.136244	1.24 (-0.43 - 2.92)
855	Uzbekistan	4	1	1997	2004	-3.09	-5.02	-1.12	1	-3.28	0.004149	-3.09 (-5.02 - -1.12)
856	Uzbekistan	4	2	2004	2010	1.66	-0.98	4.38	0	1.31	0.205565	1.66 (-0.98 - 4.38)
857	Uzbekistan	4	3	2010	2016	12.44	9.71	15.23	1	10.03	0	12.44 (9.71 - 15.23)
858	Uzbekistan	4	4	2016	2021	-3.98	-6.38	-1.53	1	-3.38	0.00332	-3.98 (-6.38 - -1.53)
859	Vanuatu	5	0	1990	1997	1.8	1.2	2.39	1	6.48	1e-05	1.8 (1.2 - 2.39)
860	Vanuatu	5	1	1997	2000	4.06	-0.47	8.79	0	1.91	0.075755	4.06 (-0.47 - 8.79)
861	Vanuatu	5	2	2000	2009	0.57	0.06	1.08	1	2.39	0.030191	0.57 (0.06 - 1.08)
862	Vanuatu	5	3	2009	2014	-1.28	-2.76	0.23	0	-1.81	0.089913	-1.28 (-2.76 - 0.23)
863	Vanuatu	5	4	2014	2019	0.9	-0.61	2.45	0	1.27	0.22455	0.9 (-0.61 - 2.45)
864	Vanuatu	5	5	2019	2021	-3.34	-7.9	1.44	0	-1.5	0.154417	-3.34 (-7.9 - 1.44)
865	Venezuela (Bolivarian Republic of)	2	0	1990	1996	2.21	0.55	3.91	1	2.75	0.01121	2.21 (0.55 - 3.91)
866	Venezuela (Bolivarian Republic of)	2	1	1996	2000	-4.07	-8.45	0.53	0	-1.83	0.079285	-4.07 (-8.45 - 0.53)
867	Venezuela (Bolivarian Republic of)	2	2	2000	2021	2.4	2.06	2.73	1	14.83	0	2.4 (2.06 - 2.73)
868	Viet Nam	5	0	1990	1997	-0.97	-1.09	-0.86	1	-17.87	0	-0.97 (-1.09 - -0.86)
869	Viet Nam	5	1	1997	2001	0.31	-0.11	0.72	0	1.56	0.138672	0.31 (-0.11 - 0.72)
870	Viet Nam	5	2	2001	2005	4.92	4.47	5.38	1	23.54	0	4.92 (4.47 - 5.38)
871	Viet Nam	5	3	2005	2010	3.38	3.07	3.69	1	23.67	0	3.38 (3.07 - 3.69)
872	Viet Nam	5	4	2010	2017	0.85	0.68	1.02	1	10.98	0	0.85 (0.68 - 1.02)
873	Viet Nam	5	5	2017	2021	-0.74	-1.06	-0.42	1	-4.86	0.000209	-0.74 (-1.06 - -0.42)
874	Yemen	3	0	1990	1999	1.44	0.34	2.55	1	2.72	0.01287	1.44 (0.34 - 2.55)
875	Yemen	3	1	1999	2008	6.4	5.32	7.49	1	12.64	0	6.4 (5.32 - 7.49)
876	Yemen	3	2	2008	2011	-4.04	-10.55	2.93	0	-1.22	0.234871	-4.04 (-10.55 - 2.93)
877	Yemen	3	3	2011	2021	-0.34	-0.87	0.19	0	-1.34	0.193895	-0.34 (-0.87 - 0.19)
878	Zambia	3	0	1990	1995	2.24	1.82	2.65	1	11.35	0	2.24 (1.82 - 2.65)
879	Zambia	3	1	1995	2003	-1.91	-2.15	-1.66	1	-15.99	0	-1.91 (-2.15 - -1.66)
880	Zambia	3	2	2003	2016	2.37	2.21	2.53	1	31.83	0	2.37 (2.21 - 2.53)
881	Zambia	3	3	2016	2021	-1.36	-2.3	-0.42	1	-3	0.006811	-1.36 (-2.3 - -0.42)
882	Zimbabwe	3	0	1990	1994	-3.54	-6.94	-0.02	1	-2.09	0.04892	-3.54 (-6.94 - -0.02)
883	Zimbabwe	3	1	1994	1997	-12.67	-23.56	-0.23	1	-2.12	0.046452	-12.67 (-23.56 - -0.23)
884	Zimbabwe	3	2	1997	2002	19.07	13.86	24.52	1	8.11	0	19.07 (13.86 - 24.52)
885	Zimbabwe	3	3	2002	2021	1.83	1.45	2.22	1	9.92	0	1.83 (1.45 - 2.22)
