# Supplementary material for: Thyroid cancer among children and adolescents aged 5–19 years from 1990 to 2021: a global, regional, and national perspective
Source: Front Oncol. 2026 Feb 19;16:1694476. doi: 10.3389/fonc.2026.1694476 (PMC12960148; doi:10.3389/fonc.2026.1694476)
Supplement: Supplementary Table 9 — Joinpoint regression analysis of ASIR of caTC at the global and continental levels from 1990 to 2021. [file Table9.xlsx]

## Sheet: Table S7 incidence-both-ASIR-co
Joinpoint regression analysis of ASIR of caTC at the global and continental levels from 1990 to 2021.
Both
	location_name	Segment.Start	Segment.End	val	lower	upper	P.Value	APC
1	Africa	1990	1993	1.13	0.61	1.65	0.000323	1.13 (0.61 - 1.65)
2	Africa	1993	2000	0.34	0.17	0.51	0.000554	0.34 (0.17 - 0.51)
3	Africa	2000	2004	1.58	1.1	2.06	4e-06	1.58 (1.1 - 2.06)
4	Africa	2004	2010	1.04	0.81	1.26	0	1.04 (0.81 - 1.26)
5	Africa	2010	2013	0.43	-0.7	1.57	0.430118	0.43 (-0.7 - 1.57)
6	Africa	2013	2021	1.2	1.04	1.35	0	1.2 (1.04 - 1.35)
7	America	1990	1993	0.97	-0.37	2.33	0.14517	0.97 (-0.37 - 2.33)
8	America	1993	1996	3.01	0.24	5.86	0.035187	3.01 (0.24 - 5.86)
9	America	1996	2004	0.05	-0.32	0.42	0.780669	0.05 (-0.32 - 0.42)
10	America	2004	2009	1.51	0.63	2.41	0.002339	1.51 (0.63 - 2.41)
11	America	2009	2019	0.37	0.07	0.67	0.019064	0.37 (0.07 - 0.67)
12	America	2019	2021	-4.9	-9.55	-0.01	0.049504	-4.9 (-9.55 - -0.01)
13	Asia	1990	1994	2.71	2.12	3.31	0	2.71 (2.12 - 3.31)
14	Asia	1994	1999	1.44	0.91	1.97	3.1e-05	1.44 (0.91 - 1.97)
15	Asia	1999	2002	-0.45	-2.04	1.16	0.557147	-0.45 (-2.04 - 1.16)
16	Asia	2002	2007	2.35	1.87	2.83	0	2.35 (1.87 - 2.83)
17	Asia	2007	2010	5.12	3.49	6.77	6e-06	5.12 (3.49 - 6.77)
18	Asia	2010	2021	0.77	0.61	0.92	0	0.77 (0.61 - 0.92)
19	Europe	1990	2004	-0.28	-0.43	-0.12	0.001524	-0.28 (-0.43 - -0.12)
20	Europe	2004	2008	2.33	0.51	4.18	0.014549	2.33 (0.51 - 4.18)
21	Europe	2008	2016	-1.9	-2.42	-1.38	0	-1.9 (-2.42 - -1.38)
22	Europe	2016	2021	-4.36	-5.42	-3.3	0	-4.36 (-5.42 - -3.3)
23	Four World Regions	1990	1995	1.66	1.42	1.89	0	1.66 (1.42 - 1.89)
24	Four World Regions	1995	1999	0.71	0.23	1.19	0.006402	0.71 (0.23 - 1.19)
25	Four World Regions	1999	2003	-0.04	-0.5	0.41	0.838272	-0.04 (-0.5 - 0.41)
26	Four World Regions	2003	2007	2.07	1.62	2.53	0	2.07 (1.62 - 2.53)
27	Four World Regions	2007	2010	3.11	2.13	4.1	6e-06	3.11 (2.13 - 4.1)
28	Four World Regions	2010	2021	0.23	0.13	0.32	0.000112	0.23 (0.13 - 0.32)
29	Global	1990	1995	1.66	1.42	1.89	0	1.66 (1.42 - 1.89)
30	Global	1995	1999	0.71	0.23	1.19	0.006536	0.71 (0.23 - 1.19)
31	Global	1999	2003	-0.05	-0.5	0.41	0.83257	-0.05 (-0.5 - 0.41)
32	Global	2003	2007	2.08	1.62	2.53	0	2.08 (1.62 - 2.53)
33	Global	2007	2010	3.11	2.12	4.1	6e-06	3.11 (2.12 - 4.1)
34	Global	2010	2021	0.23	0.13	0.32	0.000114	0.23 (0.13 - 0.32)
Female
	location_name	Segment.Start	Segment.End	val	lower	upper	P.Value	APC
1	Africa	1990	1993	1.15	0.44	1.86	0.00314	1.15 (0.44 - 1.86)
2	Africa	1993	2000	0.33	0.1	0.57	0.007438	0.33 (0.1 - 0.57)
3	Africa	2000	2004	1.52	0.86	2.19	0.000126	1.52 (0.86 - 2.19)
4	Africa	2004	2014	0.62	0.49	0.75	0	0.62 (0.49 - 0.75)
5	Africa	2014	2021	1.25	0.99	1.5	0	1.25 (0.99 - 1.5)
6	America	1990	1993	0.68	-0.91	2.29	0.379405	0.68 (-0.91 - 2.29)
7	America	1993	1996	2.81	-0.37	6.1	0.079539	2.81 (-0.37 - 6.1)
8	America	1996	2003	-0.51	-1.05	0.03	0.062677	-0.51 (-1.05 - 0.03)
9	America	2003	2009	1.17	0.47	1.88	0.002923	1.17 (0.47 - 1.88)
10	America	2009	2019	0.15	-0.18	0.48	0.355105	0.15 (-0.18 - 0.48)
11	America	2019	2021	-4.76	-9.55	0.29	0.062564	-4.76 (-9.55 - 0.29)
12	Asia	1990	1994	3.26	2.45	4.08	0	3.26 (2.45 - 4.08)
13	Asia	1994	1999	1.59	0.89	2.29	0.000204	1.59 (0.89 - 2.29)
14	Asia	1999	2003	-0.29	-1.33	0.76	0.567291	-0.29 (-1.33 - 0.76)
15	Asia	2003	2007	2.05	1.01	3.1	0.000727	2.05 (1.01 - 3.1)
16	Asia	2007	2010	4.41	2.2	6.68	0.000646	4.41 (2.2 - 6.68)
17	Asia	2010	2021	0.75	0.56	0.95	1e-06	0.75 (0.56 - 0.95)
18	Europe	1990	2000	-0.15	-0.46	0.17	0.33952	-0.15 (-0.46 - 0.17)
19	Europe	2000	2004	-1.29	-3.37	0.83	0.215521	-1.29 (-3.37 - 0.83)
20	Europe	2004	2008	2.41	0.24	4.62	0.031081	2.41 (0.24 - 4.62)
21	Europe	2008	2016	-1.97	-2.6	-1.35	4e-06	-1.97 (-2.6 - -1.35)
22	Europe	2016	2021	-5.96	-7.2	-4.71	0	-5.96 (-7.2 - -4.71)
23	Four World Regions	1990	1994	2.22	1.72	2.72	0	2.22 (1.72 - 2.72)
24	Four World Regions	1994	1999	0.98	0.54	1.42	0.000268	0.98 (0.54 - 1.42)
25	Four World Regions	1999	2003	-0.32	-1	0.36	0.326133	-0.32 (-1 - 0.36)
26	Four World Regions	2003	2007	1.65	0.96	2.34	0.000123	1.65 (0.96 - 2.34)
27	Four World Regions	2007	2010	2.79	1.32	4.29	0.001024	2.79 (1.32 - 4.29)
28	Four World Regions	2010	2021	0.23	0.09	0.36	0.0026	0.23 (0.09 - 0.36)
29	Global	1990	1994	2.22	1.72	2.72	0	2.22 (1.72 - 2.72)
30	Global	1994	1999	0.98	0.53	1.42	0.000274	0.98 (0.53 - 1.42)
31	Global	1999	2003	-0.32	-1	0.36	0.324782	-0.32 (-1 - 0.36)
32	Global	2003	2007	1.65	0.96	2.34	0.000122	1.65 (0.96 - 2.34)
33	Global	2007	2010	2.79	1.32	4.28	0.001022	2.79 (1.32 - 4.28)
34	Global	2010	2021	0.23	0.09	0.36	0.002577	0.23 (0.09 - 0.36)
Male
	location_name	Segment.Start	Segment.End	val	lower	upper	P.Value	APC
1	Africa	1990	1994	0.95	0.52	1.38	0.000254	0.95 (0.52 - 1.38)
2	Africa	1994	2000	0.39	0.13	0.65	0.005644	0.39 (0.13 - 0.65)
3	Africa	2000	2010	2.02	1.93	2.11	0	2.02 (1.93 - 2.11)
4	Africa	2010	2013	0.55	-0.49	1.6	0.277797	0.55 (-0.49 - 1.6)
5	Africa	2013	2016	1.55	0.42	2.69	0.010408	1.55 (0.42 - 2.69)
6	Africa	2016	2021	0.73	0.44	1.02	8.6e-05	0.73 (0.44 - 1.02)
7	America	1990	1999	2.21	1.91	2.51	0	2.21 (1.91 - 2.51)
8	America	1999	2003	0.14	-1.46	1.76	0.859444	0.14 (-1.46 - 1.76)
9	America	2003	2017	1.27	1.08	1.46	0	1.27 (1.08 - 1.46)
10	America	2017	2021	-2.48	-3.95	-0.98	0.002571	-2.48 (-3.95 - -0.98)
11	Asia	1990	1996	1.43	0.98	1.88	6e-06	1.43 (0.98 - 1.88)
12	Asia	1996	2002	0.66	0.17	1.15	0.012033	0.66 (0.17 - 1.15)
13	Asia	2002	2007	4.11	3.61	4.62	0	4.11 (3.61 - 4.62)
14	Asia	2007	2010	5.74	3.98	7.53	4e-06	5.74 (3.98 - 7.53)
15	Asia	2010	2013	2.36	0.33	4.43	0.025106	2.36 (0.33 - 4.43)
16	Asia	2013	2021	0.27	-0.01	0.54	0.057813	0.27 (-0.01 - 0.54)
17	Europe	1990	2002	-0.22	-0.53	0.1	0.164222	-0.22 (-0.53 - 0.1)
18	Europe	2002	2009	1.78	0.78	2.78	0.001157	1.78 (0.78 - 2.78)
19	Europe	2009	2021	-2.08	-2.48	-1.68	0	-2.08 (-2.48 - -1.68)
20	Four World Regions	1990	2003	0.65	0.55	0.76	0	0.65 (0.55 - 0.76)
21	Four World Regions	2003	2011	3.12	2.91	3.33	0	3.12 (2.91 - 3.33)
22	Four World Regions	2011	2021	0.04	-0.14	0.23	0.622056	0.04 (-0.14 - 0.23)
23	Global	1990	2003	0.65	0.55	0.76	0	0.65 (0.55 - 0.76)
24	Global	2003	2011	3.12	2.91	3.33	0	3.12 (2.91 - 3.33)
25	Global	2011	2021	0.04	-0.14	0.23	0.636561	0.04 (-0.14 - 0.23)
