# Supplementary material for: Thyroid cancer among children and adolescents aged 5–19 years from 1990 to 2021: a global, regional, and national perspective
Source: Front Oncol. 2026 Feb 19;16:1694476. doi: 10.3389/fonc.2026.1694476 (PMC12960148; doi:10.3389/fonc.2026.1694476)
Supplement: Supplementary Table 10 — Joinpoint regression analysis of ASPR of caTC at the global and continental levels from 1990 to 2021. [file Table10.xlsx]

## Sheet: Table S8 prevalence-continent-A
Joinpoint regression analysis of ASPR of caTC at the global and continental levels from 1990 to 2021.
Both
	location_name	Segment.Start	Segment.End	val	lower	upper	P.Value	APC
1	Africa	1990	1993	1.13	0.62	1.64	0.000283	1.13 (0.62 - 1.64)
2	Africa	1993	2000	0.44	0.28	0.6	3.9e-05	0.44 (0.28 - 0.6)
3	Africa	2000	2004	1.72	1.24	2.19	1e-06	1.72 (1.24 - 2.19)
4	Africa	2004	2010	1.15	0.93	1.37	0	1.15 (0.93 - 1.37)
5	Africa	2010	2013	0.52	-0.57	1.63	0.327537	0.52 (-0.57 - 1.63)
6	Africa	2013	2021	1.27	1.12	1.42	0	1.27 (1.12 - 1.42)
7	America	1990	1993	1.03	-0.31	2.39	0.123112	1.03 (-0.31 - 2.39)
8	America	1993	1996	3.06	0.29	5.91	0.032588	3.06 (0.29 - 5.91)
9	America	1996	2004	0.1	-0.27	0.47	0.586934	0.1 (-0.27 - 0.47)
10	America	2004	2009	1.56	0.67	2.45	0.001975	1.56 (0.67 - 2.45)
11	America	2009	2019	0.4	0.1	0.7	0.012589	0.4 (0.1 - 0.7)
12	America	2019	2021	-4.88	-9.55	0.03	0.051206	-4.88 (-9.55 - 0.03)
13	Asia	1990	1994	2.85	2.25	3.45	0	2.85 (2.25 - 3.45)
14	Asia	1994	1999	1.52	0.99	2.05	1.9e-05	1.52 (0.99 - 2.05)
15	Asia	1999	2002	-0.42	-2	1.19	0.586185	-0.42 (-2 - 1.19)
16	Asia	2002	2007	2.44	1.96	2.92	0	2.44 (1.96 - 2.92)
17	Asia	2007	2010	5.25	3.62	6.9	4e-06	5.25 (3.62 - 6.9)
18	Asia	2010	2021	0.81	0.66	0.97	0	0.81 (0.66 - 0.97)
19	Europe	1990	2004	-0.24	-0.39	-0.08	0.004615	-0.24 (-0.39 - -0.08)
20	Europe	2004	2008	2.36	0.54	4.21	0.013098	2.36 (0.54 - 4.21)
21	Europe	2008	2016	-1.89	-2.41	-1.37	0	-1.89 (-2.41 - -1.37)
22	Europe	2016	2021	-4.36	-5.41	-3.3	0	-4.36 (-5.41 - -3.3)
23	Four World Regions	1990	1995	1.73	1.5	1.96	0	1.73 (1.5 - 1.96)
24	Four World Regions	1995	1999	0.77	0.3	1.24	0.003354	0.77 (0.3 - 1.24)
25	Four World Regions	1999	2003	-0.01	-0.45	0.44	0.977316	-0.01 (-0.45 - 0.44)
26	Four World Regions	2003	2007	2.14	1.7	2.59	0	2.14 (1.7 - 2.59)
27	Four World Regions	2007	2010	3.2	2.23	4.17	3e-06	3.2 (2.23 - 4.17)
28	Four World Regions	2010	2021	0.26	0.17	0.35	2.2e-05	0.26 (0.17 - 0.35)
29	Global	1990	1995	1.73	1.5	1.96	0	1.73 (1.5 - 1.96)
30	Global	1995	1999	0.76	0.29	1.24	0.003431	0.76 (0.29 - 1.24)
31	Global	1999	2003	-0.01	-0.45	0.44	0.970986	-0.01 (-0.45 - 0.44)
32	Global	2003	2007	2.15	1.7	2.6	0	2.15 (1.7 - 2.6)
33	Global	2007	2010	3.19	2.23	4.17	3e-06	3.19 (2.23 - 4.17)
34	Global	2010	2021	0.26	0.17	0.35	2.2e-05	0.26 (0.17 - 0.35)
Female
	location_name	Segment.Start	Segment.End	val	lower	upper	P.Value	APC
1	Africa	1990	1994	2.27	1.79	2.76	0	2.27 (1.79 - 2.76)
2	Africa	1994	1999	1.02	0.58	1.45	0.00016	1.02 (0.58 - 1.45)
3	Africa	1999	2003	-0.3	-0.96	0.37	0.357483	-0.3 (-0.96 - 0.37)
4	Africa	2003	2007	1.7	1.03	2.39	7.5e-05	1.7 (1.03 - 2.39)
5	Africa	2007	2010	2.86	1.41	4.33	0.000733	2.86 (1.41 - 4.33)
6	Africa	2010	2021	0.25	0.12	0.38	0.001108	0.25 (0.12 - 0.38)
7	America	1990	2000	-0.13	-0.44	0.19	0.406523	-0.13 (-0.44 - 0.19)
8	America	2000	2004	-1.27	-3.35	0.85	0.222016	-1.27 (-3.35 - 0.85)
9	America	2004	2008	2.42	0.26	4.64	0.030236	2.42 (0.26 - 4.64)
10	America	2008	2016	-1.96	-2.59	-1.34	4e-06	-1.96 (-2.59 - -1.34)
11	America	2016	2021	-5.96	-7.19	-4.71	0	-5.96 (-7.19 - -4.71)
12	Asia	1990	1993	1.14	0.44	1.84	0.003071	1.14 (0.44 - 1.84)
13	Asia	1993	2000	0.41	0.18	0.64	0.001334	0.41 (0.18 - 0.64)
14	Asia	2000	2004	1.65	0.99	2.31	4.8e-05	1.65 (0.99 - 2.31)
15	Asia	2004	2014	0.7	0.57	0.83	0	0.7 (0.57 - 0.83)
16	Asia	2014	2021	1.29	1.04	1.54	0	1.29 (1.04 - 1.54)
17	Europe	1990	1993	0.72	-0.86	2.32	0.347725	0.72 (-0.86 - 2.32)
18	Europe	1993	1996	2.84	-0.33	6.11	0.07632	2.84 (-0.33 - 6.11)
19	Europe	1996	2003	-0.47	-1.01	0.06	0.078959	-0.47 (-1.01 - 0.06)
20	Europe	2003	2009	1.2	0.5	1.9	0.002401	1.2 (0.5 - 1.9)
21	Europe	2009	2019	0.16	-0.16	0.49	0.301818	0.16 (-0.16 - 0.49)
22	Europe	2019	2021	-4.75	-9.55	0.31	0.06333	-4.75 (-9.55 - 0.31)
23	Four World Regions	1990	1994	2.27	1.79	2.76	0	2.27 (1.79 - 2.76)
24	Four World Regions	1994	1999	1.02	0.58	1.46	0.000156	1.02 (0.58 - 1.46)
25	Four World Regions	1999	2003	-0.3	-0.96	0.37	0.359059	-0.3 (-0.96 - 0.37)
26	Four World Regions	2003	2007	1.7	1.03	2.38	7.5e-05	1.7 (1.03 - 2.38)
27	Four World Regions	2007	2010	2.86	1.41	4.33	0.000735	2.86 (1.41 - 4.33)
28	Four World Regions	2010	2021	0.25	0.12	0.38	0.001118	0.25 (0.12 - 0.38)
29	Global	1990	1994	3.36	2.55	4.17	0	3.36 (2.55 - 4.17)
30	Global	1994	1999	1.64	0.95	2.33	0.000134	1.64 (0.95 - 2.33)
31	Global	1999	2003	-0.26	-1.29	0.78	0.604139	-0.26 (-1.29 - 0.78)
32	Global	2003	2007	2.12	1.09	3.16	0.000486	2.12 (1.09 - 3.16)
33	Global	2007	2010	4.51	2.31	6.75	0.000485	4.51 (2.31 - 6.75)
34	Global	2010	2021	0.79	0.59	0.98	0	0.79 (0.59 - 0.98)
Male
	location_name	Segment.Start	Segment.End	val	lower	upper	P.Value	APC
1	Africa	1990	2003	0.73	0.62	0.84	0	0.73 (0.62 - 0.84)
2	Africa	2003	2010	3.29	3.02	3.56	0	3.29 (3.02 - 3.56)
3	Africa	2010	2013	1.3	-0.65	3.28	0.181795	1.3 (-0.65 - 3.28)
4	Africa	2013	2021	-0.07	-0.35	0.21	0.623761	-0.07 (-0.35 - 0.21)
5	America	1990	1993	-1.86	-3.98	0.3	0.08751	-1.86 (-3.98 - 0.3)
6	America	1993	2003	0.25	-0.18	0.69	0.239615	0.25 (-0.18 - 0.69)
7	America	2003	2009	1.87	0.71	3.03	0.002825	1.87 (0.71 - 3.03)
8	America	2009	2021	-2.07	-2.42	-1.73	0	-2.07 (-2.42 - -1.73)
9	Asia	1990	2000	0.69	0.56	0.82	0	0.69 (0.56 - 0.82)
10	Asia	2000	2010	2.19	2.07	2.31	0	2.19 (2.07 - 2.31)
11	Asia	2010	2021	1.12	1.01	1.23	0	1.12 (1.01 - 1.23)
12	Europe	1990	1999	2.31	2.01	2.61	0	2.31 (2.01 - 2.61)
13	Europe	1999	2003	0.22	-1.4	1.87	0.782876	0.22 (-1.4 - 1.87)
14	Europe	2003	2017	1.33	1.14	1.52	0	1.33 (1.14 - 1.52)
15	Europe	2017	2021	-2.45	-3.94	-0.93	0.003162	-2.45 (-3.94 - -0.93)
16	Four World Regions	1990	2003	0.73	0.62	0.84	0	0.73 (0.62 - 0.84)
17	Four World Regions	2003	2010	3.29	3.02	3.56	0	3.29 (3.02 - 3.56)
18	Four World Regions	2010	2013	1.3	-0.64	3.28	0.178043	1.3 (-0.64 - 3.28)
19	Four World Regions	2013	2021	-0.07	-0.35	0.21	0.620879	-0.07 (-0.35 - 0.21)
20	Global	1990	1996	1.61	1.15	2.07	2e-06	1.61 (1.15 - 2.07)
21	Global	1996	2002	0.78	0.27	1.28	0.004956	0.78 (0.27 - 1.28)
22	Global	2002	2007	4.29	3.77	4.81	0	4.29 (3.77 - 4.81)
23	Global	2007	2010	5.97	4.15	7.81	3e-06	5.97 (4.15 - 7.81)
24	Global	2010	2013	2.48	0.39	4.61	0.022935	2.48 (0.39 - 4.61)
25	Global	2013	2021	0.34	0.05	0.62	0.023563	0.34 (0.05 - 0.62)
