# Supplementary material for: Thyroid cancer among children and adolescents aged 5–19 years from 1990 to 2021: a global, regional, and national perspective
Source: Front Oncol. 2026 Feb 19;16:1694476. doi: 10.3389/fonc.2026.1694476 (PMC12960148; doi:10.3389/fonc.2026.1694476)
Supplement: Supplementary Table 11 — Joinpoint regression analysis of ASDR of caTC at the global and continental levels from 1990 to 2021. [file Table11.xlsx]

## Sheet: Table S9 Dalys-ASDR-continent-A
Joinpoint regression analysis of ASDR of caTC at the global and continental levels from 1990 to 2021.
Both
	location_name	Segment.Start	Segment.End	val	lower	upper	P.Value	APC
1	Africa	1990	1994	0.5	0.36	0.64	2e-06	0.5 (0.36 - 0.64)
2	Africa	1994	2002	-0.8	-0.86	-0.75	0	-0.8 (-0.86 - -0.75)
3	Africa	2002	2005	0.04	-0.35	0.44	0.823058	0.04 (-0.35 - 0.44)
4	Africa	2005	2013	-0.41	-0.47	-0.35	0	-0.41 (-0.47 - -0.35)
5	Africa	2013	2017	-0.02	-0.3	0.25	0.867432	-0.02 (-0.3 - 0.25)
6	Africa	2017	2021	-1.18	-1.37	-0.98	0	-1.18 (-1.37 - -0.98)
7	America	1990	2003	-0.95	-1.08	-0.81	0	-0.95 (-1.08 - -0.81)
8	America	2003	2009	0.1	-0.52	0.73	0.739461	0.1 (-0.52 - 0.73)
9	America	2009	2018	-0.74	-1.06	-0.43	7.7e-05	-0.74 (-1.06 - -0.43)
10	America	2018	2021	-4.54	-6.48	-2.56	0.000122	-4.54 (-6.48 - -2.56)
11	Asia	1990	2000	0.48	0.32	0.65	4e-06	0.48 (0.32 - 0.65)
12	Asia	2000	2003	-2.19	-4.01	-0.32	0.023817	-2.19 (-4.01 - -0.32)
13	Asia	2003	2012	0.71	0.51	0.92	0	0.71 (0.51 - 0.92)
14	Asia	2012	2021	-1.14	-1.39	-0.89	0	-1.14 (-1.39 - -0.89)
15	Europe	1990	2009	-2.24	-2.35	-2.14	0	-2.24 (-2.35 - -2.14)
16	Europe	2009	2018	-3.11	-3.57	-2.65	0	-3.11 (-3.57 - -2.65)
17	Europe	2018	2021	-5.7	-8.03	-3.32	6e-05	-5.7 (-8.03 - -3.32)
18	Four World Regions	1990	1999	0.12	-0.02	0.25	0.086076	0.12 (-0.02 - 0.25)
19	Four World Regions	1999	2003	-1.28	-1.93	-0.62	0.000701	-1.28 (-1.93 - -0.62)
20	Four World Regions	2003	2011	0.36	0.18	0.54	0.000472	0.36 (0.18 - 0.54)
21	Four World Regions	2011	2016	-0.62	-1.18	-0.06	0.032949	-0.62 (-1.18 - -0.06)
22	Four World Regions	2016	2021	-1.41	-1.91	-0.91	1.4e-05	-1.41 (-1.91 - -0.91)
23	Global	1990	1999	0.11	-0.02	0.25	0.088555	0.11 (-0.02 - 0.25)
24	Global	1999	2003	-1.28	-1.93	-0.62	0.000696	-1.28 (-1.93 - -0.62)
25	Global	2003	2011	0.36	0.18	0.54	0.000467	0.36 (0.18 - 0.54)
26	Global	2011	2016	-0.62	-1.17	-0.06	0.033062	-0.62 (-1.17 - -0.06)
27	Global	2016	2021	-1.41	-1.91	-0.91	1.4e-05	-1.41 (-1.91 - -0.91)
Female
	location_name	Segment.Start	Segment.End	val	lower	upper	P.Value	APC
1	Africa	1990	1994	0.48	0.16	0.8	0.005408	0.48 (0.16 - 0.8)
2	Africa	1994	2012	-0.85	-0.89	-0.82	0	-0.85 (-0.89 - -0.82)
3	Africa	2012	2017	-0.06	-0.45	0.33	0.755014	-0.06 (-0.45 - 0.33)
4	Africa	2017	2021	-0.98	-1.42	-0.55	0.000126	-0.98 (-1.42 - -0.55)
5	America	1990	1996	-0.67	-1.11	-0.23	0.005227	-0.67 (-1.11 - -0.23)
6	America	1996	2000	-2.31	-3.63	-0.97	0.002004	-2.31 (-3.63 - -0.97)
7	America	2000	2010	-0.44	-0.68	-0.19	0.001828	-0.44 (-0.68 - -0.19)
8	America	2010	2019	-1	-1.33	-0.68	4e-06	-1 (-1.33 - -0.68)
9	America	2019	2021	-6.13	-9.66	-2.47	0.002716	-6.13 (-9.66 - -2.47)
10	Asia	1990	2000	1	0.76	1.25	0	1 (0.76 - 1.25)
11	Asia	2000	2003	-3.04	-5.69	-0.32	0.030645	-3.04 (-5.69 - -0.32)
12	Asia	2003	2011	0.54	0.18	0.91	0.005594	0.54 (0.18 - 0.91)
13	Asia	2011	2021	-0.76	-1.06	-0.46	3.5e-05	-0.76 (-1.06 - -0.46)
14	Europe	1990	1992	-3.91	-7.82	0.17	0.059115	-3.91 (-7.82 - 0.17)
15	Europe	1992	2001	-1.55	-1.97	-1.13	1e-06	-1.55 (-1.97 - -1.13)
16	Europe	2001	2004	-3.68	-7.57	0.38	0.07174	-3.68 (-7.57 - 0.38)
17	Europe	2004	2008	-0.97	-3.14	1.24	0.361728	-0.97 (-3.14 - 1.24)
18	Europe	2008	2016	-3.07	-3.71	-2.41	0	-3.07 (-3.71 - -2.41)
19	Europe	2016	2021	-6.28	-7.53	-5.01	0	-6.28 (-7.53 - -5.01)
20	Four World Regions	1990	2000	0.47	0.3	0.64	1.2e-05	0.47 (0.3 - 0.64)
21	Four World Regions	2000	2003	-2.28	-4.19	-0.33	0.024031	-2.28 (-4.19 - -0.33)
22	Four World Regions	2003	2011	0.16	-0.11	0.43	0.226756	0.16 (-0.11 - 0.43)
23	Four World Regions	2011	2021	-0.78	-1	-0.56	0	-0.78 (-1 - -0.56)
24	Global	1990	2000	0.47	0.29	0.64	1.2e-05	0.47 (0.29 - 0.64)
25	Global	2000	2003	-2.28	-4.19	-0.33	0.024063	-2.28 (-4.19 - -0.33)
26	Global	2003	2011	0.16	-0.11	0.43	0.225292	0.16 (-0.11 - 0.43)
27	Global	2011	2021	-0.77	-0.99	-0.55	0	-0.77 (-0.99 - -0.55)
Male
	location_name	Segment.Start	Segment.End	val	lower	upper	P.Value	APC
1	Africa	1990	1994	0.53	0.28	0.77	0.000229	0.53 (0.28 - 0.77)
2	Africa	1994	2001	-0.71	-0.81	-0.6	0	-0.71 (-0.81 - -0.6)
3	Africa	2001	2008	0.76	0.68	0.85	0	0.76 (0.68 - 0.85)
4	Africa	2008	2016	0.03	-0.04	0.1	0.369961	0.03 (-0.04 - 0.1)
5	Africa	2016	2021	-1.21	-1.36	-1.06	0	-1.21 (-1.36 - -1.06)
6	America	1990	2003	-0.66	-0.8	-0.52	0	-0.66 (-0.8 - -0.52)
7	America	2003	2007	0.66	-0.73	2.06	0.338208	0.66 (-0.73 - 2.06)
8	America	2007	2017	-0.37	-0.63	-0.1	0.008783	-0.37 (-0.63 - -0.1)
9	America	2017	2021	-3.86	-5	-2.7	1e-06	-3.86 (-5 - -2.7)
10	Asia	1990	2003	-0.4	-0.52	-0.27	3e-06	-0.4 (-0.52 - -0.27)
11	Asia	2003	2007	0.75	-0.08	1.6	0.074318	0.75 (-0.08 - 1.6)
12	Asia	2007	2010	1.92	0.19	3.68	0.031702	1.92 (0.19 - 3.68)
13	Asia	2010	2014	-0.25	-1.18	0.7	0.591118	-0.25 (-1.18 - 0.7)
14	Asia	2014	2021	-1.8	-2.1	-1.49	0	-1.8 (-2.1 - -1.49)
15	Europe	1990	2009	-2.47	-2.6	-2.34	0	-2.47 (-2.6 - -2.34)
16	Europe	2009	2021	-2.96	-3.26	-2.66	0	-2.96 (-3.26 - -2.66)
17	Four World Regions	1990	2003	-0.57	-0.66	-0.49	0	-0.57 (-0.66 - -0.49)
18	Four World Regions	2003	2011	0.77	0.61	0.94	0	0.77 (0.61 - 0.94)
19	Four World Regions	2011	2015	-0.55	-1.24	0.14	0.112881	-0.55 (-1.24 - 0.14)
20	Four World Regions	2015	2021	-1.69	-1.98	-1.4	0	-1.69 (-1.98 - -1.4)
21	Global	1990	2003	-0.58	-0.66	-0.49	0	-0.58 (-0.66 - -0.49)
22	Global	2003	2011	0.77	0.61	0.94	0	0.77 (0.61 - 0.94)
23	Global	2011	2015	-0.55	-1.24	0.14	0.112282	-0.55 (-1.24 - 0.14)
24	Global	2015	2021	-1.69	-1.98	-1.4	0	-1.69 (-1.98 - -1.4)
