# Supplementary material for: Thyroid cancer among children and adolescents aged 5–19 years from 1990 to 2021: a global, regional, and national perspective
Source: Front Oncol. 2026 Feb 19;16:1694476. doi: 10.3389/fonc.2026.1694476 (PMC12960148; doi:10.3389/fonc.2026.1694476)
Supplement: Supplementary Table 12 — Incidence, Prevalence, and DALYs of caTC with decomposition analysis, categorized by global and SDI regions. [file Table12.xlsx]

## Sheet: Table S10 decom_table_incidence
Incidence of caTC with decomposition analysis, categorized by global and SDI regions.
	location	sex	cause	measure	Overll difference	Aging	Population	Epidemiological change
1	Global	Both	Thyroid cancer	Incidence	1924.57	9.18 (0.48%)	728.82 (37.87%)	1186.58 (61.65%)
2	High SDI	Both	Thyroid cancer	Incidence	-163.01	-2.24 (1.38%)	-29.46 (18.07%)	-131.31 (80.55%)
3	Low SDI	Both	Thyroid cancer	Incidence	642.14	31.15 (4.85%)	402.94 (62.75%)	208.04 (32.4%)
4	High-middle SDI	Both	Thyroid cancer	Incidence	-21.5	-16.79 (78.11%)	-113.52 (528.03%)	108.81 (-506.14%)
5	Middle SDI	Both	Thyroid cancer	Incidence	644.93	-11.95 (-1.85%)	18.63 (2.89%)	638.26 (98.96%)
6	Low-middle SDI	Both	Thyroid cancer	Incidence	821.82	63.11 (7.68%)	286.18 (34.82%)	472.53 (57.5%)
Prevalence of caTC with decomposition analysis, categorized by global and SDI regions.
	location	sex	cause	measure	Overll difference	Aging	Population	Epidemiological change
1	Global	Both	Thyroid cancer	Prevalence	17794.2	82.59 (0.46%)	6531.93 (36.71%)	11179.65 (62.83%)
2	Middle SDI	Both	Thyroid cancer	Prevalence	6070.79	-107.74 (-1.77%)	167.69 (2.76%)	6010.83 (99.01%)
3	Low SDI	Both	Thyroid cancer	Prevalence	5793.5	273.71 (4.72%)	3515.5 (60.68%)	2004.29 (34.6%)
4	High SDI	Both	Thyroid cancer	Prevalence	-1465.84	-20.44 (1.39%)	-269.44 (18.38%)	-1175.96 (80.22%)
5	Low-middle SDI	Both	Thyroid cancer	Prevalence	7500.31	559.2 (7.46%)	2531.48 (33.75%)	4409.63 (58.79%)
6	High-middle SDI	Both	Thyroid cancer	Prevalence	-106.42	-152.56 (143.35%)	-1031.19 (968.95%)	1077.33 (-1012.31%)
DALYs of caTC with decomposition analysis, categorized by global and SDI regions.
	location	sex	cause	measure	Overll difference	Aging	Population	Epidemiological change
1	Global	Both	Thyroid cancer	DALYs (Disability-Adjusted Life Years)	2442.29	65.39 (2.68%)	5516.89 (225.89%)	-3139.99 (-128.57%)
2	Middle SDI	Both	Thyroid cancer	DALYs (Disability-Adjusted Life Years)	-1919.66	-58.27 (3.04%)	123.18 (-6.42%)	-1984.57 (103.38%)
3	High-middle SDI	Both	Thyroid cancer	DALYs (Disability-Adjusted Life Years)	-2498.22	-60.47 (2.42%)	-547.95 (21.93%)	-1889.8 (75.65%)
4	Low-middle SDI	Both	Thyroid cancer	DALYs (Disability-Adjusted Life Years)	3256.31	556.56 (17.09%)	2869.2 (88.11%)	-169.45 (-5.2%)
5	High SDI	Both	Thyroid cancer	DALYs (Disability-Adjusted Life Years)	-1198.05	-6.2 (0.52%)	-94.25 (7.87%)	-1097.6 (91.62%)
6	Low SDI	Both	Thyroid cancer	DALYs (Disability-Adjusted Life Years)	4805.98	342.68 (7.13%)	5377.63 (111.89%)	-914.33 (-19.02%)
