# Supplementary material for: Thyroid cancer among children and adolescents aged 5–19 years from 1990 to 2021: a global, regional, and national perspective
Source: Front Oncol. 2026 Feb 19;16:1694476. doi: 10.3389/fonc.2026.1694476 (PMC12960148; doi:10.3389/fonc.2026.1694476)
Supplement: Supplementary Table 13 — Age-standardized Incidence, Prevalence, and DALYs rates of caTC with frontier analysis across all countries and territories. [file Table13.xlsx]

## Sheet: Table S13 frontier_table_incide
Age-standardized Incidence rates of caTC with frontier analysis across all countries and territories.
	Location	SDI	Rate of Incidence	Frontier Incidence	Effective difference	Effective difference rank (Age-standardized Incidence rank)
1	Afghanistan	0.3372	0.27(0.11 to 0.51)	0.01	0.26	158 (161)
2	Albania	0.70685	0.16(0.08 to 0.29)	0	0.16	86 (84)
3	Algeria	0.659501	0.47(0.26 to 0.81)	0	0.47	195 (195)
4	American Samoa	0.723728	0.2(0.12 to 0.32)	0	0.2	113 (113)
5	Andorra	0.869444	0.17(0.1 to 0.28)	0	0.17	92 (92)
6	Angola	0.453722	0.06(0.03 to 0.1)	0.01	0.05	20 (21)
7	Antigua and Barbuda	0.749887	0.26(0.2 to 0.34)	0	0.26	157 (155)
8	Argentina	0.723123	0.18(0.13 to 0.24)	0	0.18	99 (99)
9	Armenia	0.701833	0.19(0.13 to 0.26)	0	0.19	106 (106)
10	Australia	0.844253	0.15(0.11 to 0.21)	0	0.15	76 (74)
11	Austria	0.853837	0.21(0.16 to 0.28)	0	0.21	121 (119)
12	Azerbaijan	0.694851	0.12(0.07 to 0.2)	0	0.12	54 (53)
13	Bahamas	0.805021	0.23(0.17 to 0.3)	0	0.23	136 (134)
14	Bahrain	0.753043	0.39(0.25 to 0.61)	0	0.39	185 (185)
15	Bangladesh	0.492421	0.4(0.21 to 0.82)	0	0.4	186 (186)
16	Barbados	0.746749	0.24(0.17 to 0.34)	0	0.24	142 (141)
17	Belarus	0.784485	0.22(0.16 to 0.32)	0	0.22	129 (126)
18	Belgium	0.853654	0.22(0.15 to 0.31)	0	0.21	125 (123)
19	Belize	0.610229	0.11(0.08 to 0.13)	0	0.1	44 (43)
20	Benin	0.373487	0.05(0.02 to 0.1)	0.01	0.04	13 (13)
21	Bermuda	0.821365	0.34(0.25 to 0.48)	0	0.34	180 (180)
22	Bhutan	0.473062	0.25(0.11 to 0.63)	0	0.25	146 (146)
23	Bolivia (Plurinational State of)	0.599011	0.21(0.12 to 0.35)	0	0.21	117 (116)
24	Bosnia and Herzegovina	0.723078	0.11(0.07 to 0.17)	0	0.11	45 (44)
25	Botswana	0.642722	0.13(0.07 to 0.23)	0	0.13	58 (57)
26	Brazil	0.653044	0.16(0.14 to 0.18)	0	0.16	87 (85)
27	Brunei Darussalam	0.810234	0.19(0.12 to 0.33)	0	0.19	108 (108)
28	Bulgaria	0.768151	0.1(0.07 to 0.14)	0	0.1	41 (40)
29	Burkina Faso	0.285118	0.04(0.02 to 0.08)	0.02	0.02	7 (11)
30	Burundi	0.289374	0.22(0.12 to 0.42)	0.02	0.2	114 (129)
31	Cabo Verde	0.533535	0.12(0.01 to 0.27)	0	0.12	47 (45)
32	Cambodia	0.473621	0.19(0.1 to 0.32)	0	0.18	104 (104)
33	Cameroon	0.479691	0.05(0.02 to 0.11)	0	0.05	21 (19)
34	Canada	0.873171	0.21(0.15 to 0.27)	0	0.2	115 (114)
35	Central African Republic	0.309168	0.04(0.02 to 0.07)	0.01	0.03	9 (7)
36	Chad	0.240436	0.04(0.02 to 0.08)	0.03	0.02	6 (9)
37	Chile	0.771515	0.22(0.16 to 0.3)	0	0.21	127 (125)
38	China	0.72163	0.29(0.21 to 0.39)	0	0.29	169 (169)
39	Colombia	0.655443	0.31(0.22 to 0.42)	0	0.31	172 (172)
40	Comoros	0.475979	0.25(0.12 to 0.5)	0	0.25	148 (148)
41	Congo	0.583075	0.06(0.03 to 0.11)	0	0.06	24 (22)
42	Cook Islands	0.77911	0.24(0.12 to 0.51)	0	0.24	144 (143)
43	Costa Rica	0.70034	0.2(0.14 to 0.26)	0	0.19	109 (109)
44	Coted'Ivoire	0.425942	0.15(0.07 to 0.3)	0.01	0.15	68 (75)
45	Croatia	0.798341	0.14(0.11 to 0.19)	0	0.14	65 (63)
46	Cuba	0.66873	0.25(0.18 to 0.35)	0	0.25	147 (147)
47	Cyprus	0.835631	0.09(0.05 to 0.16)	0	0.09	38 (36)
48	Czechia	0.82845	0.15(0.1 to 0.21)	0	0.15	71 (68)
49	Democratic People's Republic of Korea	0.569855	0.29(0.16 to 0.48)	0	0.29	167 (167)
50	Democratic Republic of the Congo	0.38318	0.05(0.03 to 0.08)	0.01	0.04	14 (14)
51	Denmark	0.896424	0.07(0.05 to 0.1)	0	0.07	28 (27)
52	Djibouti	0.487958	0.18(0.08 to 0.41)	0	0.18	100 (100)
53	Dominica	0.746967	0.18(0.11 to 0.28)	0	0.18	97 (97)
54	Dominican Republic	0.619388	0.16(0.09 to 0.27)	0	0.16	85 (83)
55	Ecuador	0.661017	0.26(0.18 to 0.34)	0	0.26	152 (151)
56	Egypt	0.606787	0.22(0.13 to 0.34)	0	0.21	126 (124)
57	El Salvador	0.563775	0.23(0.16 to 0.34)	0	0.23	139 (138)
58	Equatorial Guinea	0.657857	0.07(0.03 to 0.16)	0	0.07	29 (28)
59	Eritrea	0.403864	0.2(0.11 to 0.37)	0.01	0.2	110 (112)
60	Estonia	0.844918	0.3(0.21 to 0.41)	0	0.3	170 (170)
61	Eswatini	0.58546	0.15(0.08 to 0.25)	0	0.15	74 (72)
62	Ethiopia	0.358823	0.54(0.32 to 0.96)	0.01	0.53	199 (199)
63	Fiji	0.675052	0.43(0.24 to 0.7)	0	0.43	189 (189)
64	Finland	0.859831	0.16(0.12 to 0.23)	0	0.16	89 (89)
65	France	0.838365	0.23(0.17 to 0.29)	0	0.23	132 (130)
66	Gabon	0.634691	0.07(0.04 to 0.12)	0	0.07	27 (26)
67	Gambia	0.409714	0.06(0.03 to 0.13)	0.01	0.06	23 (25)
68	Georgia	0.732474	0.21(0.14 to 0.29)	0	0.21	116 (115)
69	Germany	0.902957	0.18(0.13 to 0.25)	0	0.18	101 (101)
70	Ghana	0.56493	0.04(0.01 to 0.11)	0	0.04	16 (8)
71	Greece	0.791854	0.12(0.1 to 0.16)	0	0.12	56 (55)
72	Greenland	0.82621	0.08(0.04 to 0.16)	0	0.08	34 (33)
73	Grenada	0.668993	0.22(0.15 to 0.33)	0	0.22	130 (127)
74	Guam	0.803982	0.26(0.13 to 0.44)	0	0.25	150 (149)
75	Guatemala	0.539972	0.15(0.11 to 0.19)	0	0.15	69 (67)
76	Guinea	0.336401	0.09(0.05 to 0.19)	0.01	0.09	35 (37)
77	Guinea-Bissau	0.35311	0.04(0.02 to 0.09)	0.01	0.04	11 (10)
78	Guyana	0.650812	0.13(0.08 to 0.18)	0	0.12	57 (56)
79	Haiti	0.448278	0.16(0.06 to 0.3)	0.01	0.16	83 (88)
80	Honduras	0.513037	0.04(0.02 to 0.07)	0	0.03	10 (6)
81	Hungary	0.790755	0.1(0.07 to 0.14)	0	0.1	40 (39)
82	Iceland	0.876362	0.34(0.25 to 0.45)	0	0.34	179 (179)
83	India	0.575402	0.24(0.17 to 0.35)	0	0.24	141 (140)
84	Indonesia	0.656868	0.14(0.1 to 0.2)	0	0.14	63 (62)
85	Iran (Islamic Republic of)	0.697207	0.45(0.21 to 0.64)	0	0.45	192 (191)
86	Iraq	0.662626	0.46(0.28 to 0.76)	0	0.46	193 (193)
87	Ireland	0.873754	0.12(0.09 to 0.17)	0	0.12	53 (52)
88	Israel	0.809012	0.17(0.13 to 0.24)	0	0.17	93 (93)
89	Italy	0.805774	0.23(0.19 to 0.27)	0	0.23	134 (132)
90	Jamaica	0.683263	0.17(0.12 to 0.25)	0	0.17	95 (95)
91	Japan	0.871242	0.26(0.23 to 0.3)	0	0.26	156 (154)
92	Jordan	0.725307	0.41(0.24 to 0.71)	0	0.41	188 (188)
93	Kazakhstan	0.725144	0.18(0.13 to 0.23)	0	0.17	96 (96)
94	Kenya	0.523768	0.08(0.04 to 0.14)	0	0.07	30 (29)
95	Kiribati	0.527187	0.01(0 to 0.01)	0	0.01	2 (2)
96	Kuwait	0.846651	0.49(0.36 to 0.66)	0	0.49	197 (197)
97	Kyrgyzstan	0.603979	0.15(0.1 to 0.21)	0	0.15	70 (69)
98	Lao People's Democratic Republic	0.489136	0.15(0.08 to 0.26)	0	0.15	77 (76)
99	Latvia	0.830664	0.17(0.12 to 0.24)	0	0.17	94 (94)
100	Lebanon	0.744746	0.36(0.22 to 0.59)	0	0.36	184 (184)
101	Lesotho	0.510393	0.12(0.06 to 0.2)	0	0.12	50 (49)
102	Liberia	0.352442	0.05(0.02 to 0.11)	0.01	0.05	18 (18)
103	Libya	0.725771	0.62(0.34 to 1.06)	0	0.62	201 (201)
104	Lithuania	0.856484	0.2(0.14 to 0.27)	0	0.2	111 (110)
105	Luxembourg	0.884429	0.2(0.15 to 0.27)	0	0.2	112 (111)
106	Madagascar	0.400247	0.22(0.12 to 0.38)	0.01	0.22	128 (128)
107	Malawi	0.384554	0.26(0.12 to 0.57)	0.01	0.26	153 (156)
108	Malaysia	0.742524	0.27(0.13 to 0.49)	0	0.27	162 (162)
109	Maldives	0.650887	0.11(0.06 to 0.18)	0	0.1	43 (42)
110	Mali	0.26858	0.16(0.08 to 0.3)	0.03	0.13	60 (79)
111	Malta	0.801585	0.28(0.2 to 0.39)	0	0.28	165 (165)
112	Marshall Islands	0.574091	0.15(0.09 to 0.24)	0	0.15	78 (77)
113	Mauritania	0.498945	0.05(0.02 to 0.11)	0	0.05	19 (17)
114	Mauritius	0.71826	0.06(0.05 to 0.08)	0	0.06	26 (24)
115	Mexico	0.664575	0.18(0.16 to 0.21)	0	0.18	102 (102)
116	Micronesia (Federated States of)	0.587535	0.15(0.09 to 0.24)	0	0.15	73 (71)
117	Monaco	0.908263	0.32(0.17 to 0.55)	0	0.32	174 (174)
118	Mongolia	0.617622	0.12(0.07 to 0.19)	0	0.12	49 (48)
119	Montenegro	0.795801	0.21(0.12 to 0.38)	0	0.21	123 (121)
120	Morocco	0.562698	0.21(0.11 to 0.4)	0	0.21	122 (120)
121	Mozambique	0.326463	0.23(0.11 to 0.5)	0.01	0.22	131 (136)
122	Myanmar	0.533901	0.17(0.1 to 0.27)	0	0.17	90 (90)
123	Namibia	0.617565	0.16(0.08 to 0.3)	0	0.15	79 (78)
124	Nauru	0.625178	0.23(0.13 to 0.37)	0	0.23	137 (135)
125	Nepal	0.433175	0.24(0.12 to 0.52)	0.01	0.24	140 (144)
126	Netherlands	0.888464	0.12(0.09 to 0.17)	0	0.12	52 (51)
127	New Zealand	0.849442	0.09(0.06 to 0.12)	0	0.09	37 (35)
128	Nicaragua	0.523958	0.1(0.06 to 0.16)	0	0.1	42 (41)
129	Niger	0.168073	0.03(0.01 to 0.07)	0.03	0.01	3 (5)
130	Nigeria	0.503391	0.01(0.01 to 0.02)	0	0.01	5 (4)
131	Niue	0.726222	0.94(0.57 to 1.41)	0	0.94	203 (203)
132	North Macedonia	0.75063	0.14(0.09 to 0.22)	0	0.14	66 (64)
133	Northern Mariana Islands	0.771535	0.09(0.06 to 0.15)	0	0.09	36 (34)
134	Norway	0.916133	0.19(0.15 to 0.23)	0	0.18	103 (103)
135	Oman	0.773392	0.24(0.13 to 0.39)	0	0.24	143 (142)
136	Pakistan	0.504029	0.53(0.31 to 0.9)	0	0.53	198 (198)
137	Palau	0.754047	0.18(0.1 to 0.3)	0	0.18	98 (98)
138	Palestine	0.631012	0.35(0.21 to 0.57)	0	0.35	181 (181)
139	Panama	0.708865	0.23(0.16 to 0.33)	0	0.23	138 (137)
140	Papua New Guinea	0.417797	0.16(0.09 to 0.27)	0.01	0.16	80 (86)
141	Paraguay	0.635718	0.29(0.17 to 0.45)	0	0.29	166 (166)
142	Peru	0.662054	0.27(0.16 to 0.43)	0	0.26	159 (157)
143	Philippines	0.651219	0.21(0.15 to 0.32)	0	0.21	118 (117)
144	Poland	0.812043	0.23(0.19 to 0.26)	0	0.23	135 (133)
145	Portugal	0.744152	0.15(0.11 to 0.2)	0	0.15	67 (66)
146	Puerto Rico	0.825526	0.13(0.09 to 0.18)	0	0.13	59 (58)
147	Qatar	0.846861	0.41(0.24 to 0.67)	0	0.4	187 (187)
148	Republic of Korea	0.886675	0.26(0.16 to 0.42)	0	0.25	151 (150)
149	Republic of Moldova	0.732215	0.19(0.15 to 0.24)	0	0.19	105 (105)
150	Romania	0.768454	0.12(0.08 to 0.17)	0	0.12	51 (50)
151	Russian Federation	0.808536	0.27(0.25 to 0.29)	0	0.27	160 (159)
152	Rwanda	0.435589	0.26(0.13 to 0.52)	0.01	0.25	149 (152)
153	Saint Kitts and Nevis	0.754987	0.17(0.12 to 0.22)	0	0.17	91 (91)
154	Saint Lucia	0.67251	0.3(0.22 to 0.4)	0	0.3	171 (171)
155	Saint Vincent and the Grenadines	0.637196	0.49(0.36 to 0.64)	0	0.49	196 (196)
156	Samoa	0.593393	0.31(0.17 to 0.53)	0	0.31	173 (173)
157	San Marino	0.888005	0.33(0.18 to 0.56)	0	0.33	177 (177)
158	Sao Tome and Principe	0.505414	0.1(0.01 to 0.29)	0	0.1	39 (38)
159	Saudi Arabia	0.815143	0.45(0.26 to 0.76)	0	0.45	190 (190)
160	Senegal	0.408054	0.05(0.02 to 0.11)	0.01	0.04	17 (16)
161	Serbia	0.792416	0.08(0.04 to 0.14)	0	0.08	32 (31)
162	Seychelles	0.730151	0.01(0 to 0.02)	0	0.01	4 (3)
163	Sierra Leone	0.358666	0.05(0.02 to 0.09)	0.01	0.04	15 (15)
164	Singapore	0.856098	0.29(0.23 to 0.37)	0	0.29	168 (168)
165	Slovakia	0.810611	0.16(0.09 to 0.25)	0	0.16	84 (82)
166	Slovenia	0.842431	0.08(0.06 to 0.11)	0	0.08	33 (32)
167	Solomon Islands	0.42936	0.14(0.08 to 0.22)	0.01	0.13	61 (61)
168	Somalia	0.0776881	0.13(0.07 to 0.23)	0.11	0.03	8 (59)
169	South Africa	0.679627	0.16(0.11 to 0.21)	0	0.16	82 (81)
170	South Sudan	0.278371	0.24(0.13 to 0.44)	0.03	0.21	120 (139)
171	Spain	0.769284	0.15(0.11 to 0.21)	0	0.15	75 (73)
172	Sri Lanka	0.701535	0.25(0.14 to 0.42)	0	0.24	145 (145)
173	Sudan	0.54195	0.27(0.14 to 0.47)	0	0.27	161 (160)
174	Suriname	0.633666	0.16(0.09 to 0.27)	0	0.16	88 (87)
175	Sweden	0.88688	0.21(0.16 to 0.29)	0	0.21	124 (122)
176	Switzerland	0.933059	0.08(0.06 to 0.11)	0	0.08	31 (30)
177	Syrian Arab Republic	0.623004	0.36(0.21 to 0.58)	0	0.36	183 (183)
178	Taiwan (Province of China)	0.874747	0.47(0.36 to 0.59)	0	0.46	194 (194)
179	Tajikistan	0.541511	0(0 to 0)	0	0	1 (1)
180	Thailand	0.682548	0.27(0.17 to 0.42)	0	0.27	163 (163)
181	Timor-Leste	0.444668	0.12(0.07 to 0.2)	0.01	0.11	46 (47)
182	Togo	0.408534	0.04(0.02 to 0.09)	0.01	0.04	12 (12)
183	Tokelau	0.686426	0.92(0.54 to 1.45)	0	0.92	202 (202)
184	Tonga	0.62635	0.14(0.07 to 0.24)	0	0.14	62 (60)
185	Trinidad and Tobago	0.768763	0.19(0.14 to 0.26)	0	0.19	107 (107)
186	Tunisia	0.682432	0.36(0.21 to 0.61)	0	0.36	182 (182)
187	Turkmenistan	0.682161	0.15(0.11 to 0.2)	0	0.15	72 (70)
188	Tuvalu	0.576621	0.16(0.1 to 0.25)	0	0.16	81 (80)
189	Uganda	0.423261	0.46(0.24 to 0.82)	0.01	0.45	191 (192)
190	Ukraine	0.760774	0.28(0.19 to 0.38)	0	0.28	164 (164)
191	United Arab Emirates	0.849318	0.33(0.2 to 0.52)	0	0.32	175 (175)
192	United Kingdom	0.859	0.12(0.11 to 0.14)	0	0.12	55 (54)
193	United Republic of Tanzania	0.446568	0.27(0.13 to 0.5)	0.01	0.26	154 (158)
194	United States Virgin Islands	0.821831	0.05(0.02 to 0.11)	0	0.05	22 (20)
195	United States of America	0.862448	0.23(0.21 to 0.24)	0	0.23	133 (131)
196	Uruguay	0.719283	0.26(0.19 to 0.36)	0	0.26	155 (153)
197	Uzbekistan	0.662622	0.06(0.04 to 0.09)	0	0.06	25 (23)
198	Vanuatu	0.473101	0.12(0.07 to 0.19)	0	0.12	48 (46)
199	Venezuela (Bolivarian Republic of)	0.596513	0.21(0.15 to 0.28)	0	0.21	119 (118)
200	Viet Nam	0.627934	0.56(0.24 to 1.05)	0	0.56	200 (200)
201	Yemen	0.450376	0.15(0.08 to 0.25)	0.01	0.14	64 (65)
202	Zambia	0.505949	0.33(0.13 to 0.93)	0	0.33	176 (176)
203	Zimbabwe	0.473819	0.33(0.17 to 0.58)	0	0.33	178 (178)
Age-standardized Prevalence rates of caTC with frontier analysis across all countries and territories.
	Location	SDI	Rate of Prevalence	Frontier Prevalence	Effective difference	Effective difference rank (Age-standardized Prevalence rank)
1	American Samoa	0.723728	1.85(1.12 to 2.94)	0.3	1.55	25 (26)
2	Antigua and Barbuda	0.749887	2.4(1.86 to 3.1)	0.3	2.1	37 (38)
3	Australia	0.844253	1.4(0.99 to 1.97)	0.27	1.13	20 (20)
4	Barbados	0.746749	2.18(1.52 to 3.08)	0.3	1.88	32 (32)
5	Belize	0.610229	0.95(0.74 to 1.2)	0.3	0.66	9 (9)
6	Bermuda	0.821365	3.15(2.25 to 4.38)	0.25	2.91	46 (46)
7	Bosnia and Herzegovina	0.723078	0.98(0.64 to 1.56)	0.3	0.68	10 (10)
8	Brunei Darussalam	0.810234	1.77(1.05 to 3.06)	0.12	1.65	28 (25)
9	Burkina Faso	0.285118	0.39(0.18 to 0.73)	0.3	0.09	2 (2)
10	Canada	0.873171	1.89(1.39 to 2.52)	0.29	1.6	27 (27)
11	Central African Republic	0.309168	0.35(0.18 to 0.62)	0.3	0.05	1 (1)
12	Cook Islands	0.77911	2.2(1.07 to 4.65)	0.22	1.97	34 (33)
13	Democratic People's Republic of Korea	0.569855	2.61(1.49 to 4.36)	0.3	2.31	43 (43)
14	Democratic Republic of the Congo	0.38318	0.42(0.23 to 0.73)	0.3	0.12	3 (3)
15	Dominican Republic	0.619388	1.44(0.84 to 2.45)	0.3	1.14	21 (21)
16	Georgia	0.732474	1.89(1.29 to 2.68)	0.3	1.59	26 (28)
17	Global	0.665821	2.21(1.78 to 2.82)	0.3	1.91	33 (34)
18	Greenland	0.82621	0.76(0.34 to 1.46)	0.16	0.6	7 (5)
19	Grenada	0.668993	2.02(1.37 to 2.97)	0.3	1.71	29 (30)
20	Guam	0.803982	2.31(1.2 to 3.95)	0.2	2.12	38 (35)
21	Hungary	0.790755	0.91(0.64 to 1.26)	0.29	0.63	8 (8)
22	Ireland	0.873754	1.13(0.83 to 1.52)	0.29	0.84	13 (13)
23	Jamaica	0.683263	1.58(1.05 to 2.3)	0.3	1.29	23 (23)
24	Japan	0.871242	2.41(2.11 to 2.73)	0.2	2.22	41 (39)
25	Lao People's Democratic Republic	0.489136	1.37(0.75 to 2.28)	0.3	1.07	18 (18)
26	Malaysia	0.742524	2.47(1.19 to 4.46)	0.3	2.18	40 (41)
27	Mongolia	0.617622	1.08(0.67 to 1.71)	0.3	0.78	11 (11)
28	Montenegro	0.795801	1.95(1.11 to 3.52)	0.21	1.75	30 (29)
29	New Zealand	0.849442	0.79(0.56 to 1.07)	0.25	0.55	6 (6)
30	North Macedonia	0.75063	1.29(0.82 to 2.04)	0.3	0.99	15 (16)
31	Northern Mariana Islands	0.771535	0.81(0.5 to 1.34)	0.27	0.53	5 (7)
32	Palestine	0.631012	3.22(1.93 to 5.19)	0.3	2.92	47 (47)
33	Puerto Rico	0.825526	1.18(0.84 to 1.63)	0.13	1.05	16 (14)
34	Republic of Korea	0.886675	2.35(1.43 to 3.9)	0.25	2.1	36 (36)
35	Republic of Moldova	0.732215	1.73(1.34 to 2.21)	0.3	1.43	24 (24)
36	Romania	0.768454	1.1(0.75 to 1.53)	0.3	0.8	12 (12)
37	Russian Federation	0.808536	2.45(2.26 to 2.64)	0.28	2.17	39 (40)
38	Saint Kitts and Nevis	0.754987	1.52(1.11 to 2.01)	0.3	1.22	22 (22)
39	Saint Lucia	0.67251	2.76(2.03 to 3.67)	0.3	2.46	44 (44)
40	Saint Vincent and the Grenadines	0.637196	4.4(3.26 to 5.79)	0.3	4.1	50 (50)
41	Solomon Islands	0.42936	1.23(0.73 to 1.94)	0.3	0.93	14 (15)
42	Syrian Arab Republic	0.623004	3.34(1.94 to 5.3)	0.3	3.04	48 (48)
43	Taiwan (Province of China)	0.874747	4.27(3.31 to 5.44)	0.26	4.01	49 (49)
44	Tokelau	0.686426	8.33(4.88 to 13.04)	0.3	8.03	51 (51)
45	Turkmenistan	0.682161	1.35(1 to 1.81)	0.3	1.05	17 (17)
46	Tuvalu	0.576621	1.4(0.87 to 2.23)	0.3	1.1	19 (19)
47	Ukraine	0.760774	2.53(1.78 to 3.51)	0.3	2.24	42 (42)
48	United Arab Emirates	0.849318	2.99(1.84 to 4.77)	0.1	2.88	45 (45)
49	United Republic of Tanzania	0.446568	2.37(1.21 to 4.43)	0.3	2.07	35 (37)
50	United States Virgin Islands	0.821831	0.49(0.18 to 1.01)	0.28	0.22	4 (4)
51	United States of America	0.862448	2.08(1.95 to 2.2)	0.3	1.78	31 (31)
Age-standardized DALYs rates of caTC with frontier analysis across all countries and territories.
	Location	SDI	Rate of DALYs	Frontier DALYs	Effective difference	Effective difference rank (Age-standardized DALYs rank)
1	Afghanistan	0.3372	1.79(0.83 to 3.13)	0.13	1.65	169 (171)
2	Albania	0.70685	0.77(0.39 to 1.43)	0.01	0.76	89 (85)
3	Algeria	0.659501	1.22(0.71 to 2.09)	0.01	1.21	140 (139)
4	American Samoa	0.723728	1.03(0.68 to 1.58)	0.01	1.02	117 (116)
5	Andorra	0.869444	0.39(0.23 to 0.64)	0.01	0.38	27 (24)
6	Angola	0.453722	0.76(0.44 to 1.25)	0.12	0.63	63 (79)
7	Antigua and Barbuda	0.749887	1.17(1.02 to 1.33)	0.01	1.15	136 (135)
8	Argentina	0.723123	0.93(0.74 to 1.17)	0.01	0.92	106 (104)
9	Armenia	0.701833	0.99(0.72 to 1.31)	0.01	0.98	112 (111)
10	Australia	0.844253	0.36(0.26 to 0.49)	0.01	0.35	21 (18)
11	Austria	0.853837	0.53(0.4 to 0.68)	0.01	0.52	45 (40)
12	Azerbaijan	0.694851	0.84(0.47 to 1.37)	0.01	0.83	95 (91)
13	Bahamas	0.805021	1.33(1.06 to 1.63)	0.01	1.32	154 (152)
14	Bahrain	0.753043	0.86(0.52 to 1.35)	0.01	0.85	98 (94)
15	Bangladesh	0.492421	2.7(1.55 to 5.12)	0.01	2.69	192 (186)
16	Barbados	0.746749	1.05(0.77 to 1.39)	0.01	1.04	119 (118)
17	Belarus	0.784485	0.6(0.45 to 0.84)	0.01	0.59	54 (47)
18	Belgium	0.853654	0.55(0.39 to 0.76)	0.01	0.54	50 (44)
19	Belize	0.610229	0.71(0.61 to 0.82)	0.01	0.7	73 (64)
20	Benin	0.373487	0.74(0.3 to 1.53)	0.12	0.62	61 (72)
21	Bermuda	0.821365	0.92(0.69 to 1.24)	0.01	0.91	105 (103)
22	Bhutan	0.473062	1.81(0.91 to 4.11)	0.01	1.79	176 (174)
23	Bolivia (Plurinational State of)	0.599011	1.91(1.15 to 3.04)	0.01	1.9	180 (178)
24	Bosnia and Herzegovina	0.723078	0.44(0.3 to 0.69)	0.01	0.43	31 (28)
25	Botswana	0.642722	1.32(0.76 to 2.23)	0.01	1.31	153 (151)
26	Brazil	0.653044	1.04(0.9 to 1.18)	0.01	1.03	118 (117)
27	Brunei Darussalam	0.810234	0.74(0.46 to 1.16)	0.01	0.73	77 (69)
28	Bulgaria	0.768151	0.65(0.49 to 0.85)	0.01	0.64	65 (57)
29	Burkina Faso	0.285118	0.76(0.35 to 1.47)	0.45	0.31	14 (80)
30	Burundi	0.289374	2.99(1.65 to 5.25)	0.41	2.58	187 (194)
31	Cabo Verde	0.533535	1.07(0.07 to 2.35)	0.01	1.05	122 (121)
32	Cambodia	0.473621	1.35(0.79 to 2.16)	0.01	1.33	155 (153)
33	Cameroon	0.479691	0.8(0.32 to 1.58)	0.01	0.78	91 (87)
34	Canada	0.873171	0.46(0.35 to 0.61)	0.01	0.45	37 (33)
35	Central African Republic	0.309168	0.87(0.45 to 1.5)	0.13	0.73	80 (96)
36	Chad	0.240436	0.87(0.39 to 1.66)	0.45	0.43	32 (98)
37	Chile	0.771515	0.73(0.55 to 0.95)	0.01	0.72	76 (67)
38	China	0.72163	1.03(0.7 to 1.39)	0.01	1.02	116 (115)
39	Colombia	0.655443	1.43(1.07 to 1.9)	0.01	1.42	161 (158)
40	Comoros	0.475979	2.72(1.41 to 5.1)	0.01	2.71	193 (188)
41	Congo	0.583075	0.71(0.43 to 1.16)	0.01	0.7	75 (66)
42	Cook Islands	0.77911	1.1(0.49 to 2.45)	0.01	1.09	128 (127)
43	Costa Rica	0.70034	0.8(0.63 to 1.01)	0.01	0.79	92 (88)
44	Coted'Ivoire	0.425942	1.63(0.72 to 3.19)	0.12	1.51	164 (164)
45	Croatia	0.798341	0.39(0.3 to 0.5)	0.01	0.38	25 (23)
46	Cuba	0.66873	0.97(0.73 to 1.27)	0.01	0.96	110 (108)
47	Cyprus	0.835631	0.24(0.14 to 0.41)	0.01	0.23	7 (6)
48	Czechia	0.82845	0.39(0.28 to 0.53)	0.01	0.38	26 (22)
49	Democratic People's Republic of Korea	0.569855	1.31(0.77 to 2.11)	0.01	1.3	150 (149)
50	Democratic Republic of the Congo	0.38318	0.65(0.38 to 1.04)	0.12	0.53	46 (56)
51	Denmark	0.896424	0.2(0.15 to 0.27)	0.01	0.19	6 (5)
52	Djibouti	0.487958	2.03(0.92 to 4.21)	0.01	2.01	182 (181)
53	Dominica	0.746967	1.42(0.89 to 2.22)	0.01	1.41	159 (156)
54	Dominican Republic	0.619388	1.23(0.73 to 2.01)	0.01	1.22	141 (140)
55	Ecuador	0.661017	1.59(1.18 to 2.07)	0.01	1.58	167 (163)
56	Egypt	0.606787	0.75(0.47 to 1.15)	0.01	0.74	81 (73)
57	El Salvador	0.563775	1.26(0.91 to 1.7)	0.01	1.25	143 (142)
58	Equatorial Guinea	0.657857	0.66(0.31 to 1.4)	0.01	0.65	68 (58)
59	Eritrea	0.403864	2.8(1.57 to 4.89)	0.12	2.68	191 (191)
60	Estonia	0.844918	0.74(0.53 to 1.01)	0.01	0.73	78 (70)
61	Eswatini	0.58546	1.81(1.01 to 2.93)	0.01	1.8	178 (175)
62	Ethiopia	0.358823	5.68(3.64 to 9.22)	0.12	5.56	202 (202)
63	Fiji	0.675052	3.36(1.95 to 5.49)	0.01	3.35	196 (196)
64	Finland	0.859831	0.42(0.31 to 0.56)	0.01	0.41	28 (25)
65	France	0.838365	0.46(0.34 to 0.6)	0.01	0.44	36 (32)
66	Gabon	0.634691	0.67(0.38 to 1.14)	0.01	0.66	70 (61)
67	Gambia	0.409714	0.63(0.31 to 1.26)	0.12	0.51	44 (51)
68	Georgia	0.732474	1.12(0.79 to 1.48)	0.01	1.11	131 (130)
69	Germany	0.902957	0.44(0.33 to 0.58)	0.01	0.43	34 (30)
70	Ghana	0.56493	0.65(0.12 to 1.54)	0.01	0.64	64 (54)
71	Greece	0.791854	0.34(0.29 to 0.4)	0.01	0.33	16 (13)
72	Greenland	0.82621	0.33(0.16 to 0.62)	0.01	0.32	15 (12)
73	Grenada	0.668993	1.3(0.95 to 1.8)	0.01	1.29	148 (146)
74	Guam	0.803982	1.69(0.87 to 2.81)	0.01	1.68	171 (168)
75	Guatemala	0.539972	1.21(1.01 to 1.44)	0.01	1.2	138 (137)
76	Guinea	0.336401	1.44(0.67 to 2.87)	0.13	1.31	152 (159)
77	Guinea-Bissau	0.35311	0.86(0.37 to 1.78)	0.13	0.73	79 (95)
78	Guyana	0.650812	1.28(0.91 to 1.74)	0.01	1.27	144 (143)
79	Haiti	0.448278	2.35(0.91 to 4.16)	0.12	2.23	184 (183)
80	Honduras	0.513037	0.35(0.16 to 0.68)	0.01	0.34	17 (14)
81	Hungary	0.790755	0.35(0.26 to 0.46)	0.01	0.34	18 (15)
82	Iceland	0.876362	0.75(0.55 to 1.03)	0.01	0.74	85 (77)
83	India	0.575402	1.76(1.28 to 2.52)	0.01	1.75	174 (170)
84	Indonesia	0.656868	0.99(0.73 to 1.32)	0.01	0.98	111 (109)
85	Iran (Islamic Republic of)	0.697207	1.06(0.49 to 1.48)	0.01	1.05	121 (120)
86	Iraq	0.662626	1.31(0.78 to 2.06)	0.01	1.29	149 (148)
87	Ireland	0.873754	0.29(0.22 to 0.38)	0.01	0.27	12 (10)
88	Israel	0.809012	0.48(0.37 to 0.63)	0.01	0.47	39 (35)
89	Italy	0.805774	0.5(0.42 to 0.59)	0.01	0.48	41 (37)
90	Jamaica	0.683263	0.9(0.63 to 1.23)	0.01	0.89	102 (100)
91	Japan	0.871242	0.63(0.57 to 0.7)	0.01	0.62	60 (52)
92	Jordan	0.725307	1.01(0.59 to 1.69)	0.01	0.99	114 (113)
93	Kazakhstan	0.725144	0.9(0.73 to 1.11)	0.01	0.89	103 (101)
94	Kenya	0.523768	0.75(0.45 to 1.28)	0.01	0.74	84 (76)
95	Kiribati	0.527187	0.13(0.07 to 0.22)	0.01	0.12	5 (4)
96	Kuwait	0.846651	1.05(0.77 to 1.39)	0.01	1.04	120 (119)
97	Kyrgyzstan	0.603979	0.85(0.62 to 1.12)	0.01	0.84	97 (93)
98	Lao People's Democratic Republic	0.489136	1.3(0.75 to 2.1)	0.01	1.29	147 (147)
99	Latvia	0.830664	0.55(0.41 to 0.73)	0.01	0.54	49 (43)
100	Lebanon	0.744746	0.83(0.5 to 1.35)	0.01	0.82	94 (90)
101	Lesotho	0.510393	1.8(0.99 to 3.04)	0.01	1.79	177 (173)
102	Liberia	0.352442	0.74(0.32 to 1.5)	0.12	0.62	59 (71)
103	Libya	0.725771	1.57(0.94 to 2.49)	0.01	1.56	166 (162)
104	Lithuania	0.856484	0.6(0.45 to 0.79)	0.01	0.59	55 (48)
105	Luxembourg	0.884429	0.51(0.39 to 0.65)	0.01	0.5	43 (39)
106	Madagascar	0.400247	2.6(1.49 to 4.31)	0.12	2.48	186 (185)
107	Malawi	0.384554	2.77(1.35 to 5.66)	0.12	2.65	190 (190)
108	Malaysia	0.742524	1.08(0.6 to 1.79)	0.01	1.07	124 (123)
109	Maldives	0.650887	0.47(0.25 to 0.82)	0.01	0.46	38 (34)
110	Mali	0.26858	1.84(0.92 to 3.43)	0.45	1.4	158 (177)
111	Malta	0.801585	0.75(0.55 to 1)	0.01	0.74	82 (74)
112	Marshall Islands	0.574091	1.69(0.99 to 2.64)	0.01	1.68	170 (167)
113	Mauritania	0.498945	0.57(0.21 to 1.27)	0.01	0.56	52 (45)
114	Mauritius	0.71826	0.28(0.24 to 0.32)	0.01	0.27	10 (8)
115	Mexico	0.664575	1.12(1 to 1.25)	0.01	1.11	130 (129)
116	Micronesia (Federated States of)	0.587535	1.48(0.89 to 2.35)	0.01	1.47	163 (161)
117	Monaco	0.908263	0.76(0.42 to 1.27)	0.01	0.75	88 (82)
118	Mongolia	0.617622	1.02(0.66 to 1.55)	0.01	1	115 (114)
119	Montenegro	0.795801	0.76(0.42 to 1.28)	0.01	0.75	87 (81)
120	Morocco	0.562698	0.75(0.44 to 1.3)	0.01	0.74	86 (78)
121	Mozambique	0.326463	3.1(1.58 to 6.35)	0.13	2.97	194 (195)
122	Myanmar	0.533901	1.2(0.76 to 1.85)	0.01	1.19	137 (136)
123	Namibia	0.617565	1.35(0.73 to 2.37)	0.01	1.34	156 (154)
124	Nauru	0.625178	2.07(1.17 to 3.44)	0.01	2.06	183 (182)
125	Nepal	0.433175	1.96(1.06 to 3.75)	0.12	1.84	179 (179)
126	Netherlands	0.888464	0.38(0.29 to 0.49)	0.01	0.37	23 (20)
127	New Zealand	0.849442	0.3(0.23 to 0.38)	0.01	0.29	13 (11)
128	Nicaragua	0.523958	0.62(0.4 to 0.93)	0.01	0.61	58 (50)
129	Niger	0.168073	0.65(0.27 to 1.32)	0.62	0.02	3 (55)
130	Nigeria	0.503391	0.13(0.08 to 0.21)	0.01	0.11	4 (3)
131	Niue	0.726222	5.4(3.52 to 8.15)	0.01	5.39	201 (201)
132	North Macedonia	0.75063	0.66(0.42 to 1.05)	0.01	0.65	69 (59)
133	Northern Mariana Islands	0.771535	0.44(0.26 to 0.8)	0.01	0.43	33 (29)
134	Norway	0.916133	0.45(0.39 to 0.54)	0.01	0.44	35 (31)
135	Oman	0.773392	0.54(0.29 to 0.87)	0.01	0.53	48 (42)
136	Pakistan	0.504029	5(3.09 to 8.16)	0.01	4.98	200 (200)
137	Palau	0.754047	1.07(0.58 to 1.8)	0.01	1.06	123 (122)
138	Palestine	0.631012	0.97(0.61 to 1.51)	0.01	0.96	109 (107)
139	Panama	0.708865	1.11(0.81 to 1.49)	0.01	1.1	129 (128)
140	Papua New Guinea	0.417797	1.82(0.98 to 2.95)	0.12	1.7	173 (176)
141	Paraguay	0.635718	1.79(1.12 to 2.68)	0.01	1.78	175 (172)
142	Peru	0.662054	1.28(0.81 to 1.96)	0.01	1.27	145 (144)
143	Philippines	0.651219	1.41(1.14 to 1.9)	0.01	1.39	157 (155)
144	Poland	0.812043	0.63(0.56 to 0.72)	0.01	0.62	62 (53)
145	Portugal	0.744152	0.43(0.32 to 0.58)	0.01	0.42	29 (26)
146	Puerto Rico	0.825526	0.44(0.33 to 0.58)	0.01	0.43	30 (27)
147	Qatar	0.846861	0.87(0.5 to 1.46)	0.01	0.85	99 (97)
148	Republic of Korea	0.886675	0.61(0.38 to 1.01)	0.01	0.6	56 (49)
149	Republic of Moldova	0.732215	0.71(0.59 to 0.86)	0.01	0.7	74 (65)
150	Romania	0.768454	0.5(0.36 to 0.67)	0.01	0.49	42 (38)
151	Russian Federation	0.808536	0.75(0.68 to 0.83)	0.01	0.74	83 (75)
152	Rwanda	0.435589	2.71(1.48 to 5.28)	0.12	2.59	188 (187)
153	Saint Kitts and Nevis	0.754987	1.09(0.82 to 1.42)	0.01	1.08	125 (124)
154	Saint Lucia	0.67251	1.65(1.35 to 2.02)	0.01	1.64	168 (165)
155	Saint Vincent and the Grenadines	0.637196	2.99(2.47 to 3.64)	0.01	2.98	195 (193)
156	Samoa	0.593393	1.69(1.01 to 2.73)	0.01	1.68	172 (169)
157	San Marino	0.888005	0.8(0.45 to 1.33)	0.01	0.79	93 (89)
158	Sao Tome and Principe	0.505414	1.26(0.09 to 3.51)	0.01	1.25	142 (141)
159	Saudi Arabia	0.815143	1.1(0.62 to 1.84)	0.01	1.09	127 (126)
160	Senegal	0.408054	0.73(0.26 to 1.65)	0.12	0.61	57 (68)
161	Serbia	0.792416	0.35(0.2 to 0.59)	0.01	0.34	19 (16)
162	Seychelles	0.730151	0.03(0.02 to 0.05)	0.01	0.02	2 (2)
163	Sierra Leone	0.358666	0.77(0.34 to 1.47)	0.13	0.64	66 (84)
164	Singapore	0.856098	0.68(0.54 to 0.86)	0.01	0.67	71 (62)
165	Slovakia	0.810611	0.58(0.35 to 0.9)	0.01	0.57	53 (46)
166	Slovenia	0.842431	0.28(0.21 to 0.36)	0.01	0.27	9 (7)
167	Solomon Islands	0.42936	1.67(0.98 to 2.7)	0.12	1.55	165 (166)
168	Somalia	0.0776881	2.36(1.37 to 3.82)	2.13	0.23	8 (184)
169	South Africa	0.679627	1.29(0.92 to 1.65)	0.01	1.28	146 (145)
170	South Sudan	0.278371	2.85(1.7 to 4.99)	0.45	2.4	185 (192)
171	Spain	0.769284	0.36(0.27 to 0.48)	0.01	0.35	20 (17)
172	Sri Lanka	0.701535	0.78(0.46 to 1.27)	0.01	0.77	90 (86)
173	Sudan	0.54195	1.14(0.64 to 1.87)	0.01	1.13	133 (132)
174	Suriname	0.633666	1.22(0.75 to 1.89)	0.01	1.2	139 (138)
175	Sweden	0.88688	0.71(0.54 to 0.91)	0.01	0.7	72 (63)
176	Switzerland	0.933059	0.28(0.22 to 0.37)	0.01	0.27	11 (9)
177	Syrian Arab Republic	0.623004	0.93(0.55 to 1.45)	0.01	0.92	107 (105)
178	Taiwan (Province of China)	0.874747	1.09(0.86 to 1.38)	0.01	1.08	126 (125)
179	Tajikistan	0.541511	0.01(0.01 to 0.02)	0.01	0	1 (1)
180	Thailand	0.682548	0.99(0.63 to 1.48)	0.01	0.98	113 (110)
181	Timor-Leste	0.444668	1(0.63 to 1.61)	0.12	0.88	100 (112)
182	Togo	0.408534	0.67(0.24 to 1.47)	0.12	0.54	51 (60)
183	Tokelau	0.686426	6.1(3.42 to 10.42)	0.01	6.09	203 (203)
184	Tonga	0.62635	0.97(0.51 to 1.67)	0.01	0.95	108 (106)
185	Trinidad and Tobago	0.768763	1.15(0.92 to 1.44)	0.01	1.14	135 (134)
186	Tunisia	0.682432	0.85(0.51 to 1.39)	0.01	0.84	96 (92)
187	Turkmenistan	0.682161	1.14(0.9 to 1.43)	0.01	1.13	134 (133)
188	Tuvalu	0.576621	1.45(0.9 to 2.26)	0.01	1.44	162 (160)
189	Uganda	0.423261	4.95(2.72 to 8.61)	0.12	4.83	199 (199)
190	Ukraine	0.760774	0.91(0.66 to 1.25)	0.01	0.9	104 (102)
191	United Arab Emirates	0.849318	0.89(0.56 to 1.38)	0.01	0.88	101 (99)
192	United Kingdom	0.859	0.37(0.34 to 0.41)	0.01	0.36	22 (19)
193	United Republic of Tanzania	0.446568	2.75(1.51 to 4.98)	0.12	2.63	189 (189)
194	United States Virgin Islands	0.821831	0.39(0.15 to 0.77)	0.01	0.37	24 (21)
195	United States of America	0.862448	0.54(0.49 to 0.6)	0.01	0.53	47 (41)
196	Uruguay	0.719283	1.13(0.84 to 1.48)	0.01	1.11	132 (131)
197	Uzbekistan	0.662622	0.49(0.36 to 0.66)	0.01	0.48	40 (36)
198	Vanuatu	0.473101	1.43(0.85 to 2.32)	0.01	1.41	160 (157)
199	Venezuela (Bolivarian Republic of)	0.596513	1.32(1 to 1.68)	0.01	1.31	151 (150)
200	Viet Nam	0.627934	2(0.96 to 3.4)	0.01	1.99	181 (180)
201	Yemen	0.450376	0.77(0.44 to 1.27)	0.12	0.64	67 (83)
202	Zambia	0.505949	3.57(1.43 to 9.09)	0.01	3.56	197 (197)
203	Zimbabwe	0.473819	3.92(2.18 to 6.5)	0.01	3.91	198 (198)
