# Supplementary material for: Thyroid cancer among children and adolescents aged 5–19 years from 1990 to 2021: a global, regional, and national perspective
Source: Front Oncol. 2026 Feb 19;16:1694476. doi: 10.3389/fonc.2026.1694476 (PMC12960148; doi:10.3389/fonc.2026.1694476)
Supplement: Supplementary file 14 [file Table14.xlsx]

## Sheet: Sheet1
Incidence, prevalence, and DALYs of caTC in 2021, with ASR by sex and GBD region.
	Incidence						Prevalence						Disability-adjusted life years (DALYs)
	Both sexes		Female		Male		Both sexes		Female		Male		Both sexes		Female		Male
		ASR per		ASR per		ASR per		ASR per		ASR per		ASR per		ASR per		ASR per		ASR per
Regions	Cases (95% UI)	100000 (95% UI)	Cases (95% UI)	100000 (95% UI)	Cases (95% UI)	100000 (95% UI)	Cases (95% UI)	100000 (95% UI)	Cases (95% UI)	100000 (95% UI)	Cases (95% UI)	100000 (95% UI)	Cases (95% UI)	100000 (95% UI)	Cases (95% UI)	100000 (95% UI)	Cases (95% UI)	100000 (95% UI)
Global	4905.97(3955.88-6280.15)	0.24(0.20-0.31)	3352.13(2585.24-4585.43)	0.34(0.27-0.47)	1553.84(1187.93-1880.61)	0.15(0.12-0.18)	44267.73(35718.26-56613.59)	2.21(1.78-2.82)	30337.03(23392.49-41478.16)	3.11(2.40-4.25)	13930.69(10653.23-16853.92)	1.36(1.04-1.64)	30499.94(23930.77-39717.25)	1.52(1.19-1.98)	18278.01(13402.93-26137.70)	1.87(1.37-2.67)	12221.93(9056.01-14941.04)	1.19(0.88-1.46)
Socio-demographic index
High	426.28(394.99-468.51)	0.23(0.21-0.25)	225.59(206.17-257.04)	0.25(0.23-0.29)	200.69(179.87-226.88)	0.21(0.19-0.24)	3911.26(3623.60-4298.30)	2.12(1.96-2.33)	2069.85(1891.66-2358.17)	2.30(2.11-2.62)	1841.41(1649.78-2081.34)	1.95(1.74-2.20)	1035.88(930.70-1179.23)	0.56(0.51-0.64)	468.13(408.69-556.60)	0.52(0.46-0.62)	567.76(504.76-660.34)	0.60(0.53-0.70)
High-middle	643.41(532.51-801.47)	0.27(0.23-0.34)	364.98(290.62-482.17)	0.33(0.26-0.43)	278.43(202.97-371.80)	0.23(0.17-0.30)	5885.03(4871.60-7333.57)	2.51(2.08-3.13)	3342.32(2661.88-4413.74)	3.00(2.39-3.96)	2542.71(1853.61-3397.58)	2.07(1.51-2.77)	2017.99(1637.26-2500.33)	0.86(0.70-1.07)	907.37(707.88-1234.47)	0.81(0.63-1.11)	1110.63(822.08-1437.95)	0.91(0.67-1.17)
Middle	1560.29(1207.20-1958.31)	0.27(0.23-0.34)	975.18(728.24-1304.43)	0.35(0.26-0.47)	585.11(400.47-767.78)	0.19(0.13-0.26)	14177.91(10961.48-17797.69)	2.44(1.89-3.06)	8889.39(6637.66-11893.30)	3.17(2.37-4.24)	5288.52(3613.43-6941.24)	1.76(1.20-2.32)	7209.34(5595.25-8947.06)	1.24(0.96-1.54)	3500.16(2624.62-4757.41)	1.25(0.94-1.70)	3709.18(2601.78-4717.70)	1.24(0.87-1.58)
Low-middle	1372.15(1028.87-1994.03)	0.23(0.17-0.34)	1083.51(773.58-1687.24)	0.38(0.27-0.58)	288.64(210.62-373.10)	0.10(0.07-0.13)	12273.64(9199.87-17877.95)	2.08(1.56-3.03)	9741.28(6967.42-15172.34)	3.37(2.41-5.24)	2532.36(1853.05-3269.90)	0.85(0.62-1.10)	10820.54(8111.08-15402.44)	1.84(1.38-2.62)	7362.78(5158.28-11446.73)	2.55(1.79-3.96)	3457.76(2498.63-4535.44)	1.16(0.84-1.53)
Low	900.70(658.38-1305.57)	0.22(0.16-0.32)	700.78(487.54-1085.97)	0.35(0.24-0.54)	199.91(138.55-264.71)	0.10(0.07-0.13)	7991.58(5853.37-11626.71)	1.95(1.43-2.84)	6275.30(4365.61-9728.22)	3.10(2.15-4.80)	1716.28(1190.87-2273.37)	0.82(0.57-1.08)	9395.16(6845.14-13078.98)	2.28(1.66-3.18)	6028.55(4194.89-9332.32)	2.97(2.07-4.60)	3366.61(2313.35-4527.79)	1.60(1.10-2.15)
Regions
Andean Latin America	44.51(32.44-62.51)	0.25(0.18-0.35)	27.49(17.98-41.76)	0.32(0.21-0.49)	17.02(11.16-25.41)	0.19(0.12-0.28)	402.98(293.41-566.09)	2.28(1.66-3.20)	250.23(163.48-380.24)	2.93(1.92-4.46)	152.75(100.29-228.18)	1.67(1.09-2.50)	262.55(198.60-347.54)	1.49(1.12-1.97)	120.45(83.31-172.09)	1.41(0.98-2.02)	142.10(99.75-199.61)	1.56(1.09-2.19)
Australasia	8.17(5.99-11.07)	0.14(0.10-0.19)	2.97(2.16-3.99)	0.11(0.08-0.14)	5.20(3.55-7.36)	0.18(0.12-0.25)	74.71(54.67-101.43)	1.30(0.95-1.76)	27.24(19.79-36.59)	0.97(0.70-1.30)	47.47(32.29-67.35)	1.61(1.09-2.28)	20.14(15.36-26.25)	0.35(0.27-0.46)	5.97(4.32-8.13)	0.21(0.15-0.29)	14.17(10.65-18.62)	0.48(0.36-0.63)
Caribbean	20.72(15.20-26.70)	0.18(0.13-0.23)	14.65(9.77-20.44)	0.25(0.17-0.36)	6.07(4.36-8.32)	0.10(0.07-0.14)	185.58(136.73-238.72)	1.60(1.18-2.06)	131.97(88.38-183.88)	2.29(1.53-3.21)	53.62(38.76-72.94)	0.92(0.67-1.26)	176.48(113.54-250.88)	1.54(0.99-2.18)	107.34(57.60-173.03)	1.88(1.01-3.04)	69.14(45.03-106.69)	1.20(0.78-1.86)
Central Asia	24.93(20.71-29.99)	0.10(0.09-0.12)	16.55(13.62-20.06)	0.14(0.12-0.17)	8.39(6.72-10.27)	0.07(0.05-0.08)	226.23(188.10-272.00)	0.94(0.79-1.13)	150.75(124.05-182.90)	1.31(1.08-1.59)	75.49(60.54-92.33)	0.59(0.48-0.73)	159.26(135.29-189.62)	0.66(0.56-0.78)	75.78(64.37-89.19)	0.66(0.56-0.78)	83.48(69.23-101.00)	0.65(0.54-0.79)
Central Europe	28.05(24.49-31.54)	0.16(0.14-0.17)	19.27(16.35-21.99)	0.22(0.19-0.25)	8.78(7.32-10.55)	0.09(0.08-0.11)	256.61(224.08-288.50)	1.42(1.24-1.60)	176.63(149.92-201.55)	2.02(1.72-2.31)	79.99(66.70-96.02)	0.86(0.71-1.03)	94.28(83.08-107.37)	0.52(0.46-0.60)	46.87(41.10-54.22)	0.54(0.47-0.62)	47.41(40.19-56.05)	0.51(0.43-0.60)
Central Latin America	132.31(114.27-152.77)	0.20(0.17-0.23)	80.52(69.12-94.03)	0.24(0.21-0.28)	51.79(43.20-61.80)	0.15(0.13-0.18)	1196.67(1032.42-1383.24)	1.79(1.54-2.07)	731.19(627.50-854.75)	2.21(1.90-2.59)	465.48(387.83-556.21)	1.37(1.14-1.64)	762.89(669.54-873.30)	1.14(1.00-1.31)	343.14(301.43-393.81)	1.04(0.92-1.20)	419.75(360.02-492.56)	1.24(1.07-1.46)
Central Sub Saharan Africa	26.42(17.25-42.07)	0.05(0.03-0.08)	16.41(9.04-30.32)	0.07(0.04-0.12)	10.00(6.04-16.14)	0.04(0.02-0.06)	232.85(151.03-372.91)	0.45(0.29-0.73)	147.01(80.72-271.84)	0.58(0.32-1.08)	85.84(51.70-139.59)	0.33(0.20-0.53)	353.71(237.39-537.55)	0.69(0.46-1.05)	164.88(93.52-300.54)	0.65(0.37-1.20)	188.83(115.76-297.60)	0.72(0.44-1.13)
East Asia	777.89(572.53-1029.71)	0.30(0.22-0.39)	386.54(283.13-604.05)	0.32(0.23-0.49)	391.36(224.55-570.53)	0.28(0.16-0.41)	7102.83(5231.98-9404.99)	2.70(1.99-3.57)	3536.14(2589.73-5528.97)	2.88(2.11-4.51)	3566.69(2046.38-5200.37)	2.54(1.46-3.70)	2731.70(1887.24-3672.09)	1.04(0.72-1.39)	991.25(708.82-1547.60)	0.81(0.58-1.26)	1740.45(973.68-2551.54)	1.24(0.69-1.81)
Eastern Europe	94.91(86.85-104.61)	0.27(0.24-0.29)	64.33(57.89-72.37)	0.37(0.33-0.42)	30.58(27.22-34.32)	0.17(0.15-0.19)	868.22(794.26-957.25)	2.42(2.22-2.67)	589.89(530.85-664.33)	3.38(3.04-3.81)	278.33(247.87-312.21)	1.52(1.35-1.70)	275.66(247.89-309.63)	0.77(0.69-0.86)	136.24(119.76-157.84)	0.78(0.69-0.90)	139.42(122.97-158.28)	0.76(0.67-0.86)
Eastern Sub Saharan Africa	518.34(360.62-825.96)	0.32(0.22-0.51)	404.51(261.42-698.09)	0.50(0.33-0.87)	113.83(69.61-163.15)	0.14(0.09-0.20)	4595.55(3195.26-7330.50)	2.85(1.98-4.54)	3620.81(2340.84-6234.21)	4.51(2.91-7.76)	974.74(595.97-1398.18)	1.19(0.73-1.71)	5727.93(3906.50-8571.70)	3.54(2.41-5.30)	3728.44(2447.94-6367.76)	4.64(3.05-7.93)	1999.48(1203.96-2840.60)	2.44(1.47-3.47)
High-income Asia Pacific	65.90(56.12-79.08)	0.26(0.22-0.31)	37.06(32.00-46.75)	0.30(0.26-0.38)	28.84(22.07-38.25)	0.22(0.17-0.30)	604.98(515.25-726.14)	2.40(2.04-2.88)	340.21(293.76-429.19)	2.76(2.38-3.48)	264.77(202.48-351.57)	2.06(1.57-2.73)	157.16(135.63-191.04)	0.63(0.54-0.76)	74.48(62.40-96.57)	0.61(0.51-0.79)	82.69(70.16-106.10)	0.64(0.55-0.83)
High-income North America	161.72(152.11-172.27)	0.22(0.21-0.24)	82.16(77.68-87.10)	0.23(0.22-0.25)	79.56(72.76-87.40)	0.22(0.20-0.24)	1484.17(1395.87-1580.98)	2.06(1.93-2.19)	753.97(712.82-799.26)	2.13(2.01-2.26)	730.19(667.62-802.07)	1.99(1.82-2.19)	381.25(349.11-421.71)	0.53(0.49-0.59)	167.22(151.11-186.76)	0.47(0.43-0.53)	214.03(194.52-237.87)	0.59(0.53-0.65)
North Africa and Middle East	579.40(465.94-726.64)	0.33(0.27-0.42)	364.54(278.10-493.48)	0.43(0.33-0.59)	214.87(149.75-283.75)	0.24(0.17-0.31)	5303.88(4265.37-6652.94)	3.04(2.45-3.81)	3338.56(2545.67-4520.10)	3.96(3.02-5.36)	1965.32(1369.10-2595.85)	2.18(1.52-2.88)	1796.75(1426.00-2241.48)	1.03(0.82-1.28)	945.06(722.63-1306.97)	1.12(0.86-1.55)	851.69(613.96-1124.55)	0.94(0.68-1.25)
Oceania	7.85(4.59-11.75)	0.18(0.10-0.27)	4.22(2.19-6.87)	0.20(0.10-0.33)	3.62(1.99-6.11)	0.16(0.09-0.26)	69.45(40.77-104.68)	1.58(0.93-2.38)	38.13(19.73-61.91)	1.83(0.95-2.97)	31.32(17.36-53.85)	1.35(0.75-2.32)	81.89(46.76-124.66)	1.86(1.06-2.83)	25.76(13.39-40.50)	1.23(0.64-1.94)	56.13(29.89-94.86)	2.42(1.29-4.09)
South Asia	1641.73(1173.69-2450.19)	0.29(0.21-0.44)	1374.82(946.06-2140.59)	0.51(0.35-0.79)	266.91(174.68-362.26)	0.09(0.06-0.13)	14679.09(10493.41-21907.58)	2.63(1.88-3.92)	12355.11(8521.46-19251.83)	4.58(3.16-7.12)	2323.98(1521.28-3129.19)	0.82(0.54-1.11)	12823.15(9190.30-18535.54)	2.31(1.65-3.33)	9400.72(6409.31-14464.82)	3.49(2.38-5.36)	3422.43(2274.84-4644.14)	1.21(0.80-1.65)
Southeast Asia	407.97(294.97-533.28)	0.23(0.17-0.30)	272.91(180.94-382.18)	0.31(0.21-0.44)	135.05(97.98-174.26)	0.15(0.11-0.19)	3691.27(2666.81-4835.01)	2.06(1.49-2.70)	2488.02(1649.02-3493.29)	2.85(1.89-3.99)	1203.25(872.02-1549.85)	1.32(0.96-1.71)	2176.55(1697.53-2665.90)	1.23(0.96-1.50)	951.44(676.24-1286.73)	1.09(0.78-1.48)	1225.11(895.67-1540.62)	1.35(0.99-1.70)
Southern Latin America	30.35(24.45-37.62)	0.19(0.16-0.24)	16.92(12.78-22.16)	0.22(0.17-0.29)	13.43(9.80-18.10)	0.17(0.12-0.23)	276.16(222.40-342.17)	1.76(1.42-2.18)	154.57(116.83-202.47)	2.00(1.51-2.61)	121.59(88.86-163.62)	1.53(1.12-2.07)	139.09(115.20-166.92)	0.89(0.74-1.07)	57.44(44.95-73.36)	0.74(0.58-0.95)	81.65(63.13-102.43)	1.03(0.80-1.30)
Southern Sub Saharan Africa	45.84(33.62-62.57)	0.20(0.14-0.27)	32.74(21.19-48.51)	0.28(0.18-0.42)	13.10(9.72-17.39)	0.11(0.08-0.15)	408.29(299.37-556.48)	1.75(1.29-2.39)	294.05(190.35-434.33)	2.54(1.64-3.75)	114.24(84.65-151.47)	0.98(0.72-1.29)	453.18(334.95-611.11)	1.95(1.44-2.62)	270.16(173.18-416.06)	2.33(1.50-3.59)	183.01(135.19-240.90)	1.56(1.15-2.06)
Tropical Latin America	83.95(73.65-95.46)	0.17(0.15-0.19)	47.00(40.81-53.84)	0.19(0.16-0.22)	36.96(31.30-43.26)	0.14(0.12-0.17)	759.01(665.56-863.88)	1.51(1.32-1.72)	427.80(371.43-490.33)	1.73(1.50-1.98)	331.21(280.44-388.18)	1.29(1.09-1.52)	538.00(471.00-610.61)	1.07(0.93-1.22)	214.10(186.81-242.73)	0.87(0.76-0.98)	323.90(276.50-377.34)	1.27(1.08-1.48)
Western Europe	127.19(113.49-143.89)	0.18(0.16-0.20)	48.50(43.14-54.79)	0.14(0.12-0.15)	78.69(67.44-92.27)	0.21(0.18-0.25)	1168.13(1042.53-1321.41)	1.61(1.44-1.83)	445.00(395.74-502.76)	1.25(1.11-1.41)	723.13(619.73-847.71)	1.96(1.67-2.30)	309.78(272.58-355.62)	0.43(0.38-0.49)	105.98(92.09-123.20)	0.30(0.26-0.35)	203.80(176.31-238.63)	0.55(0.48-0.65)
Western Sub Saharan Africa	77.83(47.75-113.84)	0.04(0.03-0.06)	38.03(24.42-59.05)	0.04(0.03-0.06)	39.80(21.63-58.98)	0.04(0.02-0.06)	681.08(416.39-1000.91)	0.36(0.22-0.53)	339.77(218.65-527.98)	0.37(0.24-0.57)	341.30(183.39-507.24)	0.35(0.19-0.52)	1078.55(661.61-1539.92)	0.56(0.35-0.81)	345.30(224.28-532.46)	0.38(0.24-0.58)	733.25(413.68-1062.90)	0.75(0.42-1.08)
Abbreviations: caTC= Thyroid cancer in children and adolescents, ASR= age-standardized rates
